# Supplementary material for: HIV coreceptor tropism determination and mutational pattern identification
Source: Sci Rep. 2016 Feb 17;6:21280. doi: 10.1038/srep21280 (PMC4756667; doi:10.1038/srep21280)
Supplement: Supplementary Dataset 1 [file srep21280-s2.xls]

## Sheet: Sheet1
2354 purely R5-tropic V3 loop sequences (FASTA format) used for training and 10-fold cross validation.
>-.HM246206.A.CCR5
CVRPNNNTKKSVIGPGQTYANNIIGDIRKAC
>ACH142.HQ644967.B.CCR5
CTRPNNNTRKSIHIGPGRAFYATGDIIGDIRKAHC
>TH020.U08754.01_AE.CCR5
CTRPFNNTRTSLTIGPGQVFYRTGDIIGDIRKAYC
>CW012.AJ418502.B.CCR5
CTRLNNNTRKSIHMGPGRAFYTTGEIIGDIRQAHC
>BP00069.JN687773.B.CCR5
CTRPYNNTRRSIPIGPGRAFYATGEVIGNIRKAYC
>I.DQ061525.B.CCR5
CIRPNNNTRKSIHIGPGRAFYATGEIIGDIRQAHC
>500.HQ377462.B.CCR5
CTRPNNNTRKSISMGPGRAFYATGGIIGNIRQAHC
>Pat1.AF541040.B.CCR5
CTRPNNNTRKSIHIGPGRAFYTTGEIIGDIRQAHC
>CMP013.JX140646.02_AG.CCR5
CMRPNNNTRESVRIGPGQAFYATGEIIGDIRQAHC
>U.DQ061827.B.CCR5
CTRPNNNTRKGIHMGPGKVFYATGQIIGDIRQAHC
>H.EF600077.B.CCR5
CTRPNNNTRKSIHIGPGRAFYATGDIVGDIRQAHC
>s33.EU604591.B.CCR5
CTRPNNNTRKSINIGPGRAWYATGQIIGDIRQAYC
>2365.FJ831855.A.CCR5
CTRPNNNTRRSVRIGPGQAFYATGDIIGDIRQAHC
>J.EF600098.B.CCR5
CTRPNNNTRKGIHIGPGRAFYATGDIIGDIRQAHC
>SR5_F.KF986023.D.CCR5
CTRPNNNTRKSVRIGPGQAFYATGEIIGDIRQAYC
>BP00008.JN687814.C.CCR5
CTRPGNNTRKSIRIGPGQTFYATGEIIGDIRQAHC
>SC33.AY835439.B.CCR5
CTRPGNNTRKSIHIGPGRAFYATGDIIGDIRQAHC
>605F.EU853118.D.CCR5
CLRPYNNTRQGTHIGPGRAFFTTNIVGDIRQAHC
>42.EU293448.C.CCR5
CTRPGNNTRQSIRIGPGQAFYTNNIIGDIRQAHC
>706010164.JX973238.C.CCR5
CTRPGNNTRKSIRIGPGQTFFATGDVIGDIREAHC
>28.FJ977092.C.CCR5
CTRPNNNTRKSIRIGPGQTFYATGDIIGDIRQAHC
>NAB01.EF643670.B.CCR5
CTRPSNNTRKSITIGPGRAFYATGEIIGDIRKAHC
>SR5_M.KF986014.D.CCR5
CTRPNNNTRKSVRIGPGQAFYATGEIIGDIRQAHC
>NAB04.DQ002184.B.CCR5
CTRPNNNTRRSITIGPGRAFYATDIIGDIRQAHC
>P3.FJ653401.B.CCR5
CTRPNNNTRKSIHIAPGRAFYATGDIIGDIRQAHC
>784.HQ377491.B.CCR5
CTRPGNNTRKSIPIGPGRAFYATGDIIGDIRKAHC
>705010534.KC156221.C.CCR5
CTRVGNNTRKSVRIGPGQTFYATGDIIGDIREAHC
>171.AF259038.B.CCR5
CTRPGNNTRKGIHIGPGRAFYTTGQIIGNIRQAHC
>19956.GU455514.B.CCR5
CTRPNNNTRKGIHIGPGRAFYTTGQIIGDIRQAHC
>BP00010.JN687721.C.CCR5
CTRPNNNTRKSVRIGPGQAFYATNGIVGDIRQAHC
>-.HM239624.A.CCR5
CTRPGNNTRKSVRIGPGQTFFATGAIIGDIRQAHC
>19663.HQ644912.B.CCR5
CMRPNNNTRKSIHIGPGRAFYTTGDIIGDIRQAHC
>-.JF896843.B.CCR5
CTRPNNNTRKSIHIGPGRAFYATGQIIGNIRQAHC
>ARP1183.KC113010.B.CCR5
CTRPNNNTRKIHIGPGKTFFATEVIGIRKAHC
>CB1.JN001998.B.CCR5
CTRPNNNTRKSIHITPGRAFYATGEKIGDIRQAHC
>NT15.DQ825473.-.CCR5
CSRPGNNTRRGIHLGPGQAIYVNSIIGDIRRAHC
>RW026.AY669702.A1C.CCR5
CTRPNNNTRRSIRIGGQAFYATGDIIGDIRKAHC
>161.KF770337.C.CCR5
CIRPGNNTRKSMRIGPGQTFYATGEIIGDIRQAHC
>RHGA1581.KC312501.B.CCR5
CTRPNNNTRKGIHIGPGRTFYVTGQIIGDIRQAHC
>CNE30.HM215411.C.CCR5
CTRPNNNTRRSIRIGPGQTFFAHGEIIGDIRQAHC
>258.HQ708060.C.CCR5
CTRPNNNTRKSVRIGPGQTFYATGIIGNIRQAYC
>702010440.KC156283.C.CCR5
CTRPNNNTRKSMRIGPGQTFYATGAIIGNIRQAYC
>RW020.U08764.A.CCR5
CTRPNNNTRKGVRIGPGQAFYATGGIIGDIRQAHC
>702010141.KC156440.C.CCR5
CIRPNNNTRKSVRIGPGQTFYATGEIIGDIREAYC
>LD.AY010823.B.CCR5
CTRPNNNTRKGIHIGPGSAIYATGDIIGDIRQAHC
>702010141.KC156432.C.CCR5
CTRPNNNTRRSVRIGPGQTFYATGEIIGDIREAYC
>X1628.FJ670520.G.CCR5
CTRPNNNTRKSISLGPGQAFYATGDIIGDIRQAHC
>119.DQ002206.B.CCR5
CTRPNNNTRKSIPIGPGRAFYATGEIIGDIRQAYC
>UK7.JN002047.B.CCR5
CTRPNNNTRKSIPIGPGRAIYTTGGIIGDIRQAHC
>ACH18969.EU744095.B.CCR5
CTRLNNNTRKSITFGPGRAFYATGDIIGNIRQAQC
>SC25.EU578419.B.CCR5
CTRPNNNTRRGVTIGPGRVFYTGEVTGDIRQAHC
>SC51.EU577028.B.CCR5
CTRPNNNTRKGITIGPGSVFYTGEIIGDIRQAHC
>705010534.JQ779187.C.CCR5
CTRPGNNTRRSVRIGPGQTFYATGQIIGNIREAHC
>TH023.U08760.01_AE.CCR5
CTRPSNNTRTSINIGPGQVFYRTGDIIGDIRKAYC
>S200.AF153133.C.CCR5
CTRPNNNTRKSMRIGPGQTFYATGDIIGDIRQAHC
>Pat1.AF541049.B.CCR5
CTRPSNNTRKSIPMGPGKAFYATGDITGDIRKAHC
>-.KF268042.01_AE.CCR5
CTRPYNNTRTSIHIGPGQAFYKTGDIIGDIRKAHC
>Pat1.AF541010.B.CCR5
CTRPNNNTRKSIPMGPGKAFYATGDIIGDIRKAHC
>705010067.JX972948.C.CCR5
CTRPNNNRRRSVRIGPGQSFYAYNDIIGNIREAYC
>2-S.AF153144.C.CCR5
CTRPNNNTRKSIRIGPGQTFYANNAIIGNIRQAHC
>PET60.DQ235642.C.CCR5
CTRPNNNTRKSIRIGPGQAFYATNDIIGDIRQAHC
>191647.KC596071.D.CCR5
CTRPSNNTRQSIHLGPGRAYFTTAEITGNIRQAHC
>U.DQ061825.B.CCR5
CTRPNNNTRKGIHMGSGAVFYATGQIIGDTRQAHR
>247.HQ377375.B.CCR5
CTRPNNNTRKGIHLGPGGAFYTTGEIIGDIRKAHC
>MCST4474.KC312591.B.CCR5
CVRPHNNTRKSIRIGPGSTFYATGEVIGDIRQAHC
>455.HQ708066.C.CCR5
CIRPYNNTRKSMRIGPGQTFYATEEVIGDIRQAYC
>ED.AY010777.B.CCR5
CIRPNNNTRRSIHMGPGKAFYATGDIIGDIRQAYC
>S103.AF153152.C.CCR5
CTRPYNNTRKSMRIGPGQTFYATGDIIGDIRQAHC
>ACH19768.EU744114.B.CCR5
CTRPNNNTRKSIHIGPGRAFYATGEIIGNIRQAHC
>-.JF896859.B.CCR5
CTRPNNNTRRSIGIGPGRAFYATGIIGDIRQAHC
>1984_i.HM179798.C.CCR5
CIRPNNNTRTSIRIGPGQAFFATNGIIGNIRQAYC
>246.AY253308.C.CCR5
CTRPGNNKRRSVRIGPGQTFYATGEIIGNIREAHC
>-.U69657.F1.CCR5
CTRPNNNTRKSIHFGPGQAFYATGEIIGDIRKAYC
>1084baby.HM179719.C.CCR5
CTRPNNNTRKSMRIGPGQAFYATGEIIGNIREAHC
>N6.FJ653102.B.CCR5
CTRPNNNTRKSINIGPGRAFYAATDIIGDIRQAHC
>H.DQ061505.B.CCR5
CTRPSNNTRKSITIGPGRAFYTTGEILGEIRQAHC
>ACH172.HQ644953.B.CCR5
CTRPNNNTRKSIHMGPGRAFYATGEIIGDIRQAHC
>424.HQ644892.B.CCR5
CTRPNNNTRKGIHIGPGRAFYTTGEITGDIRKAHC
>-.FJ375997.C.CCR5
TRPNNNTRKSVRIGPGQTFYATGDIIGDIRQAHC
>BLM106.DQ235622.C.CCR5
CARPNNNTRKSIRIGPGQAFYATGEIIGNIRQAHC
>1021mother.JQ003580.01_AE.CCR5
CIRPSNNTRTSITIGPGQVFYRTGEIIGNIRRAYC
>ACH19542.EU744023.B.CCR5
CTRPSNNTRKSIHIGPGRAFYATGEIIGNIRQAHC
>370.JX508882.A1.CCR5
CIRPNNNTRKSVHIGPGQAFYATGAIIGNIRKAHC
>-.HM239619.F.CCR5
CTRPNNNTRKSIHIGPGQAFYATGDIIGDIRKAHC
>32M.EU853000.D.CCR5
CIRPYYNTRGHTHIGAGRAYYITKIIGGIRQTHC
>1449_i.HM179663.A1C.CCR5
CSRYMNNTRRSIPMGPGRVFYATGDVIGDIRQAFC
>s35.EU604569.B.CCR5
CTRPSNNTRKSINMGPGRAFYTTGEIIGDIRQAHC
>19383.HQ644821.B.CCR5
CTRPNNNTRKSIHIGPGRAFYATGEIIGDIRQAHC
>APV_9.DQ869033.B.CCR5
CTRPNNNTRKGVHIGPGRAFYATGEIIGDIRKAHC
>TH026.U08717.B.CCR5
CTRPNNNTRKSIPLGPGQAWYTTGQIIGDIRQAHC
>-.HQ906864.D.CCR5
CERTNNNTRKSIHIGPGQALYATTNIIGDIRNHC
>112.DQ002106.B.CCR5
CTRPNNNTRKSITIGPGRAFYATGDIIGDIRQAHC
>Pat1.AF541016.B.CCR5
CTRPNNNTRKSIPIGPGRAFYTTGEIIGDIRQAHC
>ACH19542.EU744048.B.CCR5
CTRPSNNTRKGIHIGPGRALYATGEIIGDIRQAHC
>510B.AF384315.B.CCR5
CTKPYKKKKSRRIHIGPGRTFHTTGSIGDIRRAHC
>485.HQ377411.B.CCR5
CTRPNNNTRRSIHIGPGSAFYATGDIIGDIRQAHC
>ACH19659.EU744165.B.CCR5
CTRPNNNTRRSIHMGPGRALYTTGAIIGNIRQAHC
>9710A.AF384271.B.CCR5
CTRPGNNTRRSIRIGPGSAFYATGDIIGDIRKAHC
>H13951_DS4.JF508028.B.CCR5
CTRPNNNTRKSINIGPGRAFYTTGEIIGNIRQAHC
>338M.EU853049.D.CCR5
CTRPSNNTRQSTHIGPGQALFTTNVIGNIRQAHC
>77.KF770409.C.CCR5
CTRPGNNTRKSMRIGPGQTFYATGDIIGDIRKAHC
>A.DQ061444.B.CCR5
CTRPSNNTRKSIHIGPGRAFYTTGEIIGDIRQAHC
>RUSP816.GU332506.F.CCR5
CTRPNNNTRKSVRIGPGQAFYTTGEIIGDIRKAHC
>258.HQ708056.C.CCR5
CIRPNNNTRKSVRIGPGQTFYATGDIIGDIRRAYC
>2239.DQ516156.B.CCR5
CTRPNNNTRKDIHIGPGRAFYATGDIIGDIRQAHC
>I.AF199039.B.CCR5
CIRPNNNTRQGIHIGPGKALYTTIIGNIRQAHC
>BP00052.JN687746.04_cpx.CCR5
CTRPGNNTRKSVPIGPGQTWYATGDIIGDIRQAHC
>TH024.U08836.01_AE.CCR5
CTRPSNNTRTSITIGPGQVLYKTGDIIGDIRKAYC
>L564.EU272303.B.CCR5
CTRPNNNTRKSIHLGPGRAWYATGEIIGNIRQAHC
>-.JX535800.01_AE.CCR5
CTRPSNNTRTSMTIGPGQVIYRTGDIIGDIRKAYC
>COT2.DQ235621.C.CCR5
CVRPNNNTRKSIRIGPGQTFYATGDIIGNIRQAHC
>131.JX508865.C.CCR5
CTRPNNNTRKSFRIGPGQTFYATGDIIGDIRQAHC
>121.DQ002248.B.CCR5
CTRPNNNTRKSIHIAPGRAFYATGEIIGDIRQAHC
>C2101.JN944661.01_AE.CCR5
CTRPFNNTRTSVHIGPGQVFYRTGDIIGDIRAVYC
>338F.EU853058.D.CCR5
CTRPSNNTRQSTRIGPGQVLFTTNVIGDIRQAYC
>VI943.AM156917.B.CCR5
CTRPSNNTRKGIHIGPGRAFYATGEIIGDIRQAHC
>N5.FJ653141.B.CCR5
CTRFNNNTRKSIHIGPGRAFYATGEIIGNIRQASC
>2853.FJ831903.02_AG.CCR5
CIRPNNNTRKSIRIGPGQTFYATGDIIGDIRQAYC
>095X14970.JX140657.B.CCR5
CIRPGNNTRKSITMGPGRAFYATGEIIGNIRQAHC
>106.DQ002070.B.CCR5
CIRPNNNTRKSIHIGPGRAFYTTGDIIGDIRQAHC
>101.DQ002035.B.CCR5
CTRPHNNTRKSIPMGPGRAFYTAGQIIGDIRQAHC
>CW010.AJ418494.B.CCR5
CTRPNNNTRKSISFGPGSAMYATGAIIGDIRQAHC
>114.DQ002144.B.CCR5
CTRPNNNTRRGIHIGPGRAFYTTGEIIGDIRQAYC
>-.AF062016.01_AE.CCR5
CTRPSNNTRTSITIPGQVFYTTGDIIGDIRKAYC
>290.JX508876.A1.CCR5
CTRPDNNTRKSVRIGPGQSFYATGDIIGDPKQAHC
>H.EF600078.B.CCR5
CTRPNNNTRKSIHIGPGRALYATGDIIGDIRQAHC
>RHGA1581.KC312489.B.CCR5
CTRPNNNTRKGIHIGPGRTFYATGEIIGDIRQAHC
>Pat1.AF540999.B.CCR5
CTRPNNNTRKSIPIGPGRALYATGEIIGQIRRAYC
>L147.EU272203.B.CCR5
CTRPNNNTRKSIHLGQGRAWYATGEIIGDIRQAHC
>WARO5662.KC312390.B.CCR5
CTRPNNNTRKSIHIGPGSAFYTTGEIIGDIRQAHC
>B380.EF657940.B.CCR5
CIRPNNNTRKSIHMGPGGAFYATGGIIGNIRQAHC
>702010141.JQ779286.C.CCR5
CIRPNNNTRKSVRIGPGQTFYATGDIIGDIREAYC
>703010167.JQ779910.C.CCR5
CTRPGNNTRKSVRIGPGQTYFSTGEIIGNIRQAHC
>-.GU475045.01_AE.CCR5
CTRPSNNTRTSIPIGPGQVFYRTGDIIGDIKKAYC
>-.AF062020.01_AE.CCR5
CTRPSNNTRTSISIGPGQVFYRTGDIIGDIRKAYC
>19383.HQ644825.B.CCR5
CTRPNNNTRRSIHIGPGKAFFATGDIIGDIRQAHC
>Pat1.AF541011.B.CCR5
CTRPNNNTGKSIPIGPGRAFYATGEIIGDIRQAHC
>Pat1.AF541008.B.CCR5
CTRPSNNTRKSIPMGPGKAFYATGDIIGDIRKAHC
>MCST4474.KC312576.B.CCR5
CVRPHNNTRKGIHIGPGSTFYATGEVIGDIRQAHC
>2669_i.HM179933.C.CCR5
CTRPGNNTRKSMWIGPGQAFYATGDIIGDIRQAYC
>N1.FJ653234.B.CCR5
CTRPSNNTSGSIHIGPGRAFDATKTITGDIRQAHC
>707010457.JQ779139.C.CCR5
CTRPGNNTRKSVRIGPGQTFYATGEIIGDIRKAHC
>NAB03.DQ002082.B.CCR5
CTRPNNNTRKSIHIGPGRAFYTTGSIIGDIRQAHC
>T28.AJ810480.B.CCR5
CTRPSNNTRKSVHIGPGRALYTTDIIGDIRKAYC
>703010131.JX972470.C.CCR5
CTRPNNNTRKSVRIGPGQTFYATGEIIGDIRQAYC
>NA134.HF679008.A1.CCR5
CTRPSNNTRKSVHIGPGQAFYATGDVIGDIRQAHC
>ACH19542.EU744039.B.CCR5
CTRPSNNTRKGIHIGPGRAFYTTGEIIGDIRQAHC
>NH2.AB014840.01_AE.CCR5
CTRPSNNTRTSITIGPGQVWYRTGDIIGNIRKAYC
>368M.EU853065.A1.CCR5
CTRPNNNTRKGVHIGPGQAFFATGDIIGNIRQAYC
>39.AF022263.B.CCR5
CTRPNNNTRRSISIGPGRAFYTTGEIIGNIRQAHC
>5.EU293445.C.CCR5
CIRTGNNTRKSVRIGPGQTFYATDGIIGDIRKAYC
>LB26.AF355329.A.CCR5
CIRPNNNTRKGIHIGPGQAFYARGDIIGNIRHAFC
>A.DQ061432.B.CCR5
CTRPNNNTRKSITIGPGRAFYTTGEIIGDIRQAHC
>NYU809.AY372231.A.CCR5
CTRPNNNTRKGIHIGPGRTFYATDAIIGNIRQAHC
>21.EF579980.B.CCR5
CERPGNNTSKGIHIGPGRAFYATENIIGDIRKAHC
>L97.EU272329.B.CCR5
CTRPNNNTRKSIHLGQGRAWYTTGQIIGDIRQAHC
>703010269.KC156238.C.CCR5
CIRPGNNTRRSMRIGPGQTFYATGDIIGDIRKAHC
>PRB931.EU576584.B.CCR5
CTRPNNNTRKGIHIGPGKAFYTTGEIIGNIRQAHC
>TH005.U08745.01_AE.CCR5
CTRPSNNTRTSIPIGPGQVFYRTGDIIGDIRKAYC
>ACH19659.EU744156.B.CCR5
CTRPNNNTRRSIHIGPGRAFYATGDIIGDIRQAHC
>H434.HQ644881.B.CCR5
CTRPSNNTRKSINIGPGRAFYATGDIIGDIRKAYC
>-.HM239634.B.CCR5
CIRPNNNTRKSIHVGPGSALYTTKIIGNIRQAHC
>-.HM239547.B.CCR5
CTRPNNNTRKSIPMGPGQALYATGEIIGDIRQAHC
>ACH19659.EU744150.B.CCR5
CTRPNNNTRKSIHIGPGRAFYTTGGIIGDIRQAHC
>19559.HQ644861.B.CCR5
CTRPSNNTRKSIHMGPGRAFYVTGDVIGDIRQAHC
>490.AF258965.B.CCR5
CTRPNNNTRKSIHLGPGRAFYTTGGIVGNIRQAHC
>M1007.HM368250.B.CCR5
CIRPHNNTRKSIHIGPGRTFYATGDIIGDIRKAHC
>ARP1131.JX140661.BF1.CCR5
CTRPNNNTRKSIRIGPGQAFYATGDIIGDIRKAHC
>Pat2.AF541112.B.CCR5
CVRPNNNTRRGIHIGLGRRFYTTEIVGDIRKAYC
>DU172.AF543913.C.CCR5
CTRPSNNTRKSVRIGPGQTFFATGDIIGDIRQAHC
>-.KF268039.01_AE.CCR5
CTRPSNNTRTSITIGPGQVWYRTGDITGDIRKAYC
>H434.HQ644883.B.CCR5
CTRPNNNTRKSIHIGPGGAFYATGEIIGDIRQAHC
>BP00055.JN687752.B.CCR5
CVRPNNNTRTSIHMGPGKAFYAAGEVIGDIRRAYC
>BR003.U08771.B.CCR5
CTRPNNNTRKSIHMGWGRAFYATGEIIGNIRQAHC
>N5.FJ653124.B.CCR5
CTRFYNNTRKSIHIGPGRAFYATGEIIGNIRQASC
>X1854.EU885763.G.CCR5
CTRPNNNTRRSIPLGPGQAFYATGDIIGDIRQAHC
>UK1_NA21.AF491742.B.CCR5
CTRPNNNTRKSIPMGPGKAFYATGDIIGDIRQAHC
>MP573.AM279358.02_AG.CCR5
CTRPDNNTRKSVRIGPGQAFYTNEIIGDIRKAHC
>-.FJ541288.D.CCR5
CTRPNNNTRQGIHIGPGQALYTSRVIGDIRQAHC
>9714A.AF384280.B.CCR5
CIRPNNNTRTSIPMGPGRAWYAMGDIIGDIRQAHC
>ES22.KF384808.B.CCR5
CTRPGNNTRKGITIGPGRAFYATGKIIGDIRQAHC
>A.DQ061418.B.CCR5
CTRPNNNTRKSINIGPGRAFYTTGEIIGDIRQAHC
>BP00002.JN687784.C.CCR5
CTRPGNNTRRSVRIGPGQTFYATGDIIGNIRQAHC
>700010607.JX972406.B.CCR5
CVRPGNNTRKSITIGPGRAFYATGEIIGDIRKAHC
>Ex15.GQ862780.G.CCR5
CTRPNNNTRKSIRIGPGQAFYATGDIIGDIRQAEC
>700010470.JX972238.B.CCR5
CTRPNNNTRKSIHLGPGSAIYATGQIIGDIRQAHC
>RW021.U16232.A.CCR5
CTRPNNNTRKSVRIGPGQAFYATGDIIGDIRQAHC
>SR20_M.KF986002.D.CCR5
CTRPYNNTLQSIHMGPGKAIYTTKIIGDIRQAHC
>103.DQ002051.01_AE.CCR5
CIRPFENTRTSVRIGPGQVFYKTGDIIGDIRSAYC
>BR026.U08711.B.CCR5
CTRPNNNTRKSITIGPGRAFYATGEIIGDIRQAHC
>269.KF770437.C.CCR5
CIRPGNNTSRSIRIGPGQAFYATGRIVGDIRQAHC
>-.HM246239.B.CCR5
CTRPSNNTRKSISIGPGRAFYATGDIIGDIRQAHC
>H13951_DS4.JF508012.B.CCR5
CTRPNTNTRKSINIGPGRAFYTTGEIIGNIRQAHC
>ND.AY010852.B.CCR5
CTRPSNNTRKSIYIGPGRAFYATGSIIGDIRQAHC
>ACH19768.EU744106.B.CCR5
CTRPNNNTRKSINIGPGRALYTTGEIIGNIRQAHC
>2242.DQ516243.B.CCR5
CTRPNNNTRKGIHIGPGRAFYTTGEIIGDIRQAYC
>-.JF896862.B.CCR5
CTRPGNNTRKGIHMGPGKAFFTTETVIGNVRQAHC
>21.EF579987.B.CCR5
CERPGNNTSKGIHIGPGRAFYATENIIGDIRKARC
>NH2.AB014776.01_AE.CCR5
CTRPSNNTRTSITIGPGQVWYRTGDIIGDIRQAYC
>Pat2.AF541098.B.CCR5
CIRPNNNTKRSIHLGLGRRFYTTEIVGDIRKAYC
>146.KF770305.C.CCR5
CTRPDNNTRRSVRIGPGQVFYTNDIIGDIRRAHC
>U.DQ061835.B.CCR5
CTRPNNNTRKGIHMGPGKVFYATGQIIGDIRQAYC
>N3.FJ653296.C.CCR5
CTRPNNNTRKSIRIGPGQTFFATEIVGNIRQAHC
>230B.AF384307.B.CCR5
CTRPNNNTRKSIHIGPGRAFYATGDIIGDIRQAHC
>UG031.U08668.A.CCR5
CIRPNNNTRKSVRIGPGQAFYATGDIIGNIRQAHC
>TH014.U08716.B.CCR5
CTRPNNNTRKSIHLGPGRAWYTTGQIIGDIRQAHC
>705010185.JX973081.C.CCR5
CIRPGNNTRKSVRIGPGQAFYATGDIIGDIRQAHC
>RP4.DQ235628.C.CCR5
CTRPNNNTRKSIRIGPGQTFYATNEIIGDIRQAHC
>513.HQ708084.C.CCR5
CTRPNTNKRTSYTIGPGRAFFATGDIIGDIRRADC
>200.JX508868.A1.CCR5
CTRPNTNTRKSVHIGPGQAFYATGDITGDIRQAHC
>H13907_DS7.JF507865.B.CCR5
CTRPGNNTRRSINIGPGRAFYTTGDIIGNIRQAHC
>-.HM246216.B.CCR5
CTRPNNNTRKSIHIAPGGAFYATGDIIGDIRQAHC
>-.GU475042.01_AE.CCR5
CTRPSNNTRTSITIGPGQLFYRTGDIIGDIRSAYC
>191882.KF716503.D.CCR5
CTRPSNNTRHSLHLGPGKAFYTTDVIGDIRQAHC
>CW012.AJ418500.B.CCR5
CTRLNNNTRKSIHMGPGRAFFATGEIIGDIRQAHC
>394_M.KF986063.D.CCR5
CTRPSNNTRKGIRIGPGQAYFTQEVTGDIRQAHC
>L55.EU272197.B.CCR5
CTRPNNNTRKSINLGPGQAWYTTGQIIGDIRQAHC
>BP00067.JN687771.B.CCR5
CTRPNNNTRKSINIGPGRAWYATGEIIGNIRQAHC
>204.HQ708028.C.CCR5
CTRPDNNTRKSVRIGPGQTFYTTGDIIGNIRQAYC
>32F.EU853006.D.CCR5
CTRPYNNTRQGTHIGPGRAYFTTQIIGDIRKAYC
>513.HQ708094.C.CCR5
CTRPNNNIRKSYTIGPGRAFFATGDIIGDIRQADC
>108F.EU852937.D.CCR5
CTRPNNNTRKSIHLGPGQAFYTTEIIGDIRQAYC
>T.DQ061797.B.CCR5
CIRPNNNTRKGIHIGPGRAFYATGEIIGNIRQAHC
>CNE47.HQ699972.08_BC.CCR5
CTRPGNNTRRSIRIGPGQAFYATDDIIGDIRQAHC
>6283.AY372219.A.CCR5
CIRPNNNTRKSIRIGPGQAFYARGDVISNIRHAYC
>MP801.AM279346.G.CCR5
CTRPSNNTRKSISFGPGQAFYATGDIIGDIKKAHC
>192.KF770354.C.CCR5
CTRPNNNTSQSIRIGPGQTFYAMGRIIGDIRQAHC
>I.DQ061529.B.CCR5
CTRPNNNTRRSIHIAPGSTFFATGDIIGDIRQAHC
>130.JX508864.C.CCR5
CTRPNNNTRQSFRIGPGQTFYATGDIIGDIRQAHC
>Q.DQ061693.B.CCR5
CIRPNNNTRKGVHLGPGGALYATGAIIGDIRQAYC
>258.HQ708047.C.CCR5
CTRPNNNTRKSIRIGPGQTFYATGAVTGDIRKAYC
>-.EF688444.B.CCR5
CTRPNNHTRKRMTLGPGRVYYTTGEIVGDIRQAHC
>N8.FJ653195.B.CCR5
CTRPNNNTRKGIHIGPGRAFYATEKITGDIRQAHC
>326F.EU853025.D.CCR5
CTRPNNNTRKGVHIGPGQALYTTDIIGDIRQAYC
>202.KF770374.C.CCR5
CTRPGNNTSRSIRIGPGQTFYATGRITGNIRQAHC
>2873_i.HM179822.C.CCR5
CTRPGNNTRQSMRIGPGQTFYATGDIIGDIRPAHC
>146.KF770306.C.CCR5
CTRPDNNTRRSVRIGPGQVFYTNDIIGDIRQAHC
>H.EF600079.B.CCR5
CTRPNDNTRKSIHIGPGRALYATGDIIGDIRQAHC
>106.DQ002072.B.CCR5
CIRPNNNTRKSIHIGPGRVFYTTGDIIGDIRQTHC
>ACH142.HQ644954.B.CCR5
CTRPNNNTRRSINIGPGRAFYATGEIIGDIRQAHC
>H13988_DS2.JF508059.B.CCR5
CTRPNNNTRKSIHIGPGRAFYATGEIIGNIRQASC
>208.AF180900.B.CCR5
CTRPNNNTRRSIHIGPGRAFYTTGQIIGDIRQAYC
>NAB02.DQ002105.B.CCR5
CTRLNNNTRRSINIGPGRAWYTTGEVIGDIRKANC
>CW002.AJ418531.B.CCR5
CTRPHNNTRKSIHIGPGRAFYATGEIIGDIRQAHC
>19947.HQ645007.B.CCR5
CTRPSNNTRKSINFGPGRAIYTTGQIIGDIRQAHC
>-.HM239583.B.CCR5
CTRPNNNTRKSINIGPGKALYATGDIIGDIRQAHC
>103.DQ002052.01_AE.CCR5
CIRPFENTRTSVRIGPGQVFYKTGDIIGDIRSAFC
>B306.EF657913.B.CCR5
CMRPNNNTRKSIHMGPGRAFYATGEIIGNIRQAHC
>208.AF021510.B.CCR5
CTRPNNNTRKSIHIGPGRAFYTTGQIIGDIRQAYC
>2365.GQ401728.A.CCR5
CRPNNNRRSVRIGPGQAFYATGDIIGDIRQAHC
>-.GU475033.01_AE.CCR5
CTRPSNNTRTSINIGPGQVFYRTGEIIGDIRKAYC
>H13907_DS7.JF507860.B.CCR5
CTRPNNNTRKSINIGPGRAFYTTGQIIGDIRQAHC
>H13993_DS5.JF508121.B.CCR5
CTRPNNNTRKSIHIGPGRTFYATGEIIGDIRQAHC
>19417.HQ644851.B.CCR5
CTRPNNNTRRSITIGPGRAFYTTDIIGDIRQAYC
>601F.EU853040.A1.CCR5
CTRPNNNTRTSVRIGPGQAFYATDIIGNIRKAYC
>RP6.DQ235636.C.CCR5
CTRPGNNTRKSVRIGPGQTFYATGEIIGDIRRAHC
>127.DQ002324.B.CCR5
CTRPNNNTRRSIHMGPGRAFYTTGEIVGDIRQAYC
>23_5007.AY736840.02_AG.CCR5
CTRPNNNTRKSVRIGPGQTFYATGDIIGNIRQAYC
>975.U27426.G.CCR5
CTRPNNNTRKSINLGPGQAIYATGAIIGDIRQAHC
>2617_i.HM179926.C.CCR5
CTRPNNNIRKSIRIGPGQTFYATGDIIGDIRQAYC
>-.JF896850.B.CCR5
CTRPNNNTRKSIHMGPGKAFYTAGDIIGDIRKAHC
>-.AY123277.A.CCR5
CTRPGNNTRTSIRIGPGQTFYGTGDIIGDIRQAHC
>LTNP4.AY123257.A.CCR5
CTRPNNNTRKSVHIGPGQAFYATGDIIGIRKAYC
>TV018.AF391249.C.CCR5
CTRPNNNTRRSMRIRPGQTFYATGEIIGDIRQAYC
>1865.DQ516119.B.CCR5
CTRPNNNTIKSIHIGPGRAFYTTGQIIGNIRQAHC
>NAB06.DQ002304.B.CCR5
CTRPNNNTRKGIHIGPGRAFYATGDIIGDIRKAHC
>Pat1.AF540997.B.CCR5
CTRPNNNTRKSIPIGPGRAFYATGDIIGDIRQAHC
>ND.AY010871.B.CCR5
CTRPNNNTRTSIPMGPGRAMYATGDIIGNIRQAYC
>LB20.AF355327.AG.CCR5
CIRPNNNAIKNVGIGPGQTFYTTGKIIGNISQAYC
>C.DQ061462.B.CCR5
CTRPNNNTRKGIHIGPGRASYTTGEIIGDIRKAHC
>I.DQ061538.B.CCR5
CTRPNNNTRRGIHIAPGSAFYATGEIIGDIRQAHC
>-.JF896815.B.CCR5
CTRNNNRRGHVGPGGALFTNHIIGDIRQAHC
>959.AY669739.C.CCR5
CTRPNNNTRRSIRIGPGQVFYANNDIIGDIRQAHC
>170.KF770352.C.CCR5
CTRPGNNTRRSVRIGPGQAFYATGDIIGDIRAAHC
>KE105.AY669768.A1C.CCR5
CRPNNTRKIGVGPGQTFYAGIIGDIRQAHC
>S206.AF153185.C.CCR5
CIRPGNNTRKSVRIGPGQAFFATGDIIGDPRQAHC
>H53.EU272291.B.CCR5
CTRPSNNTRKSINLGPGTAWYTTGQIIGDIRQAHC
>-.AY887888.C.CCR5
CTRPGNNTRKSMRIGPGQTFYATGAIIGDIRQAHC
>-.AY123281.A.CCR5
CTRPNNNKRTSVRIGPGQVFFAGDIIGDIRQAHC
>19383.HQ644811.B.CCR5
CTRPNNNTRRSINIGPGRAIFTTGEIIGDIRQAHC
>RW016.U08639.A.CCR5
CIRPNNNTRKSVPIGPGRAFYATGDIIGNIRQAHC
>H13988_DS2.JF508074.B.CCR5
CTRPNNNTRKSIHIGPGKAFYTTGEIIGDIRQAHC
>ARP1163.KC113007.A1B.CCR5
CTRPNNNTRKSIHIGPGRAFYATGEITGNIRQAHC
>-.HM239611.B.CCR5
CTRPNNNTRKSIHIGPGRAFYATGGIIGNIRHAYC
>-.FJ652366.02_AG.CCR5
CIRPGNNTRKSVRIGPGQFYATGAVGDIRQAHC
>21.EF579995.B.CCR5
CERPGNNTSKGIHIGPGRAFYATENIVGDIRKAHC
>H13845_DS3.JF507729.B.CCR5
CTRPNNNTRKGIHIGPGRTFFATGEIIGDIRRAHC
>702010432.JQ779248.C.CCR5
CIRPGNNTRKSIRIGPGQVFFAATDIIGNIREAHC
>4477.GQ401743.02_AG.CCR5
CTRPGNNTRKGVHMGTGKTFYATGDIIGDIRQAHC
>NAB06.DQ002306.B.CCR5
CTRPNNNTRKSINIGPGRAWYATGDIIGDIRKAHC
>-.HM246211.02_AG.CCR5
CTRPGNNTKSVRIGPGQAFATGDIIGDIRQAHC
>-.HQ678254.B.CCR5
CTRPNNNTRKGIHMGPGGAFYTRGDIIGDIRKAHC
>N1.FJ653236.B.CCR5
CTRPSNNTSQSIHIGPGRAFDATKTITGDIRQAHC
>704010042.JX972841.C.CCR5
CTRPNNNTRTSIRIGPGQTFYATGDIIGEIRQAYC
>X2515.GQ372988.B.CCR5
CTRPNNNTRKSIHVGWGRALYTTGQIIGDIRKAHC
>SC02.EU578319.B.CCR5
CTRPNNNTRKSIHIGPGRAFYTGEIIGDIRQAHC
>ED.AY010797.B.CCR5
CIRPNNNTRKSIHMGPGKAFYATGDIIGDIRQAYC
>ZM215F.DQ422948.C.CCR5
CTRPGNNTRKSVRIGPGQTFYATGAIIGDIRKAHC
>-.HM239629.B.CCR5
CTRPNNNTRKGIPVGPGKAIYATGEIIGNIRQAHC
>7120.AY842838.B.CCR5
CIRPNNNTRKSINIGPGRAMYATEQIIGDIRQAHC
>1084baby.HM179732.C.CCR5
CARPNNNTRKSMRIGPGQAFYATGEIIGNIREAHC
>19383.HQ644828.B.CCR5
CTRPNNNTRRSIHIGPGRAFFATGDIIGDIRQAHC
>SE9488.AF071474.A1C.CCR5
CTRPGNNTRRSVHIGPGQAFYATGDITGDIRKAHC
>19663.HQ644920.B.CCR5
CMRPQNNTRKSIPIGPGRAFYTTGDIIGDIRQAHC
>I.EF600086.B.CCR5
CIRPNNNTRQGIHIGPGKALYTTKIIGNIRQAHC
>DE11US011.KC473834.B.CCR5
CTRPNNNTRKSINIGPGRAFYTTGDIIGDIRQAHC
>-.AF062017.01_AE.CCR5
CTRPSNNTRTSITMGPGQAFYRTGDIIGDIRKAYC
>149.KF770320.C.CCR5
CTRPNNNTRKSIRIGPGQTFFATDDIIGDIRKAYC
>TM18.DQ235640.C.CCR5
CTRPNNNTRKSIRIGPGQTFYATNDIIGDIRQAHC
>-.HM246201.B.CCR5
CTRPNNNTRKSINIGPGRAFYVAGEIIGDIRQAHC
>H13908_DS8.JF507887.B.CCR5
CTRPNNNTKKSVNIGPGRAIYTTDIIGDIRKAYC
>62130.EU575490.B.CCR5
CTRPNNNTRRSIHIGPGRAFYTTGEVIGDIKQAHC
>702010293.KC156324.C.CCR5
CTRPNTNIRKSMRIGPGQTFYATGDIIGDIRQAHC
>CB3.JN002017.B.CCR5
CTRPNNNTRKGIHIGPGRAFYATGDIVGDIRQAHC
>RHGA1581.KC312494.B.CCR5
CTRPNNNTRKGIHIGPGRTFYATGEVIGNIRQAHC
>TH003.U08743.01_AE.CCR5
CTRPSNNTRTSITVGPGQVFYRTGDITGDIRKAYC
>025.AB287376.A1.CCR5
CVRPNNNTRTSVRIGPGQTFYATGEIIGDIRQAFC
>2669_i.HM179941.C.CCR5
CTRPGNNTRKSMWIGPGQVFYATGDIIGDIRQAYC
>BP00002.JX140664.C.CCR5
CTRPNNNTRKSIRIGPGQAFYATGDIIGNIREAHC
>MP570.AM279347.02A.CCR5
CIRPNNNTRESVRIGPGQTFYATGEIIGDIRQAHC
>R.DQ061734.B.CCR5
CTRPNNNTRRSINLGPGRAYYATGDIIGDIRQAHC
>703010200.KC156117.C.CCR5
CTRPSNNTRKSVRIGPGQTFYATGRIIGDIREAHC
>NI1046.AY713421.01_AE.CCR5
CTRPSNNTRTSITIGPGQVFYRTGDITGDIRKAFC
>L564.EU272299.B.CCR5
SRPNNNTRKSIHLGLGRAWYATGEIIGNIRQAHC
>RUA003.KF716491.A1.CCR5
CTRPDNNTRTSYRIGPGQTFYATGDVIGDPKKAYC
>128.DQ002334.B.CCR5
CTRPSNNTRKSIHIAPGRAFYATGDIIGNIRQAYC
>A.DQ061412.B.CCR5
CTRPNNNTRKSITIGPGRAFYTAGEIIGDIRQAHC
>KNH1144.AF457066.A1.CCR5
CTRPNNNTRESVRIGPGQAFFATGDIIGDIRQAHC
>ND.AY010854.B.CCR5
CTRPSNNTRKSIHIGPGRAFYTTGAIIGDIRQAHC
>39.EU293447.C.CCR5
CIRPNNNTRESIRIGPGQAFYATGGIIGDIRQAHC
>CB3.JN002023.B.CCR5
CTRPNNNTRKSIHIGPGRAFYATGDIVGDIREAHC
>-.HQ678294.B.CCR5
CTRPSNNTRRSIHMGPGKAYYTTDIIGDIRQAHC
>VC6.KF384814.B.CCR5
CVRPNNNTRRSIHIGPGSAFYTTDIIGDIRQAHC
>-.EU743789.01_AE.CCR5
CTRPSNNTRTSINIGPGRVFYRPGDIIGDIRKAYC
>4525.FJ832060.A.CCR5
CTRPNDNIRKSVRIGPGQAFYTTGEVIGNIRQAHC
>T.DQ061768.B.CCR5
CTRPSNNTRKGIHIGPGRAFYATGEIIGNIRQAHC
>702010293.KC156321.C.CCR5
CNRPHNNTRKSMRIGPGQAFYATGDVTGDIRQAHC
>-.GU475017.01_AE.CCR5
CTRPSNNTRTSITIGPGQVFYRTGEIIGNIRQAYC
>C128.AF153135.C.CCR5
CTRPNNNTRKSMRIGPGQTFYATGEIIGDIRQAHC
>NA130.HF679004.D.CCR5
CTRPNNTRKSIRFGPGQAFYTGNIIGDIREAHC
>TM12.AY529676.C.CCR5
CTRPNNNTRQSVRIGPGQVFYATNDIIGDIRQAYC
>I.DQ061537.B.CCR5
CTRPNNNTRRSIHIAPGSAFYATGEIIGDIRQAHC
>601M.EU853032.A1.CCR5
CTRPNNNTRTSVRIGPGQAFYATDIIGDIRKAFC
>Pat1.AF541025.B.CCR5
CTRPNNNTRKSIHIGPGRAFYTTGEIIGNIRQAHC
>K.DQ061583.B.CCR5
CMRPNNNTRKSIPIGPGRAFYTTGEIIGDIRQAHC
>927_M.KF986047.D.CCR5
CTRPNNNTRQSTRIGPGQTLFTTIVIGDIRQAHC
>ZM249M.DQ388514.C.CCR5
CTRPNNNTRKSIRIGPGQTFYATGEIIGKIREAHC
>4525.FJ832065.A.CCR5
CTRPNSNTRKSVRIGPGQAFYTTGEVIGDIRQAYC
>326M.EU853014.D.CCR5
CTRPNNNTRQGVHIGPGQALYTTDIIGDIRQAYC
>S053.AF153157.C.CCR5
CERPGNNTRKSVRIGPGQTFYATGEIIGNIRQAHC
>19559.HQ644853.B.CCR5
CTRPGNNTRKSINIGPGRALYTTGDIIGDIRQAHC
>-.JF896836.B.CCR5
CTRPNNTKSIHIGPGRAFYATGEIIGDIQAHC
>498.HQ377436.B.CCR5
CTRPNNNTRKSIHIGPGKAFYATGDIIGDIRQAHC
>485.HQ377417.B.CCR5
CTRPNNNTRKSIHIGPGSAFYATGEIIGDIRQAHC
>605F.EU853122.D.CCR5
CIRPYNNTRQGTHIGPGRAFFTTNIVGDIRQAHC
>RW026.U08665.A1C.CCR5
CTRPNNNTRRSIRIGPGQAFYATGDIIGDIRKAHC
>-.FJ375979.C.CCR5
ARPNNNTRKSVRIGPGQTFATGEIIDIRQAHC
>115.KF770294.C.CCR5
CIRPNNNTRKSVRIGPGQTFYATGEVIGDIRKAHC
>784.HQ377483.B.CCR5
CTRPGNNTRKSIPIGPGRAFYATGDIIGDVRKAHC
>0978mother.HQ875347.01_AE.CCR5
CTRPSNNTRTSMTIGPGQVFYRTGDIIGDIRQAYC
>MP1411.AM279369.A1.CCR5
CTRPSNNTRKSVHIGPGRTFYATGDIIGDIRQAHC
>H434.HQ644873.B.CCR5
CTRPNNNTRKGIHIGPGRAFYATGEIIGDIRQAHC
>7069.AY842814.B.CCR5
CTRPNNNTRKSIPIGPGRAMYATGDIIGDIRQAHC
>ACH18969.EU744061.B.CCR5
CTRPNNNTRKSIHVGPGKTLYATGDIIGDIRQAHC
>CMP027.KF716465.A1G.CCR5
CIRPGNNTRKSVRIGPGQTFYAHGDIIGDVRQAHC
>APV_5.DQ869029.B.CCR5
CTRPNNNTRKSIHMGPGKAFYATGEIIGDIRKAYC
>P1024.HM368238.B.CCR5
CTRPNNNTRRGIHIGPGGAFYSTGDIIGDIRQAHC
>H.DQ061501.B.CCR5
CTRPSNNTRKSIHIGPGRAVYTTGEIIGRIRQAHC
>VI2678.DQ177208.B.CCR5
CTRLNNNTRKSIPMGPGRAFYATGDIIGDIRKAHC
>ACH19999.EU744004.B.CCR5
CTRPNNNTRKSIPIGPGRAFYATGDIIGDIRKAHC
>ACH19659.EU744147.B.CCR5
CTRPNNNTRKGIHIGPGRAFYTTGEIIGDIRQAHC
>118.DQ002187.B.CCR5
CTRPGNNTRKSIHIGPGRAFYATDIIGDIRQAYC
>LD.AY010805.B.CCR5
CTRPNNNTRKGIHLGPGSAFYATGDIIGDIRQAHC
>599.AF082837.B.CCR5
CTRPNNNTRKSIHIGPGRAFYATGDNIGDIRQAHC
>ACH18969.EU744084.B.CCR5
CTRLNNNTRKSITLGPGRAFYATGDIIGNIRQAQC
>2873_i.HM179838.C.CCR5
CTRPGNNTRQSMRIGPGQTFYATGDIIGDIRQAHC
>-.HM246191.B.CCR5
CTRPSNNTRKSIPIGPGRAFYATGDIIGDIRQAHC
>15.AY510062.C.CCR5
CTRPGNNTRKSVRIGPGQTFYATGAIIGDIRQAHC
>S100.AF153158.C.CCR5
CTRPNNNTRKGVRIGPGQTFYATGDIIGDIRQAHC
>NA420.AY570011.B.CCR5
CTRPNNNTRKSINLGPGRALYTTGEITGDIRQAHC
>127.DQ002323.B.CCR5
CTRPNNNTRRSIHMGPGRAFYTTGEIIGDIRQAYC
>H13951_DS4.JF508007.B.CCR5
CTRPNNNTRKSINIGPGRAFYTTGTIIGDIRQAHC
>703010167.KC156401.C.CCR5
CIRPGNNTRKSIRIGPGQTDFSTGEIIGNIRQAHC
>9706A.AF384268.B.CCR5
CTRPDNNTRKSINIGPGRAFFATGDIIGDIRQAHC
>T.DQ061772.B.CCR5
CTRPDNNTRKGIHIGPGRAFYATGEIIGNIRQAHC
>FV13.DQ382371.C.CCR5
CARPGNNTRRSVRIGPGQAFYATGEIIGDIRKAHC
>-.HM239626.B.CCR5
CTRPNNNTRRGIHIGPGRTLFATDIIGDIRQAHC
>19.KF770366.C.CCR5
CIRPGNNTRKSVRIGPGQTFYATGDIIGDIRQAHC
>LD.AY010851.B.CCR5
CTRPNNNTRKSIHLGPGSAFYATGDIIGDIRQAHC
>P2420_ARP1132.KC113001.A1DG.CCR5
CVRPGNNTRRGIHMGPGQALYATGKIIGNIRQAHC
>9508A.AF384246.B.CCR5
CTRPNNNTRKSIHIAPGRTYYATGDIIGDIRQAHC
>SR20_F.KF985986.D.CCR5
CTRPYNNTLQSIHMGPGKAIYTTQIIGNIRQAHC
>183F.EU852977.D.CCR5
CIRPSNNTRQSIHIGPGQALYTTGVIGDIRKAHC
>C054.AF153155.C.CCR5
CTRPGNNTRKSIRIGPGQAFYATGDIIGDIRQAHC
>424.HQ644905.B.CCR5
CTRPTNNTRKGIHIGPGRAFYTTGEIIGDIRKAHC
>NAB05.DQ002233.B.CCR5
CTRPSNNTRKSIPIGPGRAFYATGDIIGDIRKAHC
>-.JF896847.B.CCR5
CTRPNNNTRKSIPLGPGSAFYATDRIGDIRQAYC
>19417.HQ644832.B.CCR5
CTRPNNNTRRSITIGPGRAFYTTGEIIGDIRQAHC
>B03887_9M.EU853141.D.CCR5
CTRPFNNTRQGVHIGPGIALYTEMIGDIRQAHC
>490.AF258968.B.CCR5
CTRPNNNTRKGIHLGPGRAFYATGGIVGNIRQAHC
>703010167.JQ779902.C.CCR5
CIRPGNNTRKSVRIGPGQTYFSTGEIIGNIRQAHC
>424.HQ644902.B.CCR5
CTRPNNNTKKSIHIGPGRAFYTTGDIIGDIRKAHC
>-.JX535799.01_AE.CCR5
CTRPNNNTRTGVHIGPGQVFYRTGEIVGDIRQAFC
>2242.DQ516262.B.CCR5
CTRPNNNTRKGIHMGPGRAFFTTGAIIGDIRQAHC
>124.DQ002288.B.CCR5
CIRPNNNTRKSINIGPGRAFYATGDIIGDIRQAHC
>295F.EU852989.D.CCR5
CTRPNNNTRQSTHIGPGQALYTTQIIGDIRQAHC
>2391.FJ831859.02_AG.CCR5
CTRPNNNTRRSVGIGPGQTFYAAGEIIGDIRRAHC
>L55.EU272192.B.CCR5
CTRPNNNTRKSINLGPGRAWYTTGQIIGDIRQAHC
>270B.AF384331.B.CCR5
CIRPNNNTRKGIHIGPGRTFYATGEIIGNIRQAHC
>8.KF770449.C.CCR5
CTRPGNNTRRSVRIGPGQAFYTTGEIIGDIRAAHC
>P1751_ARP1106.GQ372986.02A1.CCR5
CIRPNNNTRKSIRIGPGQAFFATGDIIGDIRQAHC
>19922.HQ644993.B.CCR5
CIRPNNNTRKSIPIGPGSAFYATGDIIGDIRQAHC
>-.FJ376018.C.CCR5
CIRPNNNTRESIRIGPGQTFYATDIIGIRQAHC
>L318.EU272255.B.CCR5
CTRPNNNTRKRVSLGPGRVWYTTGQIVGDIRQALC
>20.KF770379.C.CCR5
CTRPGNNTRKSIRIGPGQTFYATGDIIGDIRQAHC
>19559.HQ644857.B.CCR5
CIRPGNNTRKSIHIGPGRAFYATGDIIGDIRQAHC
>128.DQ002336.B.CCR5
CTRPNNNTRKSIHIAPGRAFYATGAIIGNIRQAYR
>P5.FJ998109.B.CCR5
CTRPNNNTRRGIHMGPGRAFYATDIIGDIRQAHC
>ACH19542.EU744051.B.CCR5
CTRPSNNTRKDIHIGPGRAFYATGEIIGDIRQAHC
>-.HM239569.B.CCR5
CTRPNNNTRKGINIGPGRAFYATTDIIGDIRQAHC
>HF_F.KF986085.D.CCR5
CTRPYNNTRQGIHIGPGRAYWTTRIIGKIRQAHC
>CW012.AJ418508.B.CCR5
CTRLNNNTRKSIHMGPGRAFYATGEIIGDIRQAHC
>Pat1.AF541012.B.CCR5
CTRPNNNTRKSIPMGPGRAFYATGEIIGDIRQAHC
>A08483.AY736827.D.CCR5
CTRPYNNTIQSVQMGPGRAWYTSGITIIGDIRQAHC
>RHGA1581.KC312506.B.CCR5
CTRPNNNTRKGIHIGPGRTFYATGEIIGNIRQAHC
>ND.AY010893.B.CCR5
CTRPNNNTRTSIHMGPGRALYATGDIIGDIRHAYC
>ARP1131.KC113008.BF1.CCR5
CTRPNNNTRKSIRIGPGQAFYTTGDIIGDIRKAHC
>VI178.DQ177206.05_DF.CCR5
CTRPNNNTRKSIHLGPRQAFYTTGEIIGDIRKAHC
>-.AF307756.C.CCR5
CTRPNNNTRESIRIGPGQTFYATGDIIGDIRQAHC
>705010198.JX973174.C.CCR5
CTRPGNNTRKSIRIGPGQTFFATNDIIGDIRQAYC
>3.DQ109997.B.CCR5
CTRPNNNTRSIHIPGRAFYTGKIIGIRQAHC
>127.DQ002318.B.CCR5
CTRPNNNTRKSIHMGPGRAFYTTGEIIGDIRQAYC
>-.HM246198.B.CCR5
CTRPNNNTRKSINIGPGRAFYAIGDIIGDIRQAHC
>ND.AY010890.B.CCR5
CTRPNNNTRTSIHMGPGRAMYATGDIIGNIRQAYC
>A125.AY253304.C.CCR5
CVRPGNNTRKSVRIGPGQTFYATGDIIGDIRQAHC
>US006.U27443.B.CCR5
CTRPNNNTRKSITIGPGRAFYTTGQIIGDIRQAYC
>7069.AY842810.B.CCR5
CTRPNNNTRKSIHMGPGRAMYATGDIIGNIRQAHC
>H13940_DS10.JF507953.B.CCR5
CTRPNNNTAKGIHLGPGRAMYATQRIVGDIRRAHC
>108F.EU852935.D.CCR5
CTRPNNNTRQSIHLGPGQAFYTTKIIGDIRQAYC
>NH2.AB014797.01_AE.CCR5
CTRPSNNTRTGITIGPGQVWYRTGDIIGDIRKAYC
>2873_i.HM179833.C.CCR5
CTRPGTNTRQSMRIGPGQTFYATGDIIGDIRQAHC
>Q.DQ061688.B.CCR5
CIRPNNNTRKGIHLGPGGALYATGAIIGDIRQAYC
>VI318.DQ177190.B.CCR5
CTRPNNNTRRSINIGPGRAFYATGEIIGDIRQAYC
>-.HM239541.B.CCR5
CTRPNNNTRRSINIGPGRAVYATGEIIGDIRVAHC
>CB1.JN002002.B.CCR5
CTRPNNNTRKSIHIAPGRAFYATGEKIGDIRQAHC
>P3.FJ653402.B.CCR5
CTRPNNNTRKSIPIGPGRAFFATGDIIGDIRQAHC
>120F.EU852960.A1.CCR5
CTRPGNNTRKSIHIGPGQAFYATGAITGDIRQAHC
>115.DQ002167.B.CCR5
CTRPNDNTRKSIPMGPGRAFYATGAIIGDIRQAHC
>RW021.U08647.A.CCR5
CIRPNNNTRKSVRIGPGQAFYATGDIIGDIRQAHC
>X2160.EU885765.G.CCR5
CIRPGNNTRRSISLGPGQAFYATGDIIGDIRQAHC
>3.AY510059.C.CCR5
CTRPGNNTRKSMRIGPGQAFYTTGDIIGDIRQAHC
>KSM4030.AY736816.A1.CCR5
CTRPSNNTRKSVRIGPGQVFYATDIIGNIRQAHC
>SR20_M.KF985995.D.CCR5
CTRPYNNTLQSIHIGPGKAIYTTKIIGDIRQAHC
>372M.EU853090.D.CCR5
CTRPFNNTRRGVHIGPGSAYFTEKIVGDIRQAHC
>2239.DQ516164.B.CCR5
CTRPNNNTRRGIHIGPGRAFYAGDVTGDIRQAHC
>TH026.U08802.B.CCR5
CTRPNNNTRKSIPLGPGQAWYTTGQIIGNIRQAHC
>601M.EU853033.A1.CCR5
CTRPNNNTRTSVRIGPGQAFYATDIIGDIRKAYC
>NAB03.EF643684.B.CCR5
CIRPNNNTRKSIHIGPGRAFYATGEIIGNIRQAHC
>RS006.DQ358761.C.CCR5
CTRPNNNTRESIRIGPGQTFYATGEIIGDIRQAYC
>705010534.JQ779182.C.CCR5
CTRPGNNTRRSVRIGPGQTFYATGAIIGNIREAHC
>TH024.U08761.01_AE.CCR5
CTRPSNNTRTSITIGPGQVFYKTGDIIGDIRKAYC
>H474.KF716494.B.CCR5
CIRPNNNTRKGIHIGPGRVFYATGDIIGDIRQAHC
>-.HQ678290.B.CCR5
CIRPGNNTRKSISIGPGRAFYATGGIIGDIRQAHC
>108M.EU852948.D.CCR5
CTWPNNNTRKSIHLGPGQAFYTTKIIGDIRQAYC
>703010269.JQ777168.C.CCR5
CIRPGNNTRRSVRIGPGQTFYATGDIIGDIRKAHC
>-.FJ541289.D.CCR5
CSRPYNNTRQSVHMGPGRALFTTKIIGDIRQAHC
>P0962_ARP1077.EU786670.G.CCR5
CTRPNNNTRKSIRIGPGQTFYATDIIGDIRQAHC
>S123.AF153176.C.CCR5
CTRPSNNTRKSVRIGPGQTFYATGDIIGDIRQAHC
>247.HQ377382.B.CCR5
CTRPNNNTRKGIHIGPGRAFYTTGDIIGDIRQAHC
>TH006.U08746.01_AE.CCR5
CTRPSNNTRTSITIGPGQVFYRTGDIIGDIRQAYC
>FV2.DQ382361.C.CCR5
CTRPNNNTRESIRIGPGQTFFATGDIIGDIRQAYC
>B306.EF657896.B.CCR5
CIRPNNNTRKSIPMGPGKAFYATGGIIGNIRQAHC
>702010432.JQ779231.C.CCR5
CIRPGNNTRKSIRIGPGQVFFTATDIIGNIREAHC
>MHE42.DQ825465.-.CCR5
CTRPNNNTRRSINIGPGRAFYATGIIGNIRQAHC
>-.EF688449.B.CCR5
CTRPNNNTRRSINIGPGRAFYTTGEIIGDIRQAHC
>NSU23.DQ825463.-.CCR5
CTRPHNNTRRSWRIGPGQTFYATGDIIGDIRQAHC
>MP1370.AM279345.A1.CCR5
CTRPNNNTRTGIHIGPGQAFYATGEIIGDIRQAHC
>IVC2.GU945308.C.CCR5
CIRPNNNTRKSIRIGPGQTFYATGDIIGDIRQASC
>H13988_DS2.JF508049.B.CCR5
CTRPNNNTRKSIHIGPGRAFYTTGEIIGNIRQASC
>DUR.AM262130.O.CCR5
CVRPGNNSVKEMRVGPMALYSMELERNGSRTNSRTAFC
>ACH19542.EU744052.B.CCR5
CTRPSNNTRRGIHIGPGRAFYTTGEIIGDIRQAHC
>124.DQ002282.B.CCR5
CIRPNNNTRKSINIGPGRAFYATRDIIGDIRQAHC
>-.GU475026.01_AE.CCR5
CTRPSNKTRTSVRIGPGQVFYKTGDIIGDIRKAYC
>703010256.JQ779091.C.CCR5
CTRPGNNTRKSVRIGPGQTFFATGDIIGDIRKAYC
>-.FJ375995.C.CCR5
CTRPNNNTRKSIRIGPGQTLFATGAIIGNIRQAHC
>128.DQ002339.B.CCR5
CTRPSNNTRKSIHLGLGRAFYATGEIIGDIRQAHC
>UG037.U08788.A1.CCR5
CTRPNNNTRRSVRIGPGQTFYATGDIIGDIRQAHC
>-.AY887873.C.CCR5
CTRPNNNTRKSIRIGPGQTFYATGDIIGNIRQAHC
>-.AY123271.A.CCR5
CRPGNNTRKSVIGPGQAFYATGDIIGDIRQAYC
>-.HM239567.B.CCR5
CTRPNNNTRRSIHIAPGRAFYATGEIIGNIRQAHC
>-.HM239610.B.CCR5
CTRPNNNTRRSINIAPGRAFYATGDVIGDIRQAHC
>DUR.AM262121.O.CCR5
CVRPGNNSVQEMRVGPMAWYSMELEKNGSRTNSRTAFC
>J.EF600096.B.CCR5
CTRLNNNTRKGIHIGPGRAFYATGDIIGDIRQAHC
>CB1.JN001997.B.CCR5
CTRPNNNTRKSIHITPGRAFYATGEIIGDIRQAHC
>NAB05.DQ002224.B.CCR5
CTRPSNNTRKSITIGPGKAFYATGEIIGDIRKAHC
>-.HM246205.B.CCR5
CTSNNTRKSIHIGPGRAFYATGEIIGNIRQAHC
>Q.DQ061699.B.CCR5
CTRSNNNTRKGIHMGPGRAFYATGNIIGDIRQAYC
>LD.AY010847.B.CCR5
CTRPNNDTRKSIHLGPGSAFYAPGDIIGDIRQAHC
>296W.AF384326.B.CCR5
CTRPNNNTRKSISIGPGRAFYAHGDIVGDIRQAHC
>77.KF770403.C.CCR5
CTRPGNNTRKSIRIGPGQTFYATGDIIGDIRKAHC
>S115.AF153131.C.CCR5
CTRPDNNTRKSMRIGPGQTFYATGDIIGNIRQAHC
>-.HQ678259.B.CCR5
CTRPNNNTSQSIHIGPGRAFYATGRIIGDIRQAHC
>SE364.AY833059.C.CCR5
CARPNNNTRKSMRIGPGQTFYATGDIIGDIRQAHC
>H.DQ061483.B.CCR5
CTRPHNNTRKSIHIGPRRAFYTTEEIIRNIRQAHC
>702010293.KC156338.C.CCR5
CTRPNTNIRKSMRIGPGQTFYATGDIIGNIRQAHC
>0002BBY.AY371122.02_AG.CCR5
CTRPSNNTRKSIRIGPGQTFYATNNIIGNIRQAHC
>146.KF770308.C.CCR5
CTRPDNNTRRSVRIGPGQAFYTNDIIGDIRQAHC
>-.AY123280.A.CCR5
CTRPNNNTRRSVIGPGRAFYATGDIIGDIRRASC
>-.HQ906856.D.CCR5
CTRPNNNTKGIHMGPGQAFYATGEIIGDIRQAYC
>-.HM239528.B.CCR5
CERTNNNTRKSIHIGPGQALYATTNIIGDIRKAHC
>X2456_ARP1091.KC473838.24_BG.CCR5
CTRPGNNTRRSVGIGPGRAFYTTGDIIGDIRQAHC
>H434.HQ644886.B.CCR5
CIRPNNNTRKSIHIGPGRAFYATGDIIGNIRQAHC
>S007.AF153161.C.CCR5
CTRPNNNTRKSVRIGPGQTFYATGEIIGDIRQAHC
>9602A.AF384248.B.CCR5
CTRPNNNTRKGIHIGPGRAFYTTGEIIGDIRKAHC
>00C220898.KF716468.A1D.CCR5
CIRPNNNTRQSTHIGPGQALYTTEIIGNIRQAYC
>N5.FJ653136.B.CCR5
CTRFNNNTRKSMHIGPGRAFYATGEIIGNIRQASC
>703010256.JQ779094.C.CCR5
CTRPGNNTRKSVRIGPGQTFFATGDIIGDIRQAYC
>VI943.AM156918.B.CCR5
CTRPSNNTRKGIHIGPGRAFYATEEITGDIRQAHC
>-.HM239526.B.CCR5
CTRPSNNTRRGIHMAVGRAFYATGQIIGDIRQAHC
>L97.EU272330.B.CCR5
CTRPNNNTRKSIHLGQGRVWYTTGQIIGDIRQAHC
>-.HQ678271.B.CCR5
CIRPNNNTRKSISIGPGRAFVTTGQIIGNIRQAHC
>19383.HQ644815.B.CCR5
CTRPNNNTRRSINIGPGRAFFATGDIIGDIRQAHC
>NAB02.DQ002098.B.CCR5
CTRPSNNTRKSITIGPGRAFYTAEVIGNIRAAYC
>-.FJ652360.02_AG.CCR5
CTRPANNTIKGVRIGPGQTFYATGSISPGANIRQAH
>19383.HQ644818.B.CCR5
CTRPNNNTRKSINIGPGRAFYATGEIIGDIRQAHC
>IVC2.GU945309.C.CCR5
CIRPNNNTRKSIRIGPGQTFYATGDVIGDIRQASC
>888_F.KF986057.D.CCR5
CTRPNNNTRKGIHIGPGQAFYATGAIIGDIRQAHC
>304W.AF384320.B.CCR5
CTRPNNNTRKGIHIRPGGAIYATGAITGDIRQAHC
>-.HQ906872.D.CCR5
CERPNNNTRQSIHIGPGQAIYANEKIIGDIRQAHC
>BR024.U08780.B.CCR5
CTRPNNNTRKSIHLGWGRAFYATGEIVGDIRQAHC
>H13845_DS3.JF507746.B.CCR5
CIRPNNNTRKGIHIGPGRTFFATGEIIGDIRRAYC
>2242.DQ516264.B.CCR5
CTRPNNNTRKGIHMGPGRAFYTTGAIIGDIRQAHC
>ACH172.HQ644938.B.CCR5
CTRPNNNTRKSINIGPGRAIYATGEIIGDIRQAHC
>SC22.EU576867.B.CCR5
CTRPNNNTRRGIHMGPGKAYFTGEIIGDIRQAHC
>FV20.DQ382374.C.CCR5
CTRPNNNTRKSMRIGPGQAFYAMGDIIGDIRQAHC
>588.AF082381.B.CCR5
CTRPNNNTRKGIHIGPGRAFYATDIIGDIRQAHC
>170.KF770344.C.CCR5
CTRPGNNTRRSIRIGPGQAFYATGGIIGDIRQAHC
>DE11US006.KC473833.B.CCR5
CVRPNNNTRQGIHMGPGRTFYTTGGIIGDIRQAYC
>ACH19659.EU744161.B.CCR5
CTRPNNNTRRSIHIGPGRAFYATGDIIGNIRQAHC
>Pat2.AF541079.B.CCR5
CTRPSNNTRKGIHIGLGRRFYTTEIVGDIRKAYC
>N6.FJ653098.B.CCR5
CTRPNNNARKSINIGPGRAFYAATDIIGDIRQAHC
>-.HM239540.A.CCR5
CTRPHNNTRTSVHIGPGQAFYATGDIIGDIRQAHC
>S018.AF153141.C.CCR5
CVRPNNNTRKSIRIGPGQTFYANDIIGDIRQAHC
>2810_M.KF986133.D.CCR5
CTRPNNNTRKSIRIGPGQTFYATGEITGNIRQAHC
>C087.AF153156.C.CCR5
CVRPSNNTRKSVRIGPGQTFYATKDIIGDIRQAHC
>ND.AY010895.B.CCR5
CTRPNNNTGKSMPMGPGRAFYSTGEIMGHLRKTYS
>MCST4474.KC312574.B.CCR5
CERPNNNTRKSIRIGPGSTFYATGEIIGNIRQAHC
>258.HQ708048.C.CCR5
CTRPNNNTRKSVRIGPGQTFYATGGIIGDIRRAYC
>2282.DQ516285.B.CCR5
CTRPNNNTRKSIHMGPGRAFYATGEIIGNIRQAHC
>L322.EU272261.B.CCR5
CTRPNNNTRKSINLGPGRAWYATGQIIGDIRQAHC
>2769_F.KF986124.D.CCR5
CTRPYNNTRKSIHIGPGQAFYASDIIGDIRQAHC
>-.AF062023.01_AE.CCR5
CTRPSNNTRTSINIGPGQVFYRTGDIIGDIRRAYC
>H41.EU272281.B.CCR5
CTRPNNNTRKSIPLGPGKAWYTTGDIIGDIRQAHC
>091.JX508858.A1.CCR5
CTRPNNNTRKSVRIGPGQTFYATGDIIGNIREAYC
>H.DQ061481.B.CCR5
CTRPNNNTRKSISIGPGRAFYTTGEIIGEIRQAYC
>1.AY510057.C.CCR5
CTRPNNNTRKSVRIGPGQAFYATGDIIGNIRQAYC
>183M.EU852972.D.CCR5
CIRPNNNTRQSIHIGPGQALYTTGVIGDIRKAHC
>CP6.KF384804.B.CCR5
CTRPGNNTSKGIHIGPGRALHVTRTRGKIIGDIRQAHC
>784.HQ377487.B.CCR5
CTRPGNNTRKSIPIGPGRAFYATGDVIGDVRKAHC
>2873_i.HM179824.C.CCR5
CTRPGNNTRQSMRIGPGQTFYATGNIIGDIRQAHC
>2231.EU786680.B.CCR5
CTRPNNNTRKSIHIGPGRALYAQDIIGDIRQAHC
>B306.EF657898.B.CCR5
CIRPNNNTRKSIPMGPGKAFYATGSIIGNIRQAHC
>2617_i.HM179924.C.CCR5
CTRPNNNTRKSIRIGPGQTFYATGDIIGDIRQAYC
>OYI.M26727.B.CCR5
CTRPNNNTRNRISIGPGRAFHTTKQIIGDIRQAHC
>Du123.AF543910.C.CCR5
CIRPNNNTRKSIRIGPGQTFYATNDIIGDIRQAHC
>-.FJ376028.C.CCR5
CTRPGNNTRESIRIGPGQTFYATGDIIGNTRQAYC
>TT31P.EU577210.B.CCR5
CTRPNNNTRKSVHIGPGKVFYAGEIIGDIRQAHC
>-.EF688438.B.CCR5
CTRPNNNTRKAIHLGPGRAFYTTGGIIGDIRQAHC
>DU422.DQ904344.C.CCR5
CTRPNNNTRKSVRIGPGQTFYATGDIIGDIREAHC
>-.AY123282.A.CCR5
CIRPNNTRKSVRIGPGQTFYATGEIIGDIRAAYC
>-.GU475029.01_AE.CCR5
CTRPSNNTRTSIRIGPGQMFYRTGDIIGDIRKAFC
>301.JX508880.A1.CCR5
CTRPNNNTRRSVHIGPGQAFYATGGIIGDIKRAFC
>CW037.AJ418520.B.CCR5
CTRPDNNTRKSIHIGPGRAFYATGDIIGNIRQAHC
>-.AY887878.C.CCR5
CTRPNNNTRQSMRIGPGQTFYATGDIIGDIRQAHC
>CMP019.JX140672.F2.CCR5
CTRPNNNTRKSIHLGPGRAFFATGDIIGDIRKAYC
>H53.EU272290.B.CCR5
CTRPSNNTRKSINLGPGRAWYTTGQIIGDIRQAHC
>IVC4.EU908220.C.CCR5
CTRPNNNTRQSIRIGPGQVFYATGAIIGDIRQAYC
>4248.FJ832044.A.CCR5
CTRPSNDTRKSVHIGPGQAFYAIGDIIGKIRQAHC
>7047.AY842792.B.CCR5
CTRPNNNTRKSIHMGPGSVWYATGEIIGDIRQAHC
>250.JX508870.A1C.CCR5
CTRPSNNTRKSIRIGPGQAFYATDDIIGDIRKAYC
>TH009.U08830.01_AE.CCR5
CTRPSNNTRTSITIGPGQVFYRTGDIIGDIRKAYC
>P2468_ARP1158.JX140679.U.CCR5
CTRPANNTIKGIPIGPGQTFYATETIIGDIRQAHC
>ACH19999.EU744005.B.CCR5
CTRPNNNTRKSISIGPGRAFYATGDIVGDIRKAHC
>c.AY124978.B.CCR5
CTRPSNNTRKSINIGAGRAIYATGDIIGDIRQAYC
>MCST4474.KC312586.B.CCR5
CVRPNNNTRKSIHLGPGSAFYATGKIIGNIRQAHC
>-.FJ652340.02_AG.CCR5
CTRPGNNTRQSVRIGPGQVFYANPIIDIRQAHC
>-.GU475015.01_AE.CCR5
CTRPSNNTRKSITMGPGRVYYRTGEIVGDIRKAYC
>-.HQ678282.B.CCR5
CTRLNNNTRKSIRIGPGSTFYTSNIIGDIRQAYC
>-.GU475039.01_AE.CCR5
CTRPFNNTRTSINIGPGQVFYRTGDIIGDIRKAYC
>128.DQ002340.B.CCR5
CTRPNNNTRKSIHIAPGRAFYATGDIIGNIRQAYC
>123.DQ002281.B.CCR5
CTRPNNNTKRSVNIVPGRAIYTTDIIGDIRQAHC
>703010228.KC156120.C.CCR5
CTRPNNNTRKSIRIGPGQAFFATGDIIGDIREAHC
>BR025.U52953.C.CCR5
CTRPNNNTRKSIRIGPGQAFYATGEIIGDIRQAHC
>7069.AY842817.B.CCR5
CTRPNNNTRKSIPMGPGRAMYATGDIIGDIRKANC
>490.AF258977.B.CCR5
CTRPNNNTRKGIHLGPGRAFYATGGIVGDIRQAHC
>702010141.KC156437.C.CCR5
CTRPNNNTRKSVRIGPGQTFYATGEIIGDIREAYC
>CAP210.DQ435683.C.CCR5
CIRPGNNTRRSIRIGPGQAFYAMGDIIGNIREAHC
>-.EF688450.B.CCR5
CTRPNNNTRKSIHIGPGRAFYGTDIIGDIRQAHC
>204.HQ708025.C.CCR5
CTRPNNNTRKSVRIGPGQTFYATGDIIGDIRQAYC
>-.JF896853.B.CCR5
CTRPNNNTRKSIHMGPGKTFFATGDIIGDIRQAHC
>X2088.EU885764.G.CCR5
CIRPNNNTRRSIHLGPGRAFYATDIIGDIRQAHC
>2282.DQ516304.B.CCR5
CTRPNNNTRKSIHIGPGRALYTTGEIIGNIRQAHC
>-.EF688457.B.CCR5
CTRPNNNTRKSIPMGPGRAFYTTGEIIGDIRQAHC
>C210093.KF716475.A1.CCR5
CTRPNNNTSTGIHIGPGQAFYARNAIIGDIRKAHC
>-.HM246200.A.CCR5
CTRPHNNTRSVHIGPGQAFYATGDIIGDIRQAHC
>NAB08.EF643662.B.CCR5
CTRPNNNTRRSISIGPGRAFYATGEVIGDIRQAHC
>605M.EU853117.D.CCR5
CTRPYNNTRQRTHIGPGQALYTTHVIGNIRQAYC
>ACH18969.EU744065.B.CCR5
CTRPNNNTRKSIHMGPGKTFYATGDIIGDIRQAHC
>H13904_DS9.JF507805.B.CCR5
CMRPGNNTRKSIAIGPGRAFYAGEIIGDIRKAHC
>CW002.AJ418534.B.CCR5
CARPHNNTRKSIHIGPGRAFYATGQITGDIRQAYC
>PO012.HF679011.A1D.CCR5
CTRPNNNTRQGVHIGPGQALFTTIGIKAHC
>Pat1.AF541039.B.CCR5
CTRPSNNTRKSIPMGPGKAFYATGDIIGDIRQAHC
>205W.AF384294.B.CCR5
CTRPNNNTRKSIHIGPGRAVYATGQIIGDIRQAHC
>7047.AY842805.B.CCR5
CTRPNNNTRRSIHMGPGSVLYATGEIIGDIRQAHC
>114.DQ002149.B.CCR5
CTRPGNNTRRGIHIGPGRAFYTTGEIIGDIRQAHC
>-.FJ652368.02_AG.CCR5
CTRPNNNTRTSIRIGPGQTFYANNGIIGDIRQAHC
>-.HM239579.B.CCR5
CTRPNNNTRKSIIGPGRAYFATGIIGDIRKAHC
>TV013.AF391245.C.CCR5
CTRPNNNTRRSIRIGPGQAFYTNDIIGDIRQAHC
>-.AY887865.C.CCR5
CIRPGINKRKRIRIGLRYAFFATDNRIGKAHC
>P2008_ARP1099.FJ670531.B.CCR5
CIRPNNNTRKSIHMGPGRAFYATGDVIGDIRKAYC
>ACH19999.EU744008.B.CCR5
CTRPNNNTRKSISIGPGRAFYATGDIIGDIRKAHC
>APV_16.DQ869022.B.CCR5
CTRPGNNTRKSIHIAPGRAFYATGDIIGDIRQAHC
>NAB05.DQ002231.B.CCR5
CTRPSNNTRKSIPIGSGRAFYATGDIIGDIRKAHC
>-.HM239613.B.CCR5
CTRPNNNTRKGITMGPGKAFYVTGGIVGDIRQAHC
>602M.EU853098.D.CCR5
CTRPNNNTRQSTHIGPGIALFTTNIIGDIRQAYC
>AA116.JN944655.01_AE.CCR5
CTRPSNNTVKSIRIGPGQTFYRTGDIIGDIRQAYC
>295F.EU852985.D.CCR5
CIRPNNNTRQSTHIGPGQALYTTQIIGDIRQAHC
>H.AF199036.B.CCR5
CTRPNNNTRKSIHIGPGRALYATGDIVGDIRQAHC
>DU422.DQ904347.C.CCR5
CTRPNNNTRKSIRIGPGQTFYATGDIIGNIREAHC
>RO003.HF572026.D.CCR5
CTRPNNNTISTHIGPGAIYTTNKIIGNIRQAYC
>888_M.KF986039.D.CCR5
CTRPSNNTRKGIHIGPGQAIYATGAIIGDIRQAHC
>KNH1207.AF457068.A1.CCR5
CTRPSNNTRKSVRIGPGQAFYTTGDITGDIRQAYC
>7047.AY842807.B.CCR5
CTRPNNNTRKSIHMGPGSVLYATGEIIGDIRQAHC
>Q842.AF407160.A1.CCR5
CTRPNNNTRKSIHIGPGQAFYATGDIIGDIRQAHC
>122.DQ002264.B.CCR5
CTRPNNNTRKSIPIGPGRAFYTTGEIIDIRQAHC
>19559.HQ644868.B.CCR5
CTRPGNNTRKSIPMGPGRAFYATGDIIGDIRKAHC
>-.FJ652349.02_AG.CCR5
CIRPNNNTRKSVRIGPGQTFYATGDIIGIKAYC
>927_F.KF986091.D.CCR5
CTRPNNNTRQSTRIGPGQTLFTTRIIGNIRQAYC
>RW024.U08656.A.CCR5
CTRPNNNTRTSVRIGPGQTFYATGDIIGDIRRAYC
>965.U08455.C.CCR5
CTRPNNNTRKSVRIGPGQTFYATGAIIGDIRQAHC
>ED.AY010794.B.CCR5
CIRPNNNTRKSIQMGPGKAFYATGDIIGDIRQAYC
>S208mother.FJ443124.A1D.CCR5
CIRPSNNTRKSVRIGPGQTFYATGEIMGDIRQAHC
>19663.HQ644921.B.CCR5
CTRPNNNTRKSIPIGPGRAFYTTGDIIGDIRQAHC
>LB6.AF355324.G.CCR5
CTRPNNNTRKSITLGPGQAFYATGAIIGNIRQAHC
>MACS2.JN002053.B.CCR5
CTRPNNNTRKSIHMGPGKAFYTTGVIGDIRQAHC
>R1.U45299.B.CCR5
CTRPNNNTRRGVHIGPRRGFYTTEIIGNIRQAHC
>A07412.AY736828.D.CCR5
CIRPNNNTRKGIRIGPGQALYTTDIIGNIRQAHC
>MANC.U23487.B.CCR5
CTRPSNNSRKSIYIGPGRRFHVTRAVTGDIRQAHC
>P5.FJ653358.B.CCR5
CTRPNNNTRRGIHIGPGRAFYATDIIGDIRQAHC
>-.HM246193.B.CCR5
CIRPNNNTRKSIHIAPGRAFYATGNIIGDIRKAYC
>BR028.U08712.B.CCR5
CTRPNNNTRKSIHMGWGRTFYATGEIIGDIRQAHC
>-.HM239588.B.CCR5
CTRPNNNTRKSIHIGPGRAFYATGDIIGEIRQAYC
>0377child.JQ003579.01_AE.CCR5
CTRPSNNTRTSIHIGPGQVFYRTGDITGDIRKAYC
>Q.DQ061678.B.CCR5
CIRPNNNTRKGIHLGPGGALYATGGIIGDIRRAYC
>101.DQ002026.B.CCR5
CIRPHNNTRKSIPIGPGRAFYTTGEIIGDIRQAHC
>14.AF355727.B.CCR5
CTRPNNNTRKSIPLGPGRAFYATGDIIGNIRKAHC
>1056.EU575305.B.CCR5
CTRPGNNTRKSITIGPGRAFYATGDIIGDIRQAHC
>380.JX508884.A1C.CCR5
CSRPNNNTRKGVHLGPGQAFYATGDIIGDIRQAHC
>91US056.U79719.B.CCR5
CTRPNNNTRKGIHIGPGAAFYATGEIIGDIRQAHC
>SC51.AF310127.B.CCR5
CTRPNNNTRKSIHLGAGRALYTGEIIGDIRQAHC
>-.AY887886.C.CCR5
CIRPGNNTRKSVRIGPGQTIYATGDIIGDIRQAHC
>605M.EU853116.D.CCR5
CSRPYKRMQRRTHIGTGQALFTTNVVGDIRKAHC
>39.AF022258.B.CCR5
CTRPNNNTRKSISIGPGRAFYTTGEIIGDIRQAHC
>R2184.JN944665.01_AE.CCR5
CTRPSNNTRTSMTIGPGQVFYRTGDIVGNIRKAYC
>NA132.HF679006.A1.CCR5
CTRPNNTRSVRIGPGQAFYATGDIIGDIRQAHC
>2365.FJ831851.A.CCR5
CIRPNNNTRRSVRIGPGQAFYATGDIIGDIRQAHC
>CW012.AJ418505.B.CCR5
CTRPNNNTRKSIPIGPGRAFYTTGEIIGDIRKAHC
>A03836_9F.EU853132.D.CCR5
CTRPFNNTRQGVHIGPGLALYADTTVIGDIRQAHC
>X2457_ARP1098.KC473840.47_BF.CCR5
CTRPGNNTRRGIHMGPGRVLYATGEIIGNIRQAHC
>B306.EF657905.B.CCR5
CIRPNNNTRKSIPMGPGRAFYATGDIIGNIRQAHC
>601F.EU853044.A1.CCR5
CTRPNNNTRTSVRIGPGQAFYATDIIGNIRKAFC
>702010293.KC156318.C.CCR5
CTRPNDNIRKSMRIGPGQTFYATGDIIGNIRQAHC
>S191.AF153172.C.CCR5
CVRPNNNTRKSIRIGPGQTFYATNGIIGDIREAHC
>-.HM239595.B.CCR5
CTRPNNNTRRSIRIGPGSYFATGDIIGDIRKAYC
>LB11.AF355326.G.CCR5
CTRPNNNTRKSISIGPGQAFYATGDIIGDIKKAYC
>338M.EU853052.D.CCR5
CTRPSNNTRQSTRIGPGQALFTTNVIGNIRQAHC
>CW010.AJ418480.B.CCR5
CTRPNNNTRKSIPIGPGRALYATGDIIGEIRQAFC
>263.KF770391.C.CCR5
CIRPGNNTRKSMRIGPGQTFYATGDIIGDIRKAHC
>Q842.AF407162.A1.CCR5
CTRLNNNTRKSIHIGPGQAFYTTGDIIGDIRQAHC
>-.HM246188.B.CCR5
CTRPNNNTRKSIHIVPGGAFYATGDIIGDIRQAHC
>ACH18969.EU744075.B.CCR5
CIRYNNNTRKSIPLGPGRAFYATGDIIGNIRQAQC
>IVC3.GU945313.C.CCR5
CTRPGNNTRKSIRIGPGQTFYATGGIIGNIRQAHC
>108M.EU852942.D.CCR5
CTRPNNNTRKSIHLGPGQAFYTTKIIGDIRQAYC
>-.HM246190.B.CCR5
CSRPNNNTKSIPIGPGAFYATGDIIGDIRQAHC
>NKS22.DQ825466.-.CCR5
CSRPGNNTRRSVRIGPGQTLYAAGDIIGDIRQAHC
>S194.AF153164.C.CCR5
CIRPGNNTRKSIRIGPGQAFYATGDIIGDIRQAHC
>C.DQ061463.B.CCR5
CTRPNNNTRKSIHIGPGRAFYTTGEIIGDIRKAHC
>120M.EU852953.A1.CCR5
CTRPGNNTRKSIHIGPGQAFYATGAIIGDIRQAHC
>-.AB553911.B.CCR5
CERPNNNTRRSIQIGPGRAWFEAEDIIGDIRKAHC
>2239.DQ516149.B.CCR5
CTRPNNNTRRDIHIGPGRAFYATGGIIGNIRQAHC
>-.JX535791.01_AE.CCR5
CTRPSNNTRTSIGPGRFYRTGEIIGDIKAYC
>128.DQ002342.B.CCR5
CTRPNNNTRKSIHIGPGSAFYATGDIIGNIRQAYC
>14.AF355726.B.CCR5
CTRPSNNTRKSIHLGPGRAFYATGDIIGNIRKAHC
>C.DQ061452.B.CCR5
CTRPNNNTRKSIHIGPGRAFYTTGEIMGDIRKAHC
>490.AF258994.B.CCR5
CTRPNNNTRKGIHLGPGRAFYATGEIVGDIRKAHC
>VI820.AM156913.A1.CCR5
CIRPGNNTRQSVRIGPGQAFFATDIIGDIRKAFC
>L135.EU272217.B.CCR5
CIRPNNNTRKSIPLGPGKAWYTTGQIIGDIRQAHC
>-.AF307753.A1.CCR5
CIRPNNNTRKSVHIGPGQTFYATGDIIGNIRQAHC
>455.HQ708068.C.CCR5
CIRPSNNTRTSMRIGPGQTFFATGDVTGDIRQAYC
>ACH19542.EU744015.B.CCR5
CTRPNNNTRKSIHIGPGRAFYTTGEIIGEIRQAHC
>19956.GU455522.B.CCR5
CIRPNNNTRKSIPMGPGKAFYTTGDIIGDIRQAHC
>703010167.JQ779893.C.CCR5
CIRPGNNTRKSIRIGPGQTYFSTGEIIGNIRQAHC
>NIRT379.KF766537.C.CCR5
CIRPNNNTRKSIRIGPGQTFYATGEIIGDIRQAHC
>115.KF770295.C.CCR5
CIRPNNNTRKSVRIGPGQTFYATGEIIGDIRKAHC
>114.DQ002148.B.CCR5
CTRPGNNTRRGIHIGPGRAFYTTGEIIGNIRQAHC
>702010293.KC156326.C.CCR5
CNRPHNNTRKSMRIGPGQAFYATGDITGDIRKAHC
>ACH18969.EU744078.B.CCR5
CTRYNNNTRKSIHLGPGRAFYATGDIIGDIRQAQC
>46.EU293450.C.CCR5
CTRPSNNTRKSVRIGPGQAFFATGEIIGDIRQAHC
>L135.EU272222.B.CCR5
CIRPNNNTRKSIPIGPGKAWYTTGQIIGDIRQAHC
>2242.DQ516241.B.CCR5
CTRPNNNTRKGIHIGPGRAFYTTGEIIGDIRQAYR
>I.DQ061524.B.CCR5
CTRPNNNTRRSIHIAPGSAFYATGDIIGDIRQAHC
>424.HQ644904.B.CCR5
CTRPNNNTRKSIPIGPGRAFYTTGDIIGDIRKAHC
>183F.EU852981.D.CCR5
CIRPNNNTRQSIHIGPGQALYTTRVIGDIRQAHC
>RUA002.KF716492.A1.CCR5
CIRPGNNTRTSIRIGPGQTFYATGDVIGDIRKAYC
>MACS3.JN002050.B.CCR5
CTRPDNNTRKGIHLGPGGTFFATGAIIGDIRQAHC
>BORI0637.EU576298.B.CCR5
CTRPNNNTRKGIHIGPGKTFYTTGGIIGDIRQAYC
>APV_2.DQ869026.B.CCR5
CTRPNNNTRKSIHIAPGRPFYATGDIIGDIRQAHC
>C120.AF153138.C.CCR5
CTRPGNNTRKSVRIGPGQTFYATGEIIGNIRQAHC
>LTNP7.AY123260.A.CCR5
CTRPYNNTRKSVRIGPGQAFYATGAIIGNIRQASC
>Du123.DQ411850.C.CCR5
CTRPNNNTRKSIRIGPGQTVYATNDIIGDIRQAHC
>19663.HQ644927.B.CCR5
CMRPNNNTRKSIPIGPGRAFYTTGDIIGDIRQAHC
>ARP1174.KC473843.B.CCR5
CTRPNNNTRRGIQMGPGRAVYATGDIIGDIRQAHC
>-.EF688452.B.CCR5
CTRPNDNTRKGINIGPGRAFYATGEIIGDIRQAHC
>TV019.AF254783.C.CCR5
CTRPGNNTRKSIRIGPGQAFFATGAIIGDIRKAYC
>RE236.HF572021.D.CCR5
CIRPNNNTRQSIHIGPGQALYTTDIIGDIRQAQC
>-.HM239529.B.CCR5
CTRPSNNTRKSITIGPGRAFYTTGQIIGNIRQAHC
>ARP1186.KC473841.B.CCR5
CTRHSNNTRRSIRIGPGQAFYATGEIIGDIRKAHC
>N5.FJ653126.B.CCR5
CTRFNNNTRKSIHIGPGRAFYATGDIIGNIRQASC
>704010042.KC156124.C.CCR5
CTRPNNNTRTSIRIGPGQTFYATGDIIGDIRQAYC
>00C220932.KF716470.A1CD.CCR5
CTRPNNNTRKSIRIGPGQAFYATGEIIGDIRQAYC
>-.HM246228.B.CCR5
CTRPNNNTRKSIHIAPGRAFYATGDIIGDIRQAYC
>1-child.AY619929.01_AE.CCR5
CTRPYNNTRTSVRIGPGQFYKTGDIIGDIRRAYC
>-.AY887879.C.CCR5
CMRPNNNTRKSVRIGPGQTFYATGDIIGNIRQAHC
>424.HQ644887.B.CCR5
CTRPNNNTRKSIHIGPGRAFYTTGEIIGKIRQAHC
>1021child.EU031153.01_AE.CCR5
CTRPSNNTRTSITIGPGQVFYRTGEITGDIRKAYC
>R.DQ061752.B.CCR5
CTRPNNNTRRSITLGPGRAYYATGDIIGDIRQAHC
>120M.EU852957.A1.CCR5
CTRPGNNTRESIHIGPGQAFYTTGAIIGDIRQAHC
>H13993_DS5.JF508128.B.CCR5
CTRPNNNTRRSIYIGPGRTFYATGEIIGDIRQAHC
>-.HM239566.B.CCR5
CTRPSNNTRKGIHMAVGRAFYTTGQIIGNIRQAHC
>ZM233M.DQ388517.C.CCR5
CTRPNNNTRKSIRIGPGQSFYATGEIVGNIREAHC
>-.GU475043.01_AE.CCR5
CTRPSNNTRTSTTIGPGQTFYRTGDIIGDIRKAFC
>S119.AF153181.C.CCR5
CIRPSNNTRRSVRIGPGQTFYATGEITGDIRQAHC
>H13951_DS4.JF508018.B.CCR5
CTRPNNNRRKSINIGPGRAFYTTGAIIGDIRQAHC
>5821.AY372224.H.CCR5
CTRPNNNTRTGVHIGPGRAFYATGDIIGDIRQAHC
>LD.AY010831.B.CCR5
CTRPNSNTRKGIHIGPGSAIYATGDIIGDIRQAHC
>5487.AY372221.A.CCR5
CVRPNNNTRKSIHIGPGQAFYATGDIIGNIRQAHC
>BP001099.JX140654.B.CCR5
CTRPGNNTRRSITMGPGKVFYTNEIIGNIRRAYC
>H13907_DS7.JF507854.B.CCR5
CTRPGNNTRRSINIGPGRAFYTGEIIGDIRQAHC
>19922.HQ644992.B.CCR5
CTRPNNNTRKSIPIGPGRAFYATGEIIGDIRQAHC
>1084baby.HM179723.C.CCR5
CTRPNNNTRKSMRIGPGQTFYATGEIIGNIREAHC
>258.HQ708049.C.CCR5
CTRPNNNTRKSIRIGPGQAFYATGAVTGDIRKAYC
>246.AY736825.C.CCR5
CTRPGDNRRRSVRIGPGQTFYATGEIIGNIREAHC
>D26830.AY736830.D.CCR5
CTRPGNNTRQSIHLGPGQALWTATDIIGNIRQAHC
>696.AY255825.C.CCR5
CTRPNNNTRRSIRIGPGQTFYATGEIIGNIREAHC
>703010167.KC156396.C.CCR5
CIRPGNNTRRSVRIGPGQTYFSTGEIIGNIRQAHC
>H13912_DS1.JF507916.B.CCR5
CTRPNNNTRKSISIGPGRAFYATGEIIGDIRQAHC
>9718B.AF384291.B.CCR5
CTRPNNNTRKSIPIGPGRAFYARGDIIGDIRQAHC
>L135.EU272220.B.CCR5
CIKPNNNTRKSIPIGPGKAWYTTGQIIRDIRRAHC
>-.GU475044.01_AE.CCR5
CTRPSNNVRTSTRIGPGQVFYRTGSITGDIRKAYC
>CB3.JN002015.B.CCR5
CTRPNNNTRKGIHIGPGRAFYATGDIVGDIKQAHC
>19932.HQ645006.B.CCR5
CTRPNNNTRRSISIGPGRAFYATGDIIGDIRRAQC
>TM23.DQ235634.C.CCR5
CTRPNNNTRKSVRIGPGQAFYATNDIIGDIRQAHC
>490.AF259010.B.CCR5
CTRPNNNTRKGIHMGPGRAFYATGEIVGDIRKAHC
>TM20.EU161645.C.CCR5
CTRPNNNTRTSTRIGPGQAFYATGDIIGDIRQAHC
>VI2687.DQ177198.B.CCR5
CTRPNNNTRKSINIGPGRAFYSTGAIIGNIRQAHC
>16055.EF117268.C.CCR5
CTRPNNNTRKSIRIGPGQTFYATGDIIGNIRQAYC
>CNE66.HQ699981.C.CCR5
CTRPNNNTRKSVRIGPGQAFYATGDIIGNIREAHC
>-.FJ652342.02_AG.CCR5
CTRPNNNTRKSVRIGPGQAFYATDIIGDIRQAYC
>NAB08.EF643664.B.CCR5
CTRPNNNTRKGISIGPGRAFYTTGEVIGDIRQAHC
>170.KF770347.C.CCR5
CTRPNNNTRRSIRIGPGQAIYTTGGIIGDIRQAHC
>208.AF021502.B.CCR5
CTRPNNNTRKSIPIGPGRAFYTTGQIIGDIRQAYC
>SC24.AF310109.B.CCR5
CTRPNNNTRKSIHIGAGKALYTGEIIGDIRQAHC
>S031.AF153173.C.CCR5
CTRPNNNTRKSIRIGPGQTFYANDIIGDIRQAHC
>NA135.HF679009.D.CCR5
CTRPYNNTRQYTQIGPGQAFYTSKEIIGIRQAHC
>MACS3.JN002045.B.CCR5
CTRPNNNTRKSIPIGPGGAFYATGDIIGDIRQAHC
>4.DQ110002.B.CCR5
CIRPNNNTRKSIPMGPGRAFYATGDIIGDIRQAHC
>CB3.JN002019.B.CCR5
CTRPNNNTRKGIHIGPGRAFYATGDIVGDMRQAHC
>ACH172.HQ644936.B.CCR5
CTRPNNNTRKSINIGPGRALYTTGEIIGDIRQAHC
>702010432.JQ779245.C.CCR5
CIRPGNNTRKSIRIGPGQVLFATTDIIGNIREAHC
>CAP45.DQ435682.C.CCR5
CRRPNNNTRKSIRIGPGQAFYATNDIIGDIRQAHC
>490.AF258959.B.CCR5
CIRPSNNTRTSIHLGPGQAVYATGEIIGNIRQAHC
>2391.FJ831865.02_AG.CCR5
CTRPNNNTRKGIGIGPGQTFYAAGEIIGDIRRAHC
>-.HQ906867.D.CCR5
CIRPYNNTREGTHIGPGRALFTTIIGDIRQAHC
>1998.EU786676.B.CCR5
CTRPNNNTRKSITIGPGRAFYATGDVIGDIRQAHC
>FV23.DQ382376.C.CCR5
CTRPGNNTRKSVRIGPGQVFYATGDIIGDIRQAHC
>39.AF022281.B.CCR5
CTRPNNNTRKSISIGPGRAFYATGDIIGDIRQAHC
>BR021.U08699.B.CCR5
CTRPNNSTRKSIHMGWGRAFYATGEIIGNIRQAHC
>702010141.KC156458.C.CCR5
CTRPNNNTRKSVRIGPGQTFYATGEIIGNIREAYC
>NAB06.DQ002312.B.CCR5
CTRPNNNTRKSINIGPGRAWYTTGDIIGDIRKAHC
>1970LE.AY736841.02_AG.CCR5
CVRPGNNTIRSIRIGPGQSFHGTGSIVGDIRQAHC
>19663.HQ644915.B.CCR5
CTRPNNNTRKSIHIGPGRAFYTTEIIGDIRKAYC
>19383.HQ644803.B.CCR5
CTRPNNNTRRSINIGPGRAFFATGEIIGDIRQAHC
>2102.EU786677.B.CCR5
CTRPNNNTRKSIRIGPGQAFYTTGEIIGDIRQAHC
>171.AF259020.B.CCR5
CTRPGNNTRKSIHIGPGRAFYTTGQIIGKIRQAHC
>204.HQ708020.C.CCR5
CIRPDNNTRKSIRIGPGQTFYATGDIIGNIRKAYC
>19984.HQ644793.B.CCR5
CTRPNNNTRRSIHIGPGRAFYTGEIIGNIRQAHC
>X2574_ARP1111.JX140655.B.CCR5
CTRPNNNTRKGIHIGPGKTFFATDIIGDIRQAHC
>269.KF770439.C.CCR5
CIRPGNNTSRSIRIGPGQTFYATGRIVGDIRQAHC
>-.HM239515.B.CCR5
CTRPSNNTRKSIHMGPGRVLFATGEIIGNIRQAHC
>H0002.DQ222217.B.CCR5
CTRPNNNTRKSIHVGPGKAIYTTEIIGNIRQAHC
>714.U08450.B.CCR5
CIRPNNNTRRSIHMGLGRAFYATGDIIGDIRQAHC
>19922.HQ644979.B.CCR5
CTRPNNNTRRSINIGPGRAIYATGEIIGDIRQAHC
>ARP1176.KC113009.F1.CCR5
CSRPNNNTRKSIPMGPGKAFYTTGEIIGDIRKAHC
>CM4.AF411964.A1CDGKU.CCR5
CIRPTNNTRQSIRFGPGQVFFGTDVIGDIRQAHC
>19383.HQ644805.B.CCR5
CIRPNNNTRRSINIGPGRAIFTTGEIIGDIRQAHC
>R.DQ061742.B.CCR5
CTRPNNNTRRSISLGPGRAYYATGDIIGDIRQAHC
>21566539.JX140668.C.CCR5
CIRPNNNTRKSIRIGPGQTFYANNIIGDIRQAYC
>-.AY887867.C.CCR5
CTRPNNNTRRSVRIGPGQAFYGTDIIGDIRQAYC
>4248.FJ832048.A.CCR5
CTRPSNNTRKSVHIGPGQAFYAIGDIIGKIRQAHC
>L322.EU272262.B.CCR5
CTRPNNNTRKSINLGPGAWYATGQTIGDIRQAHC
>-.HM239577.B.CCR5
CTRPNNNTRRSIHIAPGKTFYATGAIVGDIRQAYC
>702010432.JQ779230.C.CCR5
CTRPNNNTRKSIRIGPGQAFFATTGIIGNIRQASC
>1981.FJ817369.G.CCR5
CTRPNNNTRKSISLGPGQAIYATGAIIGDIRQAHC
>H434.HQ644882.B.CCR5
CTRPNNNTRKSINIGPGRAFYATGDIIGNIRQAHC
>113.DQ002137.B.CCR5
CTRPNNNTRKSIHIRPGKAFYATGDIIGDIRQAHC
>Q.DQ061685.B.CCR5
CIRPNNNTRKGIHLGPGGALYATGGIIGDIRQAYC
>-.GU475027.01_AE.CCR5
CTRPSNNTRTSLTIGPGQVFYRTGDIIGDIRKAYC
>H13908_DS8.JF507888.B.CCR5
CTRPSNNTRKSIHIGPGRALYATDIIGDIRKAYC
>B306.EF657900.B.CCR5
CIRPNNNTRKSIPMGPGKAFYATGDIIGNIRQAHC
>LD.AY010808.B.CCR5
CTRPNNNTRKGILLGPGSAFYATGDIIGDIRQAHC
>-.AY887866.C.CCR5
CTRPGNNTRKSMRIGPGQTFYATGDIIGDIRQAHC
>BP00048.JN687743.04_cpx.CCR5
CTRPGNNTRKSVHLGPGQTWFATGNIIGDIREAHC
>HF_M.KF986098.D.CCR5
CTRPYNNTRQGIHIGPGRAYWTTRITGKIRQAYC
>ND.AY010886.B.CCR5
CTRPNNNTRTRIHMGPGRAMYATGDIIGNIRQAYC
>TM32.DQ235620.C.CCR5
CTRPNNNTRKSMRIGPGQTFFATGEIIGDIRQAHC
>00C194584.KF716482.A1D.CCR5
CIRPGNNTRQGTHHIGPGQAFYTYDIVGDIRQAHC
>DJ263.AF063223.02_AG.CCR5
CPRPNNNTRKSVRIGPGQTFYATGDIIGDIRQAHC
>-.JX535774.01_AE.CCR5
CTRPSNNTRTSMTIGPGQVFYRTGDITGDIRKAYC
>SC05.EU578364.B.CCR5
CTRPNNNTRKSITIGPGSVFYTGEIIGDIRRAHC
>TV001.AF391231.C.CCR5
CTRPNNNTRKSVRIGPGQAFYATNDVIGNIRQAHC
>U.DQ061817.B.CCR5
CTRPNNNTRKGIHMGSGKVFYATGQIIGDIGQAHC
>829-GH.AF184155.02A.CCR5
CTRPNNNTRKSVRIGPGQTFYATGGIIGDIRQAHC
>510W.AF384312.B.CCR5
CTRPYEKKKSRRIRIGPGRTFHTTGSIGDIRRAHC
>19947.HQ645010.B.CCR5
CTRPNNNTRKSIPIGPGRAIYTTGQIIGDIRQAHC
>9021.EU575924.B.CCR5
CTRPGNNTRKSIHIAPGRTFYATGEIIGDIRRAHC
>0008BBY.AY371124.02_AG.CCR5
CIRPSNNTRKSIRIGPGQTFYATGAIIGDIRRAHC
>X2558.GQ862781.G.CCR5
CTRPGNNTRKSIPIGPGQALYATGAIIGDIRQAHC
>9712A.AF384274.B.CCR5
CTRPNNNTRKSIHMGPGGSFYATGDIIGNIRQAHC
>IVC4.GU945317.C.CCR5
CIRPNNNTRQSIRIGPGQVFYATGDIIGDIRQAYC
>K.DQ061561.B.CCR5
CVRPNNNTRKSIPIGPGRAFYTTGEIIGDIRQAHC
>FV28.DQ382380.C.CCR5
CTRPNNNTRTSVRIGPGQAFYATNGIIGDIRQAHC
>119.DQ002203.B.CCR5
CTRPSNNTRKSIPIGPGRAFYATGEIIGDIRQAHC
>19663.HQ644926.B.CCR5
CTRPNNNTRKSIHIGPGKALYTTEIIGNIRQAHC
>97ZA012.AY669741.C.CCR5
CTRPNNNTRKSMRIGPGQTFYATGDIIGDIRQAYC
>T5.AJ888842.B.CCR5
CTRPNNNTRKSITIGPGRAFYTTGEIIGDIRKAHC
>6101-p15.AY835434.B.CCR5
CTRPNNNTRKSIHMGPGAAFYARGEVIGDIRQAHC
>338F.EU853060.D.CCR5
CTRPSNNTRQSTRIGPGQVLFTTKVIGDIRQAYC
>DU422.AY043175.C.CCR5
CTRPNNNTRKSVRIGPGQTFYATGEIIGDIREAHC
>H13940_DS10.JF507936.B.CCR5
CTRPNNNTAKGIHIGPGRAMYATERIVGNIRRAHC
>-.EF688446.B.CCR5
CTRPNNNTRKSIRIGPGSAFYATGDIIGDIRQAHC
>BP00079.JN687776.02_AG.CCR5
CTRPNNNTRKSIHIGPGQAFYATGDIIGNIRQAHC
>VI968.AM156920.B.CCR5
CTRPNNNTRRSIHIGPGRAFYTRDIIGNIRQAHC
>115.DQ002165.B.CCR5
CTRPNNNTRKSISMGPGRAFYATGAIIGDIRQAHC
>T.DQ061780.B.CCR5
CTRPNNNTRKGIHIGPGRAFYAAGEIIGNIRQAHC
>00C210095.KF716474.A1.CCR5
CTRPNNNTRKSVRIGPGQAFFATGEVIGKIRKAYC
>702010432.JQ779243.C.CCR5
CIRPGNNTRKSIRIGPGQVFFATDIIGDIRKAHC
>CW010.AJ418484.B.CCR5
CTRPNNNTRKGIHIGPGRALYATGDIIGKIRQAHC
>21.EF579976.B.CCR5
CERPGNNTSKGIHIGPGRAFYATVNIIGDIRKAHC
>NA133.HF572013.D.CCR5
CTRLRNNTRQSIHIGPGQAIYTNRIGDIRQAQC
>RP3.DQ235623.C.CCR5
CTRPNNNTRKSVRIGPGQTFYATGDIIGNIRQAHC
>A03836_9F.EU853127.D.CCR5
CTRPFNNTRQGVHIGPGLALYADASVIGDIRQAHC
>-.JF896841.B.CCR5
CTRPNNNTRKSIPMGPGKAFYATGIIGDIRQAHC
>H13908_DS8.JF507878.B.CCR5
CTRPSNNTRQGIHIGPGRAIYTTDIIGDIRKAYC
>-.HM246187.B.CCR5
CTRPNNNTRKSISIGPGRAFYTTGDIIGNIRQAYC
>-.HQ678292.B.CCR5
CTRPNNNTRKSIRIGRGRAFYAPGEIIGDIRKAYC
>326M.EU853017.D.CCR5
CTRPNNNTRQGVHIGPGQALYTTNIIGDIRQAYC
>208.AF021523.B.CCR5
CTRPNNNTRKSITIGPGRAFYTTGQIIGDIRKAYC
>00C210063.KF716477.G.CCR5
CTRPNNNTRKGIGIGPGQTFYATGAIIGDIRQAHC
>19.KF770371.C.CCR5
CIRPGNNTRRSVRIGPGQTFYATGDIIGDIRQAHC
>1051.EU575170.B.CCR5
CVRPNNNTRRSITIGPGRAFYTGEIIGNIRKAYC
>LTNP11.AY123264.A.CCR5
CIRPSNNTRKSVHIGPGQAFYATDTITGNIRQAHC
>SE8538.AF069669.A1.CCR5
CTRPGNNTRKSIRIGPGQAFYATGEVIGDIRQAHC
>320041.KC596061.01_AE.CCR5
CTRPSNNTRTSIPIGPGRAFYRTGDIIGDIRQAYC
>BP00047.JN687739.B.CCR5
CTRPSDNTRKSIHMGWGRAFYATGEITGDIRQAHC
>CNE58.HM215421.C.CCR5
CTRPNNNTRKSIRIGPGQTFYATGEIIGDIRQAHC
>APV_19.DQ869025.B.CCR5
CTRPNNNTRKGIHIGPGRAFYATGEIIGNIRQAYC
>L147.EU272207.B.CCR5
CTRPNNNTRKSIHIGPGRAWYATGEIIGDIRQAHC
>204.HQ708021.C.CCR5
CIRPNNNTRKSVRIGPGQTFYATGDIIGDIRQAYC
>7047.AY842793.B.CCR5
CTRPNNNTRKSIHMGPGRVWYTTGGIIGDIRQAHC
>115.DQ002156.B.CCR5
CTRPNNNTRKSIPMGPGRAFYATGAIIGDIRQAHC
>H.DQ061496.B.CCR5
CTRPSNNTRKSIHIGPGRAFYTTGEIIGNIRQAHC
>888_M.KF986037.D.CCR5
CTRPSSNTRKGIHIGPGQAIYATGAIIGDIRQAHC
>S174.AF153139.C.CCR5
CVRPNNNTRKSVRIGPGQTFYATGDIIGDIRQAHC
>AA117.JN944657.01_AE.CCR5
CTRPSNNTRTSVNIGPGQVIYKNGDIIGDIRKAYC
>RP5.DQ235641.C.CCR5
CIRPNNNTRKSIRIGPGQAFYATGDIIGDIRKAYC
>19663.HQ644922.B.CCR5
CIRPNNNTRKSIHIGPGRAFYTTEIIGNIRKAYC
>P1049.HM368253.B.CCR5
CTRPNNNTRKSIHIQPGRAFYATDIIGDIRQAHC
>9602A.AF384251.B.CCR5
CTRPNNNTRKSIHMGPGRAFYTTGNIIGDIRKAHC
>CNE5.HM215415.01_AE.CCR5
CTRPYNNTRKSITIGPGQVFYRQGEIIGDIRKAYC
>-.FJ375982.C.CCR5
CTRPNNNTRKSVGMGPGRAIYATGDIIGDIRQAHC
>H13908_DS8.JF507901.B.CCR5
CTRPSNNTRQGIHIGPGRAIYTTNIIGDIRKAYC
>RO005.HF572028.D.CCR5
CTRPNNNTRKGIHIGPGQALYTTGQIIGIRQAQC
>-.FJ376013.C.CCR5
CTRNNNTRKSIRIGPGQYATGDIIGDIRQAHC
>X2510.FJ853622.B.CCR5
CTRPNNNTRKSIHLGAGKAIYTTGAIIGNIRQAHC
>ACH19542.EU744025.B.CCR5
CTRPNNNTRKSIHIGPGRALYATGEIIGNIRQAHC
>602.AF082354.B.CCR5
CTRPNNNTRRSINIGPGRAFYTTGDIIGDIRQAHC
>101.DQ002041.B.CCR5
CIRPHNNTRKSIHIGPGRAFYTTGEIIGDIRQAHC
>B03887_9M.EU853137.D.CCR5
CTRPSNNTRQGVHIGPGIALYTEMIGDIRQAHC
>159.KF770329.C.CCR5
CTRPNNNTRKSVRIGPGQTFYATGEIIGDIRRAHC
>19559.HQ644855.B.CCR5
CTRPGNNTRKSINIGPGRAIYATGDIIGNIRQAHC
>4525.FJ832062.A.CCR5
CTRPNNNTRKSVRIGPGQAFYTTGEVIGDIRQAYC
>12008.EU575457.B.CCR5
CTRPSNNTRRSINIGPGKAFYATGEIIGNIRQAHC
>SR20_M.KF986003.D.CCR5
CTRPYNNTLQSIHMGPGRAIYTTRIIGDIRQAHC
>500.HQ377469.B.CCR5
CIRPNNNTRKSISMGPGRAFFATGEIIGNIRQAHC
>b.AY124975.B.CCR5
CTRPNNNTRKGIHMGPGGALYATGAIIGNIRQAHC
>VI2641.DQ177193.02_AG.CCR5
CTRPNNNTRRDIGIGPGQTFFAAGAIIGDIRQASC
>4525.GQ401733.A.CCR5
CTRPNNNTRKSRIGPGQAFYTTGVIGIRQAC
>445.AY158533.C.CCR5
CTRPNNNTRKSMRIGPGQTFFATGDIIGNIRQAHC
>NAB02.EF643657.B.CCR5
CTRLNNNTRRSINIGPGRAWYTTGEVIGDIRKAHC
>NAB05.DQ002228.B.CCR5
CTRPSNNTRRSITIGPGRAFYATGEIIGDIRKAHC
>-.HM239594.B.CCR5
CTRPNNNTRKSIPIGPGSAFYATGDIIGDIRQAHC
>-.HM246197.B.CCR5
CTRLNNNTRKSIHIGPGQAFYATGAIIGIRQAHC
>N1.FJ653220.B.CCR5
CTRPGNNTSKSIHIGPGRAFDATKTITGDIRQAHC
>00836.EF117265.C.CCR5
CTRPNNNTRKSIRIGPGQTFYATGEIIGNIRQAHC
>UK1_NA21.JN002044.B.CCR5
CTRPNNNTRKSIPMGPGKAFYATGDIIGDMRQAHC
>490.AF258982.B.CCR5
CTRPNNNTRKGIHLGPGRAFYATGEIIGNIRQAYC
>1.DQ109995.B.CCR5
CTRPNNNTRKSINIGPGRAWYTTGQIIGDIRQAHC
>2873_i.HM179818.C.CCR5
CTRPGNNTRQSMKIGPGQTFYATGDIIRDIRQAHC
>-.HM239558.B.CCR5
CTRPNNNTRKSIHIGPGRAFYATGEIGDIRQAHC
>183M.EU852970.D.CCR5
CTRPNNNTRQSIHIGPGRALFTKGIIGDIRRAHC
>SC24.AF310112.B.CCR5
CTRPNNNTRKSIHIGPGKALYTGEIIGDIRQAHC
>BAL.AY426112.B.CCR5
CTRPNNNTRKSIHIGPGRALYTTGKIIGDIRQAHC
>108M.EU852947.D.CCR5
CTRPNNNTRKSVHLGPGQAFYTTKIIGDIRQAYC
>APV_18.DQ869024.B.CCR5
CTRPNNNTRKGIHMGPGKTLYATGEIIGDIRQAHC
>COT9.DQ235633.C.CCR5
CTRPNNNTRQSIRIGPGQAFFAAKDIIGDIREAHC
>-.FJ652339.02_AG.CCR5
CTRPNNNTRSVRIGPGQAFYAGDIGIQAC
>NAB04.DQ002179.B.CCR5
CTRPNNNTRRSITIGPGRAFYATDIIGDIRQAQC
>MCST4474.KC312595.B.CCR5
CVRPHNNTRKSIHIGPGRTFYATGEVIGDIRQAHC
>US4.AY173955.B.CCR5
CIRPNNNTRKSIHIGPGRAFYATGDIIGDIRQAHC
>N8.FJ653210.B.CCR5
CTRPNNNTRKGIHIGPGRAYYATEKITGDIRQAHC
>DU151.AY043173.C.CCR5
CTRPNNNTRKSIRIGPGQTFYATGEIIGNIREAHC
>RHGA1581.KC312481.B.CCR5
CTRPNNNTRKGIHIGPGRTFYATGQIIGNIRQAHC
>P1423_ARP1081.EU884501.02_AG.CCR5
CIRPNNNTRESVRIGPGQAFYARGDIIGDIRQAHC
>296B.AF384329.B.CCR5
CTRPNNNTRKGIAIGPGRAVYATEKIVGDIRQAHC
>CNE10.HM215397.B.CCR5
CTRPNNNTRKSISLGPGRAWYATGQIIGNIRQAHC
>N5.FJ653122.B.CCR5
CTRFNNNTRKGIHIGPGRAFYATGDIIGNIRQASC
>-.HQ678284.B.CCR5
CTRPNNNTRKSIHIAPGRAFYATGAIIGDIRKAYC
>-.HM239598.A.CCR5
CSRTGNNTRRSTRIGPGQTFYATGDIIGDIRQAHC
>513.HQ708079.C.CCR5
CTRPNNNIRKGYTIGPGRAFFATGDIIGDIRQADC
>9710A.AF384270.B.CCR5
CTRPGNNTRKSIHIAPGSAFYATGVIIGDIRKAHC
>19383.HQ644814.B.CCR5
CIRPNNNTRRSINIGPGRAIFRTGEVIGDIRQAHC
>c.AY124979.B.CCR5
CTRPSNNTRKSINIGAGRAIYAAGDIIGNTRQAYC
>19922.HQ644989.B.CCR5
CTRPNNNTRKSIPIGPGSAFYATGEIIGDIRQAHC
>455.HQ708064.C.CCR5
CTRPHNNTRKSMRIGPGQTFYATEEVIGDIRQAYC
>0013BBY.AY371125.02_AG.CCR5
CTRPSNNTRTSVRIGPGQTFYGTGEIIGDIRKAYC
>SR20_M.KF986001.D.CCR5
CTRPYNNTVQSIHMGPGKAIYTTRIIGNIRQAHC
>VI48.DQ177189.G.CCR5
CIRPNNNTRKGIHIGPGRMFYATRVVGDIRQAHC
>TM19.DQ235629.C.CCR5
CTRPSNNTRTSVRIGPGQTFYATGDIIGDIRQAHC
>702010440.KC156284.C.CCR5
CTRPNNNTRQSMRIGPGQTFYATGAIIGNIRQAHC
>2853.GQ401738.02_AG.CCR5
CIRPNNNTRKSRIGPGQTFYAGDIIGDIRQAC
>602F.EU853104.D.CCR5
CTRPNNNTRQSTHIGPGKALFTTNIIGDIRQAYC
>CW002.AJ418536.B.CCR5
CTRPHNNTRKSIHIGPGRAFYATGQITGDIRQAYC
>1432.KF859742.O.CCR5
CERPTMDIQDIHIGPMAWYSTYIERQAKGNRTRLAYC
>490.AF258962.B.CCR5
CTRPNNNTRKSIHLGPGRAFFTTGEIIGNIRQAYC
>-.FJ376029.C.CCR5
TRGNNTRSIRIGPGQTFYATGDIIGDRQAHC
>DU422.AF543920.C.CCR5
CTRPNNNTRKSVRIGPGQTFYATGAIIGDIREAHC
>2242.DQ516181.B.CCR5
CTRPNNNTRKGIHIGPGRAFYTTGAIIGNIRHAHC
>62357.EU575508.B.CCR5
CTRPNNNTRKSIHIGPGQAFYTTGAIIGDIRQAYC
>103.DQ002044.01_AE.CCR5
CIRPFENTRTSVRIGPGQVFYKTGDIIGDTRSAYC
>RE237.HF572022.D.CCR5
CIRPNNNTRRSVHGPGQALYTTDIIGNIREAHC
>-.FJ652365.02_AG.CCR5
CTRPNNNTRKSVHLGPGQAFYATGDIIGDIRQAYC
>H13940_DS10.JF507977.B.CCR5
CTRPNNNTKRDIPIGPGRAFYATDIVGDIRQAHC
>-.JF896845.B.CCR5
CTRPNNNTRKSIGIGPGRAFYATGDIIGDIRQAHC
>X1254.EU885762.G.CCR5
CTRPSNNTRKSISLGPGQAFFATGDIIGDIRQAHC
>-.JF896873.B.CCR5
CTRPNNNTRKSIPLGPGSAFYATETIIGDIRQAHC
>S017.AF153130.C.CCR5
CARPNNNTRKSIRIGPGQAFYATGDIIGDIRQAHC
>ACH142.HQ644974.B.CCR5
CTRPNNNTRKSITIGPGRAFYATGNIIGDIRQAHC
>2282.DQ516289.B.CCR5
CTRPNNNTRKGIHIGPGRAFYTTGGIIGDIRQAHC
>-.FJ376002.C.CCR5
CTRPNNNTRRVRIGPGQAFYATGDIIGDIRQAHC
>45.EU293449.C.CCR5
CSRIGNNTRTSIGIGPGQAFFATGDIIGNIRKAHC
>H53.EU272293.B.CCR5
GTRPSNNTRKSINLGPGRAWYTTGQIIGDIRQAHC
>NKS02.DQ825468.-.CCR5
CTRPNNNTSKSIRIGPGQAFYATDRITGNIRHAYC
>s33.EU604600.B.CCR5
CTRPSNNTRKSINVGPGRAWYATGQIIGDIRQAYC
>ACH19768.EU744133.B.CCR5
CTRPNNNTRKSIHIGPGRAFYATGEIVGNIRQAHC
>250.JX508871.A1C.CCR5
CTRPSNNTRKSIRIGPGQAFYATGDIIGDIRKAYC
>ACH18969.EU744080.B.CCR5
CTRYNNNTRRSIHMGPGRTFYATGDIIGDIRQAQC
>-.JF896848.B.CCR5
CTRPNNNTRKSIHIAPGRAFYATENIVGDIRKAYC
>-.HM246236.B.CCR5
CTRPNNNTRKSIHIGPGRAFYTTGDIIGDIRKAHC
>ACH18969.EU744074.B.CCR5
CTRYNNNTRRSIPLGPGRAFYATGDIIGDIRQAQC
>12017.KF716498.B.CCR5
CTRPNNNTRRSIHLGPGQTLYATGDIIGDIRQAHC
>RHGA1581.KC312497.B.CCR5
CTRPNNNTRKGIHIGPGRTFYATGQIIGDIRQAHC
>NAB06.DQ002313.B.CCR5
CTRPNNNTRKGINIGPGRAWYTTGDIIGDIRKAHC
>ED.AY010784.B.CCR5
CIRPNNNTRKSIHIGPGKAFYATGDIIGDIRQAYC
>A.DQ061429.B.CCR5
CTRPSNNTGKSITIGPGRAFYTTGEIIGDIRQAHC
>H77.EU272312.B.CCR5
YTRPNNNTRKSIPLGPGRAWYTTGQIIGDIRQAHC
>TM10.AY228556.C.CCR5
CTRPNNNTRKSIRIGPGQTFYATNIIGDIRQAYC
>-.JX535788.01_AE.CCR5
CTRPANNTRTSTMGPGQVFYRTDVIGDIRKAYC
>TH026.U08784.B.CCR5
CTRPNNNTRKSIPLGPGQAWYTTGQILGDIRQAHC
>X2556.GQ372990.B.CCR5
CLRPNNNTRKGIHIGPGRAFYTTGEIIGDIRQAHC
>DE10US011.KC473830.B.CCR5
CTRPNNNTRKSIHIAPGRAFYATGAITGDIRQAHC
>3.DQ110000.B.CCR5
CTRPNNNTRRSIHIAPGRAFYATGKIIGDIRQAHC
>-.HM246227.B.CCR5
CTRPNNNTRKVQVGPGKALYITGSIIGDIRQAHC
>T.DQ061776.B.CCR5
CTRPNNNTRKGIHIGPGRAFYATGEVIGNIRQAHC
>513.HQ708091.C.CCR5
CTRPNNNTRRSYTIGPGRVLYATGSIIGDIRQAYC
>485.HQ377420.B.CCR5
CTRPNNNTRKSIHIGPGSAFYATGEIIGDMRQAHC
>-.FJ376004.C.CCR5
CTRPNNTKSVRIPGQTFYATGDIIGDIRQAHC
>625.AF082372.B.CCR5
CTGPNNNTRRSISIGPGGAFYTTGDIIGDIRQAYC
>C109.AF153142.C.CCR5
CTRPNNNTRKSIRIGPGQTFYATGVIIGDIRQAHC
>C.DQ061447.B.CCR5
CTRPNNNTRKSIHIGPGRAFYTTGEIIGDIRKAYC
>0014BBY.AY736847.02_AG.CCR5
[truncated: 2,709 more rows]
