# Supplementary material for: HIV coreceptor tropism determination and mutational pattern identification
Source: Sci Rep. 2016 Feb 17;6:21280. doi: 10.1038/srep21280 (PMC4756667; doi:10.1038/srep21280)
Supplement: Supplementary Dataset 2 [file srep21280-s3.xls]

## Sheet: Sheet1
343 mixed X4-tropic V3 loop sequences (FASTA format) used for training and 10-fold cross validation.
>0264RI.JF804807.29_BF.CXCR4
CTRPDNTRKRIHLGRGRVFYATGGIKGDIRYAHC
>UG029.U08666.A1.CXCR4
CTRPNNNISRRRIHIGRGQAFYATGGMTGNIRQAYC
>3-child.AY619845.D.CXCR4
CTRPYNNTRQSTHIGPGRAYYTTRIIGDIRQAYC
>UG046.U08737.D.CXCR4
CSRPYENKRRRTPIGLGQAYYTTKLKGYIRPAHC
>3-child.AY619824.D.CXCR4
CSRPYTTIRKSTGIGPGRASYIAKIGNIKQAYC
>30.FJ846652.C.CXCR4
CTRPNNNTRKSMRIGIGRGHAFYTTGKVIGNIRQAHC
>-.FJ375993.C.CXCR4
CARPNYTRQRIGIGRGQALFTARRIIGNIKQAHC
>208.AF021617.B.CXCR4
CTRPNNNTRRRIHIGPGRAVYTTGQIIGDIRKAYC
>N7.FJ653149.B.CXCR4
CKRPNNNARRRIHIGPGRAFYATDIIGNIRQAYC
>UG059.U08739.D.CXCR4
CTRPYRNIRQRTHIGTGQAYYTKGIKGVAGQPHC
>1865.DQ516104.B.CCR3.CXCR4
CTRPNNNIIKRIPIGPGGRAFYTTGQIIGNIRQAHC
>UG024.U43386.D.CXCR4
CTRPYNNIRQRTPIGLGQALYTTRRIEDIRRAHC
>s35.EU604549.B.CXCR4
CTRPSNHTRKRVTLGPSRVYYTTGEITGDIRRAHC
>172.KF770414.C.CXCR4
CMRPGNNTRRRVRIGPGQTFYATGNIIGDIRQAHC
>X138.EU074782.BG.CXCR4
CIRPNNTRKSISGPGQAFYATGDIIGDIRQAHC
>1-mother.AY619856.01_AE.CXCR4
CTRPYNNTRTSVRIGPGQAFYKTGEIVGDIRRAYC
>X138.EU074781.BG.CXCR4
CRPNNTRKSGPQYTIIGDIAC
>FV26.DQ382378.C.CXCR4
CTRPGKGKRTRVRIGPGRTFYATGAVTGDIRKAHC
>UG038.U08734.D.CXCR4
CARPFYAIERQRTPIGQGQVLYTTKKIGRIGQAHC
>3-child.AY619811.D.CXCR4
CSRPYTTIRKSTGIGPGRASYIAKIGDIRQAYC
>Du36.FJ846632.C.CXCR4
CTRPDNKISMKRIKIGPGRAFVATKGIKGDIRQAYC
>VH.AF146728.B.CXCR4
CMRPNNNTRKGIYVGPGRHIYATEKIVGDIRQAHC
>-.EU743794.01_AE.CXCR4
CTRPYESIRIRTSIGQGQVLDRTENIKGDIRKAYC
>3-child.AY619836.D.CXCR4
CSRPYTTTRKSTGIGPGRASYIAKIGDIRQAYC
>3-child.AY619804.D.CXCR4
CTRPYTTIRRSTGIGPGRASYIAQIGNIRQAYC
>6248.EU575579.B.CXCR4.GPR15
CTRPNNNTRKGVHIGPEKVYFTTSIIGDIRQAHC
>CNE107.HQ699986.01_AE.CXCR4
CTRPSNHQRKRITMGPGRVYYSTGEITGDIRKAYC
>30.FJ846648.C.CXCR4
CTRPNNNTRKSVRIGIGRGHAFYTTGKVIGNIRQAHC
>490.AF259007.B.CXCR4
CTRPNKTIRKGLRLGPGRAFYTMGRIEGYIRQAHC
>39.AF022283.B.CXCR4.CCR3
CTRPNNNIRKRISLSPGRVFYTTGEIVGDIRKAHC
>1-mother.AY619912.01_AE.CXCR4
CTRPFKKMRTSVRIGPGRVFYKTGSITGDIRRAYC
>1-mother.AY619899.01_AE.CXCR4
CTRPYNNTRTSVRIGPGQAFYKTGEIIGDIRRAYC
>3-mother.AY619770.D.CXCR4
CTRPYNNTRQSTHIGPGRAYYTTRIIGDIRQAHC
>BK132.L03697.B.CXCR4.CCR3.CCR8
CTRPNNYTRKIMGPGRYTTGEIIGDIRRAHC
>-.JX535770.01_AE.CXCR4
CTRPSNNKRTRITMGPGRVFYRTGAIIGDIRKARC
>X138.EU074775.BG.CXCR4
CIRPNNNTRESISFGPGQAFYATGDIIGDIRQAYC
>LAI.X01762.B.CXCR4
CTRPNNNTRKSIRIQRGPGRAFVTIGKIGNMRQAHC
>159.KF770412.C.CXCR4
CTRPNINNVRNVRIGPGRALFKTGKMTGDIRQASC
>3-child.AY619844.D.CXCR4
CTRPYTTIRQSTGIGPGRASYIAKIGNIKQAYC
>7047.AY842799.B.CXCR4
CTRPNNNTRKRITAGPGRVLYTTGQIIGDIRRAHC
>1865.DQ516092.B.CCR3.CXCR4
CIRSNYNIIKRIPIGPGGRAFYTTGQIIGNIRQAHC
>432.FJ798547.B.CXCR4
CTRPNNNTRKRITMGPGRVYYTTGQIIGNIRQAHC
>135.FJ798429.B.CXCR4
CTRPNNNTRNRISIGPGRAFYTTRQVIGDIRQAHC
>3-child.AY619829.D.CXCR4
CSRPYTTLRKSTGIGPGRASYIAKIGDIRQAYC
>CB1.JN001990.B.CXCR4
CTRPNNNTKKGIYVGPGRKVYTTDRIIGDIRQAHC
>VI761.AM156912.D.CXCR4
CIRPFYKTRKSVRVGLGRAYLTERIRGDIRQAHC
>1-mother.AY619904.01_AE.CXCR4
CTRPYNNTRTSVRIGPGQAFYKTGDIVGDIRRAYC
>268.KF770420.C.CXCR4
CTRPSNNTRRRVRIGRGQAFDATGQIIGDIRQAHC
>14.AF355735.B.CXCR4
CTRPGNKTIKSISLGPGRAFSATRQIIGDIRKAYC
>CMU10.U25575.01_AE.CXCR4
CTRPFYNKRTRTSIGQGRVLYRTGDITGNIGKPYC
>MN.AY736819.B.CXCR4
CTRPNYNKRKRIHIGPGRAFYTTKNIIGTIRQAHC
>RO006.HF572029.D.CXCR4
CTRPNNVRQRTPIGLGQTLYTTRVNGIRQAHC
>TC08.FJ541293.C.CXCR4
CTRPNNNTRKSVRIGIGRGQAIYAKKAIIGDIRQAHC
>7120.AY842828.B.CXCR4
CARPNNNTRKRIYMGTGRYMSATEKITGDIRQAHC
>490.AF258981.B.CXCR4
CTRPNKNIRKGLRLGPGRAFYTMGGIVGYIRQAHC
>RE207.HF679015.D.CXCR4
CTRPSKEYKRQRTPIGQGQVLYTTKSVGDIRQAY
>173.KF770417.C.CXCR4
CVRPNNNTRKSVRIGRGQTFYANRIIGDIRQAHC
>RP1.FJ846659.C.CXCR4
CIRPGNNTRKRVRLGIGPGQTFYATGRVIRDIRQAHC
>15.AF355697.01_AE.CXCR4
CTRPNNKIRTSFRIGPGQVFYKTGDITGDIRKAYC
>39.AF022288.B.CXCR4.CCR3
CTRPNNNVRKRISLSPGRVFYTTGEIIGDIRRAHC
>3-child.AY619853.D.CXCR4
CTRPYNNTRQSTHIGPGRAWYTTKIIGDIKQAYC
>109.FJ798399.B.CXCR4
CIRPGNNTSKRISIGPGRAFRATKIIGDIRKAHC
>208.AF180903.B.CXCR4
CTRPNNNTRRRIYIGQGRAVYTTKQIVGDIRKAYC
>197-child.EU281998.D.CXCR4
CTRPYGTRKSTPIGIGRAWYTMNITGRPAHC
>3-child.AY619834.D.CXCR4
CSRPYTTIRKSTGIGPGRASYIAKIGNIKQAHC
>CMU08.U48268.01_AE.CXCR4
CTRPSNKKRQRVTIGPGRVYYSTGDIMGDIRKAHC
>171.AF259052.B.CXCR4
CTRPGNNTRKRISIGPGRAFYTTEQIIGNIRQAHC
>1-mother.AY619884.01_AE.CXCR4
CTRPFKNIRTSVRIGPGRVFHKTGAITGDIRRAYC
>T28.AJ810483.B.CXCR4
CTRHHEIIKRRKLHIGPGRPFYTAEIGDRRKAYC
>20.FJ846645.C.CXCR4
CTRPNNNTRKSIRTGIGRGQTFYVTGQIIGDVRQAHC
>39.AF022290.B.CXCR4.CCR3
CTRPNNNIRKRISLSPGRVYYTTGEIRGDIRKAYC
>101.FJ798362.B.CXCR4
CTRPNNNTRKGIHIGLGRRVYVTRQIIGDTKRAHC
>NDK.M27323.D.CXCR4.GPR15
CTRPYKYTRQRTSIGLRQSLYTITGKKKKTGYIGQAHC
>-.AF307749.D.CXCR4
CVRPYRNIKIQRTPIGLGQALYTTKRIGHIGQAHC
>3-child.AY619835.D.CXCR4
CTRPYTTTRRSTGIGPGRASYIAKIGNIRQAHC
>3-mother.AY619765.D.CXCR4
CTRPYNNTRRSTHIGLGRVYYMTKIIGDTRQAHC
>0063SP.JF804806.29_BF.CXCR4
CTRPGNNTIKSIKVGSGRIIYAKGRIIGDIRKAQC
>39.AF180911.B.CXCR4.CCR3
CTRPNNNVRKRISLSPGRVYYTTGEIRGDIRKAYC
>1-mother.AY619917.01_AE.CXCR4
CTRPFKNIRTSVRIGPGRVFYKTGITGDIRRAYC
>NH2.AB014786.01_AE.CXCR4
CTRPSNPTRTRITMGPGRVWYRTGEITGSIRKAYC
>LAI.L31963.B.CXCR4
CTRPNNNTRKKFRIQRGPGRAFVTIGKIGNMRQAHC
>UNC116.AF034384.B.CXCR4
CTRPNNYKRKRITTGPGRVLYTTGQIIGDIRRAYC
>CMU02.U25554.01_AE.CXCR4
CTRPFYTRISMTRGPGHVFYRTGKIVGDPRKAYC
>1551.FJ798460.B.CXCR4
CTRPNNNTRRGVYIGPGKAFYTTDRIIGDIRQAHC
>490.AF258999.B.CXCR4
CTRPNKTTRKGLRLGPGRAFYTLGGIVGYIRQAHC
>3-child.AY619808.D.CXCR4
CTRPYTTIRRSTGIGPGRASYIAKIGNIKQAHC
>NKS40.DQ825460.-.CXCR4
CTRPSRITRGRVHIGPGRAFHATSGITGDIRQAYC
>1865.DQ516090.B.CCR3.CXCR4
CIRPNYNIIKRVPIGPGGRAFYTTGQIIGNIRQTHC
>CB1.JN001993.B.CXCR4
CTRPNNNTKRGIYVGPGRKVYTTDRIIGDIRQAHC
>TC28.AY265949.C.CXCR4
CGRPNNHRIKGLRIGPGRAFFAMGAIGGGEIRQAHC
>F.U48207.B.CXCR4
CTRPNNNTRRSIPIGPGRAFYATGDIIGDIRQAHC
>1-mother.AY619888.01_AE.CXCR4
CTRPFKNVRTSVRIGPGRVFYKTGAITGDIRRAYC
>BW17.FJ846634.C.CXCR4
CTRPNNNTRKSMRIGIGRGQTFYAMGRIIGDIRQAHC
>UNC116.AF034378.B.CXCR4
CTRPNNYKKKRITIGPGRVLYTTGQIIGDIRRAYC
>TM1.FJ846655.C.CXCR4
CTRPNNNTRKNVRIGIGRGQTFNAMGRIIGNIRQAHC
>X138.EU074779.BG.CXCR4
CIRPNNNTRKSISFGPGQAFYATGDIIGDIRQAYC
>NH2.AB014812.01_AE.CXCR4
CTRPSNNTRTRVTLGPGRVWYRTGEIIGDMRKAYC
>413.FJ798540.B.CXCR4
CTRPNNNTRGRLSIGPGRAFYATRDIIGDIRRAHC
>CM9.FJ846640.C.CXCR4
CARPGNNTIKRIRIGPRYAFYAKETIIGDIRQAHC
>NH2.AB014791.01_AE.CXCR4
CTRPSNPTRTRITMGPGRVWYRTGEITGSIKKAYC
>VI968.AM156922.B.CXCR4
CTRPHNTIKRRIHIGPGRAFYTTKGIQGDLRQAHC
>Du36.FJ846628.C.CXCR4
CTRPDNKINMKRIKIGPGRAFVATKGIRGDIRQAHC
>N7.FJ653155.B.CXCR4
CKRPNNNARRHIHIGPGRAFYATDIIGNIRQAYC
>TC13.FJ541294.C.CXCR4
CTRPNNNTRKRVRIGHRHLVYAHGEIIGNIRQAHC
>1-mother.AY619889.01_AE.CXCR4
CTRPFKNIRTSVRIGPGRVFYKTGAITGDIRRAYC
>3-mother.AY619744.D.CXCR4
CTRPYNNTRRSTHIGLGRVYYITKIIGDTRQAHC
>7069.AY842819.B.CXCR4
CTRPYNLKKSITRGPGRVIYSTGDIMGDIRKAHC
>APV_4.DQ869028.B.CXCR4
CTRPGNSTRRGILVGTRRFYTTRNIIGDIRKAHC
>-.EF688436.B.CXCR4
CTRPHNKAIRHIHIGQGRAFTTGSIEGNIRQAHC
>-.GU475038.01_AE.CXCR4
CTRPFKTEIRITRGPGRVFYRTGNIVGDPRKAYC
>1-mother.AY619862.01_AE.CXCR4
CTRPFNNTRTSVRIGPGQVFYKTGDITGDIRRAYC
>LAI.AF033819.B.CXCR4
CTRPNNNTRKRIRIQRGPGRAFVTIGKIGNMRQAHC
>MN.AF075721.B.CXCR4
CTRPNYNKRKRIHIGPGRAFYTTKNIKGTIRQAHC
>LB30.AF355330.G.CXCR4
CTRPNNNTKKGIRTGIGAGQTFYATGKIIGDIRQAHC
>DU179.DQ904343.C.CXCR4
CTRPGNKTIRSIRIGPGRTFYTNKGDIRQAYC
>3-child.AY619831.D.CXCR4
CTRPYNNTRQSTHIGPGRAWYTTRIIGDIRQAYC
>208.AF021669.B.CXCR4
CTRPNNNTRNRIYIGQGRAVYTTKQIVGDIRKAYC
>N7.FJ653151.B.CXCR4
CKRPNNNMRRHIHIGPGRAFYTTDIIGNMRRAYC
>1-mother.AY619883.01_AE.CXCR4
CTRPFKNIRTSARIGPGRVFYKTGSITGDIRRAYC
>VI820.AM156914.A1.CXCR4
CIRPGINTRQGVRIGPGRAFFIRNNIIGDIRKAFC
>AMK.U08193.D.CXCR4
CTRPYSKERLKTSIGQGQALYTTRVKVTGDIRQAHC
>8.KF770430.C.CXCR4
CTRPGNNTGRSVRIGLRTFYTTRKIIGDIRAAHC
>1865.DQ516089.B.CCR3.CXCR4
CTRSNYNIIKRIPIGPGGRAFYTTGKIIGNIRQAHC
>2920.FJ831907.02_AG.CXCR4
CSRPDNNTRKSVRIGPGQAFYTMDIIGDIRKAFC
>3-child.AY619830.D.CXCR4
CSRPYTTTRKSTGIGPGRASYIAKIGDIKQAYC
>3-mother.AY619752.D.CXCR4
CTRPYNNTRRSTHIGLGRIYYITKIIGDTRQAHC
>HT599.U04904.B.CXCR4
CTRPNNNTRRSVHSGHIGGGRTLFTTHIVGDIRKAHC
>1-mother.AY619855.01_AE.CXCR4
CTRPFNNTRTSVGIGPGQVFYKTGDIIGDIRRAYC
>-.EU743782.01_AE.CXCR4
CTRPFKNVRTSLRIGPGRVFYRTGGITGDIRKAYC
>TM1.FJ846657.C.CXCR4
CTRPNNNTRKNVRIGIGRGQTFYANGRIIGNIRQAHC
>-.JX535787.01_AE.CXCR4
CTRPINVEIGVTRGPGRVYYKTGKITGDIRKAYC
>490.AF258985.B.CXCR4
CTRPNKNIRKGLRLGPGRAFYTMGGIVGNIRQTHC
>490.AF258988.B.CXCR4
CTRPNKTTRKGLRLGPGRAFYTMGGIVGYIRQAHC
>413.FJ798539.B.CXCR4
CTRPNNNTRRRLSIGPGRAFYATRDIIGDIRQAHC
>UG038.AY669759.D.CXCR4
CARPFYAIERQTPIGQGQVLYTTKKIGRIGQAHC
>BK132.AY736821.B.CXCR4
CTRPNNYTRKRITMGPGRVYYTTGEIIGDIRAHC
>MP812.AM279344.A1.CXCR4
CTRPYKNIRRRIHIGPGRAFYATSGIEGGIRQAYC
>MP522.AM279349.02_AG.CXCR4
CTRPGNNIRRSVRIGIGPGRKFYTTGDITGNIRQAHC
>-.HQ678267.B.CXCR4
CTRPNTKTRKRIHIGPGRAFYTTKTVRDIRQAHC
>3-child.AY619797.D.CXCR4
CTRPYTTTRRSTGIGPGRASYIAKIGNIRQAYC
>208.AF021622.B.CXCR4
CTRPNNNTRRRIYIGQGRAVYTTRQIIGDIRKAYC
>BR015.HF678996.D.CXCR4
CIRPYYYNKRQRTPIGQGQALYTMGTRGSVGRPHC
>3-mother.AY619754.D.CXCR4
CTRPYNNTRQSTHIGPGRAYYTTKIIGDIRQAHC
>CNE49.HQ699974.08_BC.CXCR4
CTRPNNNTRKRIGIGPGRTLYAARAIIGDIRQAHC
>FV3.DQ382362.C.CXCR4
CSRPGNNTRKSVRIGIGRGQTFYATGKVIGDIRQAHC
>3-child.AY619819.D.CXCR4
CSRPYTTIRKSTGIGPGRASYIKIGIQAC
>3-child.AY619806.D.CXCR4
CTRPYNNTRQSTHIGPGRAWYTTKIIGDIRQAYC
>3-child.AY619828.D.CXCR4
CSRPYTTIRKSTGIGPGRASYIEKIGTIKQAYC
>CMU10.U25574.01_AE.CXCR4
CTRPFYNKRTRTSIGQGQVLYRTGDITGNIGKPYC
>M02138.AY713424.01_AE.CXCR4
CTRPYNTKIKVTRGPGRVYYRTGEITGDIRKAYC
>3-child.AY619798.D.CXCR4
CTRPYTTIRQSTGIGPGRASYIAKIGNIRQAHC
>109.FJ798402.B.CXCR4
CIRPGNNTSKRVSIGPGRAFRATKVIGDIRKAHC
>1-mother.AY619872.01_AE.CXCR4
CTRPYNNTRTSVRIGPGQAFYKAGEIIGDIRRAYC
>3-child.AY619807.D.CXCR4
CSRPYTTIRRSTGIGPGRASYIAKIGNIKQAHC
>3-mother.AY619747.D.CXCR4
CTRPYNNTRRSTHIGPGRVYYITKIIGDTRQAHC
>MP581.AM279356.02A.CXCR4
CTRPGKIKKRHVRIGPGRAFWITGDIGGYIRQAHC
>SC51.EU578431.B.CXCR4
CTRPNNYTRKHIHLGARKAFYTGEIVGDIRQAHC
>208.AF021647.B.CXCR4
CTRPNNNTRKRIYIGQGRAVYTTRQIIGDIRKAYC
>UG065.U08740.D.CXCR4
CIRPYNKTKIQRTSIGLGQALYTNDKIIGNIRQAYC
>Du36.FJ846630.C.CXCR4
CTRPDNKINMKRIKIGPGRAFVATKGIKGDIRQAYC
>LWJ.GU647196.B.CXCR4
CTRPNNNTRKRVSIGPGRAWYTTKQIVGDIRQAHC
>UG070.AY669756.D.CXCR4
CARPYIKIWRRTHIGSGQAYSTKRIQNYTGPAHC
>-.DQ286958.B.CXCR4
CTRPDNNIKRRIIHIGPGRAFHATKTGDIRQAYC
>UNC116.AF034377.B.CXCR4
CTRPNNYKKKRITVGPGRVLYTTGQIIGDIRRAHC
>135.FJ798432.B.CXCR4
CTRPNNNTRKRISIGPGRAFYTTRQVIGDIRQAHC
>BZ167.AY173956.B.CXCR4
CTRPNNKARRRIRIGPGRTFYTGKIVGDIRQAYC
>LAI.M14100.B.CXCR4
CTRPNNNTRKKIRIQRGPGRAFVTIGKIGNMRQAHC
>12.AY230878.C.CXCR4
CMRPGNNTRKRVRIGIGPRQTFYAPGGINKDIRQAHC
>101.FJ798323.B.CXCR4
CTRPNNNTRKGIHIGLGRRFYVTQIIGDVKRAHC
>UG021.U08723.D.CXCR4
CTRPYDKVSYRTPIGVGRASYTTRIKGDIRQAHC
>3-child.AY619809.D.CXCR4
CTRPYYTTRRSTGVGPGRASYIAKITGDIRQARC
>7120.AY842826.B.CXCR4
CARPNNNTRKGIHMGPGRAMYATEKITGDIRQAHC
>LAI.AF189159.B.CXCR4
CTKPNNNTRKRIRIQRGPGRAFVTVGKIGNMRQAHC
>1-mother.AY619914.01_AE.CXCR4
CTRPFKNMRTSARIGPGRVFYKTGAILGDIRRAYC
>14.AF355744.B.CXCR4
CTRPGNKTIRSISLGPGRAFSVTRQIIGDIRKAYC
>171.AF259049.B.CXCR4
CTRPGNNTRRRISIGPGRAFYTTEQIIGNIRQAHC
>109.FJ798404.B.CXCR4
CIRPGNNTSKRISIGPGRAFRATKVIGDIRKAHC
>3-mother.AY619756.D.CXCR4
CTRPYNNTRRSTHIGLGQVYYITKIIGDTRQAHC
>TYBE.AY189526.B.CXCR4
CTRVSKNIRQKRIKIGPGRAFVATGDIGDIRKAHC
>7120.AY842833.B.CXCR4
CARPNNNTRKRIYMGTGRYMSATEKITGDIRQARC
>101.FJ798570.B.CXCR4
CTRPNNNTRRGIHIGLGRRFYVTQVIGDVKRAHC
>-.FJ375983.C.CXCR4
CTRPNRNTKKRITLGPGRVVYTTNEIVGDIRQHC
>X138.EU074777.BG.CXCR4
CTRPNNNTRKRVTMGPGKVWYATGEIIGDIKKAYC
>1-mother.AY619866.01_AE.CXCR4
CTRPFNNTRTSVRIGPGQAFYKTGDIVGDIRRAYC
>208.AF021670.B.CXCR4
CTRPNNNTRNRIYIGQGRAVYTTKQIIGDIRKAYC
>101.FJ798576.B.CXCR4
CTRPNNNTRKGIHIGPGRAFYATGQIIGDIRQAHC
>FV10.DQ382368.CD.CXCR4
CTRPYKSSRRRTHIGTGQAWYTTNIEGDIRKAHC
>14.AF355743.B.CXCR4
CTRPGNKTIRSISLGPGRAFSATRQIIGDIRKAYC
>TM9.AY529679.C.CXCR4
CTRPYYNKRRSMRIGIGRGQALYATKEITGDIRRAYC
>3-child.AY619800.D.CXCR4
CTRPYTTTRQSTGIGPGRASYIAKIGNIRQAYC
>3-child.AY619846.D.CXCR4
CSRPYTTIRRSTGIGPGRASYIAKITGDIRQARC
>3-child.AY619849.D.CXCR4
CTRPYTTIRRSTGIGPGRASYIAKITGDIRQARC
>-.DQ286957.B.CXCR4
CQRPNNHTRKRITMSPGRVVYTTGEVIGDIRRAHC
>3-child.AY619802.D.CXCR4
CSRPYTTIRRSTGIGPGRASYIEKIGNIKQAYC
>TC28.FJ541295.C.CXCR4
CGRPNNHRIKGLRIGPGRAFFAMGAIRGGEIRQAHC
>ELI.K03454.D.CXCR4
CARPYQNTRQRTPIGLGQSLYTTRSRSIIGQAHC
>1-mother.AY619854.01_AE.CXCR4
CTRPFNNTRTSVGVGPGQVFYKTGDIIGDIRRAYC
>1865.DQ516085.B.CCR3.CXCR4
CTKSNYNIIKRIPIGPGGRAFYTTGQIIGNIRQTHC
>-.GU475018.01_AE.CXCR4
CTRPSNRTRTRMTMGLGHVFYKTEIITGDIRKAYC
>1865.DQ516088.B.CCR3.CXCR4
CTRSNYNIIKRIPIGPGGRAFYTTGQIIGNIRQAHC
>TC23.FJ541290.C.CXCR4
CTRPNNNTRKSVRIGIGRGQTFYATGEIVGDIRQAHC
>-.EU743775.01_AE.CXCR4
CTRPSGNRRTRITMGPGRVFYRTGEIVGDIRKAHC
>208.AF021630.B.CXCR4
CTRPNNNTRKRIYIGQGRAVYTTKQIVGDIRKAYC
>CP7.KF384805.B.CXCR4
CTRPSNNTRKGIHIGPGRAFFATGDIIGDIRRAHC
>NH2.AB014796.01_AE.CXCR4
CTRPSNTTRTRITMGPGRVWYRTGEITGNIRKAYC
>7.AF411966.C.CXCR4
CTRPGSNKQRIRNIRIGPGRAFHTNGVIGDIRKAYC
>159.KF770413.C.CXCR4
CTRPNINRERNVRIGPGRAFFRTGQMTGDIRQASC
>3-child.AY619815.D.CXCR4
CSRPYTTLRKSTGIGPGRASYIAKIGNIKQAYC
>CP3.KF384801.B.CXCR4
CTRPNNNIRKRIIHIGPGRPFYATGDIGNIRRAQC
>SE6594.AF069672.A1U.CXCR4
CIRPYHNTRTRIHIGPGRSFYTGDIKGSIRQAHC
>15.AF355708.01_AE.CXCR4
CTRPSNKIRTSFRIGPGQVFYRTGDITGDIRKAYC
>NH2.AB014793.01_AE.CXCR4
CTRPSNPTRTRITMGPGRVWYRTGDIIGDIRQAYC
>NH2.AB014801.01_AE.CXCR4
CTRPSNPTRTRITMGPGRVWYRTGEITGNIRKAYC
>YD9.AF355336.AG.CXCR4
CTRPANNTRRAIGIGPGRKYYATDKIIGNIRQAHC
>3-mother.AY619766.D.CXCR4
CTRPYNNTRRSTHIGLGRYYMTKIGDTRQAHC
>-.HM246199.01_AE.CXCR4
CTRPFKKIRTSLRIGPGQVFYRTGGINGDIRRAHC
>100.JX508861.A1.CXCR4
CIRPNNNIRKGVRIGPGYAVFQARTIIGDIRQAHC
>30.AF158851.C.CCR3.CXCR4
CTRPNNNTRKSIRIGPGQAFYATGTIIGDIRQAHC
>UG053.U08738.D.CXCR4
CTRPYEKIKRRGTPIGLGQAYLTTQITGYIRQAHC
>3-mother.AY619736.D.CXCR4
CTRPYNNTRRSTHIGPGRVYYITRIIGDTRQAHC
>CMU02.U25553.01_AE.CXCR4
CTRPFYTRISMTRGPGYVFYRTGKIVGDPRKAYC
>208.AF021639.B.CXCR4
CTRPNNNTRKRIYIGQGRAVYTTRQIVGDIRKAYC
>-.JX535771.01_AE.CXCR4
CTRPFYTRTSRIGPGQVFYKTGITGNIRKAYC
>39.AF022289.B.CXCR4.CCR3
CTRPNNNIRKRISLSPGRVFYTTGEIVGDIRKAYC
>TC28.AY265948.C.CXCR4
CMRPNNNTRKSVRIGPGQTFFATGAIIGNIRQAHC
>1-mother.AY619887.01_AE.CXCR4
CTRPYNNTRTSVRIGPGQAFYKTGDIIGDIRRAYC
>TC22.FJ541296.C.CXCR4
CTRPGNKTRQSIRIGIGRGQSFHATGAIIGDIRKAYC
>39.AF022291.B.CXCR4.CCR3
CTRPNNNIRKRISLSPGRVFYTTGEIRGDIRRAHC
>-.HQ906866.D.CXCR4
CTRPYDKVSYRTPIGGRASYTTRIKGDIRQAHC
>1865.DQ516086.B.CCR3.CXCR4
CTKSNYNIIKRIPIGPGGRAFYTTGQIIGNIRQAHC
>CP12.KF384799.B.CXCR4
CTRHNNNKKIQRIHIGPGRAFVATKGITGDIRQAHC
>CP4.KF384802.B.CXCR4
CTRPNYSTRKSIHIGPGRAFYTTKQIRGNIIQAHC
>3-child.AY619801.D.CXCR4
CSRPYTTTRRSTGIGPGRASYIEKIGNIKQAYC
>DU179.DQ904342.C.CXCR4
CTRPGNKTIRSIRLGPGQAFYTNKGDIRQASC
>0008SP.JF804805.BF1.CXCR4
CTRPNTNTRKIPIGPGRAFYTIGSITRDIRQAHC
>-.EU743760.01B.CXCR4
CTRPFNKQRTRTAIGQGQAFYRTEVITGDIRKAYC
>-.EU743779.01_AE.CXCR4
CTRPYDTKIRMTRGPGKVFYHTGDIIGDIRKAFC
>VI943.AM156916.B.CXCR4
CTRPNNYTRKGIRIGPGRAVYAAEKIVGNIRQAHC
>3-mother.AY619769.D.CXCR4
CTRPYNNTRRSTHIGPGRAYYITRIIGDIRQAHC
>135.FJ798430.B.CXCR4
CTRPSNNTRRRISIGPGRAFYTTRQVIGDIRQAHC
>AS1.KF384800.B.CXCR4
CTRPYRVITKRIMHIGPGRTFHTTGTIGNIRHAYC
>ZAM20.L22956.C.CXCR4
CARPGNNTRKSIRIGPGQTFFATGAIIGDIRQAHC
>1-mother.AY619902.01_AE.CXCR4
CTRPFKNMRTSVRIGPGRVFHKTGSITGDIRRAYC
>N7.FJ653156.B.CXCR4
CKRPNNNMRRHIHIGPGRAFYATDIIGNIRQAYC
>-.AY271690.02_AG.CXCR4
CTRPGNPIRKRVGIGPGQAFHATGNIIGDIRRAQC
>SC24.EU578395.B.CXCR4
CTRPNNNTIKTIRMGIRRAFYTKEIIGDIRQAHC
>NP1695.AY713419.01_AE.CXCR4
CIRPYNNTRTKMTMGPGHVFYKTENIIGSVKKAHC
>CNE57.HM215420.B.CXCR4
CTRPNNNTRKRVTLGPGRVWYTTGQIIGDIRKAHC
>NIRT333.KF766540.C.CXCR4
CTRPYNNTRKSIGIGPGQAFYATGDIIGDIRQAHC
>490.AF259009.B.CXCR4
CTRPNKTIRKGLRLGPGRAFYTMGGIEGYIRQAHC
>172.KF770415.C.CXCR4
CIRPGNNTRRRVRIGPGQTFYATGNIIGDIRQAHC
>413.FJ798527.B.CXCR4
CTRPNNNTRRRISIGPGRAFTTRDIIGDIRQAHC
>135.FJ798416.B.CXCR4
CTRPNNNTRQRISIGPGRAFYTTRQVIGDIRQAHC
>3-child.AY619805.D.CXCR4
CSRPYTTIRKSTGIGPGRASYIAKIGDIKQAHC
>BK132.AY173951.B.CXCR4
CTRPNNYTRKRITMGPGRVYYTTGEIIGDIRRAHC
>3-mother.AY619753.D.CXCR4
CTRPYNNTRRSTHIGPGRVYYMTKIIGDTRQAHC
>N7.FJ653150.B.CXCR4
CKRPNNNMRRHIHIGPGRAFYTTDIIGNIRRAYC
>1865.DQ516094.B.CCR3.CXCR4
CIRPNYNIIKRVPIGPGGRAFYTTGKIIGNIRQAHC
>-.JX535780.01_AE.CXCR4
CTRPSRISTRIGPGQVWYRTEGIAGDIRKAYC
>159.KF770411.C.CXCR4
CTRPNINRERKVRIGPGRAFFRTGQMTGDIRQASC
>135.FJ798426.B.CXCR4
CTRPNNNTRQRISIGPGRAFYTTRQVVGDIRQAHC
>1-mother.AY619882.01_AE.CXCR4
CTRPFNNTRTSVRIGPGQVFYKTGEIIGDIRRAYC
>X138.EU074780.BG.CXCR4
CIRPNNTRKSISFGPGQAFYATGDIIGDIRQAHC
>UNC116.AF034375.B.CXCR4
CTRPNNYKRKRITTGPGKVLYTTGQIIGDIRRAHC
>-.EU743780.01_AE.CXCR4
CTRPYETKIRMTRGPGKVFYHTGDIIGDIRKAFC
>ACH168.AF035534.B.CXCR4
CTRPNNNIRKRIHIGPGRAFYTTRQIIGNIRQAHC
>-.EF688451.B.CXCR4
CTRPNNKKIEGIRIGPGSAYFTRQIKEHMRQTHC
>CB1.JN001995.B.CXCR4
CTRPNNNTKRGIYVGPGRKVYTTDRIIGNIRQAHC
>432.FJ798554.B.CXCR4
CTRPNNNTMKSITIGPGRAFYTTGQIIGDIRQAHC
>BD6.AF355320.AG.CXCR4
CTRPGNPIRKRIGIGPGQAFHATGNIIGDIRRAQC
>3-child.AY619848.D.CXCR4
CSRPYTTIRRSTGIGPGRASYIATIGNIKQAHC
>-.FJ375980.C.CXCR4
CTRPGNNTRKNVIGGRGQTYAHGIGDIRQAHC
>X1608.JX140650.A1.CXCR4
CTRPNNNTKRGLRIGPGRTLYAADKIIGNIRQAHC
>UG029.U08667.A1.CXCR4
CTRPNNNISRRRIHIGGGQAFYATGGMTGNIRQAYC
>1-child.AY619931.01_AE.CXCR4
CTRPYYTKRASVRIGLGQAFHRTKEIVGDIRRAHC
>s35.EU604561.B.CXCR4
CTRPNNHTRKRVTLGPSRVYYTTGEITGDIRRAHC
>TM2.AY529678.C.CXCR4
CARPGNNTRKMMRIGIGRGQTFYANGQVIGDIRQAHC
>UG038.U08806.D.CXCR4
CARPFYAIERQKTPIGQGQVLYTTKKIGRIGQAHC
>UNC116.AF034376.B.CXCR4
CTRPNNYKKKRITTGPGRVLYTTGQIIGDIRRAYC
>101.FJ798356.B.CXCR4
CTRPNNNTRKGIHIGLGRRFYVTQVIGDVKRAHC
>-.AF307758.D.CXCR4
CSRPYKKERQRTHIGPGQALYTTRTTRVEGNIRQAHC
>VI64.DQ177204.F1.CXCR4
CTRPNNYTRKGIRVGPGRKVYAAEKIIGDIRKAHC
>CP8.KF384806.B.CXCR4
CTRPGKKLSRIIHIGPGRAFYASDGRDIRQAYC
>3-mother.AY619768.D.CXCR4
CTRPYNNTRRSTHIGLGRVYYITKVIGDTRQAHC
>-.FJ376006.C.CXCR4
CRRPGNATRKSVRIGIGRGHTFYATGKIIGDIRKAYC
>UNC116.AF034385.B.CXCR4
CTRPYNYKKKKITTGPGRVLYTTEEIIGDIRRAHC
>hp3.DQ990880.B.CXCR4
CTRPNNNTRKRITMGPGRVLYTTGQIVGDIRKAHC
>-.JX535792.01_AE.CXCR4
CTRPANKTRMRMTIGPGKVYYRTEDITGDIRKAYC
>BD5.AF355319.AG.CXCR4
CTRPGNNTRKSIRIGIGRGQTFYANGRVVGDIRQAHC
>VI321.DQ177202.B.CXCR4
CTRPNNNTRKGIRIGPGRAFIATDKIIGDIRQAHC
>0736SV.JF804813.BF1.CXCR4
CTRPNNYTRKGIHLGGVGRAFYVKGQIIGDIRQAHC
>WC28.EF688433.B.CXCR4
CIRPNNNTRRSIHIGPGRAFYATGRVIGDVRRAYC
>FV14.DQ382372.C.CXCR4
CTRPANTRIKRLGIGPGQAFRTVKQIIGDIRQSHC
>VI2617.DQ177196.01_AE.CXCR4
CTRPYDNLVTKITMGPGRVYYRTENIKQGTKMAYC
>NI1052.AY713423.01_AE.CXCR4
CTRPFINTRVSSRIGPGRVFYSTEDIKGVLRKAYC
>L39.EU272276.B.CCR5.CXCR4.399
CTRPNNNTRKRVSLGPGRVWYTTGQIVGDIRKAHC
>L166.EU272226.B.CCR5.CXCR4.16610
CTRPNNNTRKRVTLGPGRVWYTTGEIIGDIRKAYC
>208.AF021613.B.CCR5.CXCR4.c2
CTRPNNNTRRRIHIGPGRAVYTTRRIIGDIRKAYC
>NH2.AB014802.01_AE.CCR5.CXCR4.NH2-III-3a
CTRPSNNTRTRVTLGPGRVWYRTGEIIGDIRKAYC
>L100.EU272216.B.CCR5.CXCR4.1006
CTRPNNNTRKSIHLGQGRAWYATGQVIGDIRQAHC
>L330.EU272265.B.CCR5.CXCR4.3302
CTRPNNNTRKRVSLGPGRVWYTTGQIVGDIRQAHC
>15.AF355712.01_AE.CCR5.CXCR4.1582K59
CTRPSNKIRTSFRIGPGQVFYKTGDITGDIRKAYC
>15.AF355690.01_AE.CCR5.CXCR4.15preb1
CTRPSNNIRTSTRIGPGQVFYRTGSITGDIRKAYC
>269.KF770285.C.CCR5.CXCR4.JJ
CMRPGNNTKRSIRIGPGRTFYATGKIVGDIRKAHC
>208.AF021616.B.CCR5.CXCR4.g6
CTRPNNNTRRRIHIGPGRAVYTTRQIIGDIRKAYC
>202.KF770274.C.CCR5.CXCR4.L
CMRPGNNTRRSIRIGPGRTFYATGRIVGDIRQAHC
>171.AF259021.B.CCR5.CXCR4.17131rod2
CTRPGNNTRKSIHIGPGRAFYTTGQIIGNIRQAHC
>BR014.U08679.B.CCR5.CXCR4.H
CTRPNNNIQRRIIHIGPGRAFHATGGIKGNIRPYC
>N2.FJ653263.B.CCR5.CXCR4.N2-WEEK_8.01-040
CTRPGNNTRKSIYIGPGRAVHVTDRIIGDIRKAHC
>L100.EU272212.B.CCR5.CXCR4.1003
CTRPNNNTRKSIHLGQGRAWYATGQIIGNIRQAHC
>ACH168.AF035533.B.CCR5.CXCR4.168P5
CTRPNNNIRKRIHIGPGRAFYTTGQIIGNIRQAHC
>L316.EU272235.B.CCR5.CXCR4.31612
CTRPNNNTRKRVTLGPGRVWYTTGQIVGDIRKAHC
>367-ME.U66222.B.CCR5.CXCR4.ME46
CTKPNKITRRNVRIGPGRALFKTGYIIGTIRQAHC
>146.KF770248.C.CCR5.CXCR4.CC
CTRPDNNTRRRVRIGPGQTFYTNDIIGDIRRAHC
>N2.FJ653264.B.CCR5.CXCR4.N2-WEEK_8.01-046
CTRPGNNTRKSIYIGPGRAVHVTDRIIGNIRQAHC
>N2.FJ653259.B.CCR5.CXCR4.N2-WEEK_8.01-027
CTRPGNNTRKSIYIGPGRAVHVTDRIIGDIRQAHC
>HT594.U08445.B.CCR5.CXCR4.10
CTRPNNSTRKRISIGPGRVWYTTGQIIGDIRKAHC
>TC04.FJ541292.C.CCR5.CXCR4.C19
CTRPSNNTRKSARIGVGPGQAFYAIKKIIGDIRQAHC
>L71.EU272315.B.CCR5.CXCR4.716
CTRPNHNTRKRVSLGPRASVVYQQDKIVGDIRKAHW
>HT593.U08444.B.CCR5.CXCR4.1
CTRPNNNTSKRISIGPGRAFRATKIIGNIRQAHC
>T5.AJ888843.B.CCR5.CXCR4.T5.R5X4.1
CTRPNNNTRKRITMGPGRVYYTTGEIIGDIRKAHC
>L166.EU272230.B.CCR5.CXCR4.16616
CTRPNNNTRKRVTLGPGRVWYTTGQIIGDIRRAYC
>HT596.U08446.B.CCR5.CXCR4.4
CTRPNNNTRKRISIGPGRVWYTTGQIIGNIRKAHC
>BR014.U08676.B.CCR5.CXCR4.E
CTRPNNNIQRRIIHIGPGRAFYTTGDIIGDIRQAYC
>BR020.U27401.F1.CCR5.CXCR4.17
CTRPNNNTRKRISLGPGRVFYTAGEIIGDIRKAHC
>JR.AY426127.B.CCR5.CXCR4.JRCSF-2
CTRPSNNTRKSIHIGPRRAFYTTGEIIGDIRQAHC
>1-child.AY619930.01_AE.CCR5.CXCR4.3
CTRPYYTKRASVRIGLGQAFHRTKEIVGDIRRAYC
>L71.EU272309.B.CCR5.CXCR4.718
CTRPNNNTRKRVSLGPGRVWYTTGQIVGDIRRAHC
>202.KF770272.C.CCR5.CXCR4.C
CMRPGNNTKRSIRIGPGRTFYATGRIVGDIRKAHC
>263.KF770279.C.CCR5.CXCR4.F
CIRPGNKTRKSMRIGRGHTFYATGKIIGDIRKAHC
>L100.EU272214.B.CCR5.CXCR4.1001
CTRPNNNTRKSIHLGQGRAWYAIGQIIGNIRQAHC
>L166.EU272232.B.CCR5.CXCR4.1663
CTRPNNNTRKRVTLGPGRVWYTTGEIIGDVKKAYC
>WR27.AF286365.B.CCR5.CXCR4.pWR27-1
CTRPGNKIRRRIHIGPGRAFYTDRVGDIRQAYC
>L330.EU272256.B.CCR5.CXCR4.3304
CTRPTTIKKKGISRPGRVWYTTGQIVGDIRQAHC
>L166.EU272229.B.CCR5.CXCR4.16615
CTRPNDNTRKRVTLGPGRVWYTTGEIIENMKKAYC
>L316.EU272239.B.CCR5.CXCR4.31618
RTRPNNNTRKRVSLGPGRVWYTTGQIVGDIRKAHC
>GUN.D34590.B.CCR5.CXCR4.GUN-1rWT_V(1)
CTRPNNNTRKSITIGSGRAFHAIEKIIGNIRQAHC
>192.KF770271.C.CCR5.CXCR4.YY
CTRPNNNRRKSIRIGPGQTFYAIGGVIGDIRQAYC
>TC30.FJ541291.C.CCR5.CXCR4.C27
CTRPGNNTRRAIGIGPGRTFYATDRIIGDIRQAHC
>BR014.U08672.B.CCR5.CXCR4.C
CTRPNNNIQRRIIHIGPGRAFHATGGIKGNIKPYC
>L166.EU272228.B.CCR5.CXCR4.16614
CTRPNNNTRKRVTLGPGRIWYTTGEIIGDIRKAYC
>L71.EU272310.B.CCR5.CXCR4.715
CTRPNNNTRKRVSLGPGRVWYTTEQIVGDIRKAHC
>202.KF770273.C.CCR5.CXCR4.J
CMRPGNNTRRSIRIGPGRTFYATGRIVGDIRKAHC
