# Supplementary material for: HIV coreceptor tropism determination and mutational pattern identification
Source: Sci Rep. 2016 Feb 17;6:21280. doi: 10.1038/srep21280 (PMC4756667; doi:10.1038/srep21280)
Supplement: Supplementary Dataset 3 [file srep21280-s4.xls]

## Sheet: Sheet1
221 R5-tropic V3 loop sequences (FASTA format) of the independent dataset used for comparison with other methods.
>U08698.B.BR.92BR021
CTRPNNNTRKSIHMGWGRAFMQQEKEIDKHI
>U04927.B.PR.301729N
CTRPNNNTRKSIHIGPGRAFYTTGDIIGDIRQAHC
>U08641.B.RW.Contaminant
CTRPNNNTRKRIHIGPGRAFYTTGDIIGDIRQAHC
>U08770.A.UG.92UG037J
CTRPNNNTRKSVRIGPGQTFYATGDIIGDIRQAHC
>U09124.A.UG.92UG037
CTRPNNNTRRSVRIGPGQTFYATGDIIGNIRQAHC
>AF153147.C.MW.S047
CTRPGNNTRKSVRIGPGQTFYATGDIIGDIRQAHC
>L03703.CRF01.AE.TH.TN2432
CTRPSNNTPSITGPGQVFYRTGDIIGDIRAYC
>95ZW295
CTRPNNNTRKSMRIGPGQVFYATDGIIGDIRQAHC
>95ZW377
CTRPSNNTRKSIRIGPGQTFYATNDIIGDIRQAHC
>95ZW530
CTRPGNNTRKSIRIGPGQAFFATGDIIGDIRQAHC
>95ZW560
CTRPGNNTRKSIRIGPGQTFYAANGIIGDIRQAHC
>95ZW820
CTRPNNNTRKSIRIGPGQAFYATNGIIGDIRQAHC
>95ZW979
CTRPGNNTRKSIRIGPGQTFYATNGIIGDIRQAHC
>95ZW1100
CTRPGNNTRRSMRIGPGQTFYATGAIIGDIRQAHC
>95ZW1614
CTRPNNNTRKSIRIGPGQAFYATDGIIGDIRQAHC
>95ZW1624
CTRPGNNTRKSIRIGPGQAFFATNDIIGDIRQAHC
>95ZW1733
CTRPNNNTRKSIRIGPGQAFYATGGIIGDIRRAYC
>95ZW1782
CTRPNNNTRKSIRIGPGQTFFATDDIIGDIRQAHC
>95ZW2101
CTRPGNNTRKSIRIGPGQAFFATGDIIGDIRQAHC
>95ZW2107
CTRPGNNTRTSIRIGPGQAFYATNDIIGDIRQAHC
>95ZW2396
CTRPSNNTRRSIRIGPGQAFYATDEIIGNIRQAHC
>ET3100
CTRPNNNTRKSIRIGPGQTFYATGGIIGDIRQAHC
>ET3347
CTRPNNNTRKSIRIGPGQTFYATGEIIGNIRQAYC
>ET3348
CTRPSNNTRKSMRIGPGQTFYATGDIIGNIRQAHC
>ET2526
CTRPNNNTTESIRIGPGQTFYATGDIIGDIRKAYC
>SE8337
CIRPNNTRKSIRIGPGQAFATNIIGDIRAHC
>SE7159
CTRPSNNTRRSVRIGPGQAFYTTGIIGDIRQAHC
>SE8056
CVRPNNTRKSMRIGPGQTFYATGIGDIRQAHC
>SE6077
CTRPSNNTRKSVRIGPGQTFYATGDVIGDIRQAHC
>SE7410
CTRPSNNTRESIRIGPGQTFYATGDIIGDIRQAHC
>SE8565
CIRPNNNTRSIRIGPGQAFYATNSIIGDIRQAHC
>SE8684
CTRPNNNTRESIIGPGQTFYATGIIGDIRQAHC
>SE8899
CTRPNNNTRESIRIGPGQSFYAMGDIIGDIRQAHC
>SE8879
CTRNNNTRSIRIGPGQTFYATGDIIGDIRQAHC
>SE8890
CRPNNNTRRSVRIGPGQTFYATGDIIGNIRHAYC
>SE9085
CTRPNNNTKSRIGPGQTFATGVIGDIRAYC
>SE9279
CRPNNNTKSMIPQTFYATAIIGDIRQAHC
>SE9283
CRPSNNTRQSIRIGPGQTFYATGDIIGDIRQAHC
>SE9337
CTRPSNNTRKSVRIRPGQAFYATNEVIRDIRQAHC
>SE9338
CTRPSNNTRKSVRIGPGQTFYATNEVIGDIRQAHC
>SE7564
CVRPNNNTRTSIRIGPGQFYATNGIIGDIRQAHC
>ET006
CARPNNNTRKSIRIGPGQTFYATGAIIGNIRQAHC
>ET009
CARPNNNTRKSIRIGPGQTFYATGAIIGDIRQAHC
>ET024
CTRPNNNTRKSIRIGPGQTFYATGGIIGDIREAYC
>ET028
CTRPNNNTRKSMRIRPGQTFYATGAIIGDIRQAHC
>ET029
CTRPNNNTRRSVRIGPGQTFYATGEIIGKIRQAYC
>ET032
CTRPSNNTRESIRIGPGQTFYATGGIIGDIRQAHC
>ET033
CTRPNNNTRKSMRIGPGQTFYATGEIIGDIRQAYC
>ET035
CTRPNNNTRKSVRIGPGQTFYATGEIIGDIRHAYC
>ET036
CIRPNNNTRKSIRIGPGQTFYAAGDIIGDIRQAYC
>ET042
CTRPNNNTRESIRIGPGQTFYATGDIIGDIREAYC
>ET044
CTRPNNNTRKSIRIGPGQTFYATGGIIGDIRQAHC
>ET045
CTRPGNNKRESIRIGPGQTFYATGDIIGDIRQAYC
>ET046
CMRPNNNTRESIRIGPGQTFYATGDIIGDIRQAYC
>ET049
CTRPNNNTRESIRIGPGQTFYATGAIIGDIRQAHC
>ET050
CTRPNNNTRKSMRIGPGQTFYATGEIIGDIRQAYC
>ET054
CTRPNNNTRRSMRIGPGQTFYATGDIIGDIRQAYC
>ET055
CTRPNNNTRKSMRIGPGQTFYATGVLIGFIRQAHC
>ET069
CTRPNNNTRRNVGIGPGHTFYATGAIIGIIRQAHC
>ET072
CTRPNNNTRKSVRIGPGQTFYATGDIIGDIRQAHC
>ET076
CTRPSNNTRRSVRIGPGQTFYATGDIIGDIRQAHC
>ET077
CTRPSNNTRASIRIGPGQTFYATGQIIGDIRKAHC
>ET081
CTRTNNNTRTSIRIGPGQTFYATGDIIGNIRQAHC
>ET085
CTRPNNNTRKSIRGPGQTFYATGDIGNIRQAHC
>ET086
CTRPGNNTRRSVRIGPGQTFYTAGEIIGDIRQAHC
>ET091
CMRPGNNTRKSIRIGPGQTFYATGDIIGDIRQAYC
>ET092
CTRPNNNTRRSIRIGPGQAFYATGAITGDIRLAYC
>ET094
CTRPNNNTRKSMRIGPGQTFYATGAIIGNIREAYC
>ET100
CTRPNNNTRESIRIGPRTNFYAIGEIIGDIRKAYC
>ET106
CTRPGNNTRTSMRIGPGQAFYATGDIIGDIRQAHC
>ET115
CTRPNNNTRRSMRIGPGQTFYATGDIIGDIRQAHC
>ET074D3
CTRPNNNTRKSIGIGPGQAFYARGDIIGDLRQAFC
>93IN101
CTRPNNNTRKSIRVGPGQTFYATGDIIGDIRQAHC
>TV014
CTRPGNNTRKSVRIGPGQTFYATGDIIGDIRQAGC
>TV013
CTRPNNNTRRSIRIGPGQAFY-TNDIIGDIRQAHC
>94IN476
CTRPNNNTRKSIRIGPGQAFYATNGIIGDIRQAHC
>98BR004
CTRPNNNTRESIRIGPGQTFYATGDIIREIRQAHC
>98IN012
CTRPNNNTRKSIRIGPGQTFYATGGIIGNIRQAHC
>98IN022
CTRPNNNTRKSIRIGPGQTFYATGDIIGDIREAHC
>98TZ013
CTRPGNNTRKSVRIGPGQTFY-TNDIIGDIRQAYC
>95BRSP006
CTRPNNNTRKSIRIGPGQTFYATGNIIGDIRQAHC
>95ZATB1
CTRPGNNTRKSVRIGPGQTFYATGAIIGNIREAHC
>95ZATB2
CTRPNNNTRKSIRIGPGQAFFATNDIIGDIRQAHC
>95ZATB4
CTRPNNNTRKSIRIGPGQTFYATNGIIGDIRQAHC
>95ZATB5
CTRPSNNTRKSIRIGPGQAFYATGDIIGNIRQAYC
>95ZATB7
CTRPGNNTRKSMRIGPGQTFYATGDIIGDIREAHC
>95ZATB9
CTRPNNNTRKSIRIGPGQAFYATNDIIGDIRHAYC
>95ZATB10
CTRPNNNTRQSIRIGPGQTFYATGEIIGNIRQAYC
>S018
CVRPNNNTRKSIRIGPGQTFYA-NDIIGDIRQAHC
>S047
CTRPGNNTRKSVRIGPGQTFYATGDIIGDIRQAHC
>S031
CTRPNNNTRKSIRIGPGQTFYA-NDIIGDIRQAHC
>S180
CTRPGNNTRTSIRIGPGQTFFANN-IIGDIRQAHC
>TM18cBIO33
CTRPNNNTRRSIRIGPGAAYYANNDIIGDIRQAYC
>TM18cU-R5
CTRPNNNTRISIRIGPGAAYYANNDIIGDIRQAYC
>RP1U-R5
CIRPGNNTRKSVRIGPGQTFYATGQVIGDIRQAHC
>SW20U-R5
CTRPNNNTRKSIRTGRGQTFYVTGQIIGDVRQAHC
>SW30U-R5
CSRPKNNTRKSVRIGPGQAFYATGGVIGNIRQAHC
>CM9U-R5
CARPGNNTRKRIRIGPGYAFYAKEAIVGDIRQAHC
>DU179MAY99U-R5
CTRPGNNTRKSIRIGPGQAFY-TNHIIGDIRQAYC
>DU21
CTRPSNNTRKSVRIGPGQTFYATNDIIGDIRQAHC
>DU23
CARPNNNTRKSIRIGPGQAFYATGAIIGNIREAHC
>DU156
CTRPNNNTRKSVRIGPGQTFYATGDIIGDIRQAHC
>DU281
CTRPSNNTRKSIRIGPGQAFFATNAIIGDIRQAHC
>DU301
CVRPNNNTRKSIRFGPGQAFYATGDILGDIRQAHC
>TM3
CTRPGNNTRKSIRIGPGQTFYA-NDIIGDIRQAYC
>TM10
CTRPNNNTRKSIRIGPGQTFYATN-IIGDIRQAYC
>TM29
CTRPNNNTRKSVRIGPGQTFYATGDIIGDIRQAHC
>TM31
CTRPGSNTRRSIRIGPGQAFY-TQDIIGDIRQAHC
>TM32
CTRPSTYIKKEYGIGPGQTFYATGEIIGNIRQAHC
>SW9
CTRPNNNTRKSVRIGPGQTFYAEGEIIGNIRQAHC
>SW16
CTRPNNNTRKSVRIGPGQTFYATGDIIGDIRQAHC
>B.BE.1995.K11_10_223.16053
CMRPNNNTRKSITIGPGRAFYTTGEIIGDIRQAHC
>B.SE.-.2242_632_6.19520
CTRPNNNTRKGIHIGPGRAFYTTGAIIGNIRQAHC
>B.RW.1992.Contaminant.-
CTRPNNNTRKRIHIGPGRAFYTTGDIIGDIRQAHC
>B.TT.-.SC51-QH1490c.4a.13507
CTRPNNNTRKSIHLGAGKALYTGEIIGDIRQAHC
>B.NL.1986.H1_7_1A7.28173
CTRPNNNTRKSIHIGPGKAFYATGEIIGDIRQAHC
>01_AE.KH.-.KH_001.-
CTRPSNNTRTSITMGPGQVFYRTGDIIGDIRKAYC
>B.CH.1997.PR107pre_02.23090
CTRPNNNTRKSIHIGPGRAFYATGDIIGNIRQAHC
>O.FR.2000.AM262125.21502
CVRPGNNTVKEMRVGPMAWYSMELERNGSRTNSRTAFC
>B.SE.-.2282_41_10.19521
CTRPNNNTRKSIHMGPGRAFYTTGQIIGDIRQAHC
>B.BE.1997.T21_126_527.16057
CTRPNNNTRKGIHIGPGRAFYATGEIIGNIRQAHC
>C.MW.1996.S047.6355
CTRPGNNTRKSVRIGPGQTFYATGDIIGDIRQAHC
>B.SE.-.2242_56_2.19520
CTRPNNNTRKGIHIGPGRAFYTTGAIIGDIRQAHC
>O.FR.1995.AM262114.21502
CVRPGSNSVQEIKIGPMAWYSMQLEQDGKRANARTAFC
>B.BE.1995.K11_08_221.16053
CIRPNNNTRKSIHIGPGSAFYTTGEIIGDIRQAHC
>B.ES.-.642.11203
CTRPNNNTRKSIHIAPGRAFYATGEIIGNIRQAHC
>B.BE.1998.K44_03_249.16053
CMRPNNNTRKSIRIGPGSAFYTTGEIIGDIRQAHC
>02_AG.CM.2002.02CM_0015BBY.7862
CTRPSNNTRKSVRIGPGQTFYATGEIIGDIRQAHC
>B.SE.-.J1228.773
CTRPNNNTRKSIHIGPGRAFYTTGDIIGDIRQAHC
>02_AG.GH.1997.97GHAG1.24045
CTRPNNNTRKSVRIGPGQTFYATGDIIGDIRQAHC
>C.MW.1996.S036.6356
CTRPGNNTRKSVRIGPGQTFYATGEIIGDIRQAHC
>mother185.clone8_0.A.CCR5
CTRPGNNTRKGIHIGPGQAFYAADKIIGDIRQAHC
>mother185.clone1_0.A.CCR5
CTRPNNNTRRGVHIGPGQAFYATDKIIGDIRQAHC
>mother185.clone1_1.A.CCR5
CTRPNNNTRRGIHIGPGQAFYATDSIIGDIRQAYC
>AJ271369_R5
CMRPGNNSRGQLQIGPGVSFYNIENIVGDPRQAHC
>AY372227_R5
CTRPNNNTRKSIGIGPGQVFYATGDIIGDIRQAHC
>AF199042_R5
CTRPNNNTRKSIHIGPGRAFFATGDIIGDIRQAHC
>AF310126_R5
CTRPNNNTRKSIHLGAGKALYTGEIIGDIRQAHC
>U88825_R5
CTRPNNNTRKSIRIGPGQAFYATGEIIGQE
>DQ645380_R5
CTRPNNNTRRSIHLGLGRRWHATDIIGNIRQAHC
>DQ425072_R5
CTRPNNNTRRSIHLGPGKTLYATDIIGDIRQAHC
>DQ002171_R5
CTRPNNNTRRSITIGPGRAFYATDIIGDIRQE
>1114.HQ707850.C.-
CTRPGNNTRKSIRIGPGQAFYAKDDITGDIGQAHC
>1114.HQ707851.C.-
CTRPGNNTRKSIRIGPGQAFYAKDDIVGDIRQAHC
>1114.HQ707852.C.-
CTRPGNNTRKSIRIGPGQAFYAKDDIIGDIRQAHC
>1114.HQ707855.C.-
CTRPGNNTRKSVRIGPGQAFYAKDDIIGDIRQAHC
>1114.HQ707856.C.-
CTRPGNNTRKSVRFGPGQAFYAKDDIIGDIRQAHC
>1114.HQ707857.C.-
CTRPGNNTRKSIRFGPGQAFYAKDDIIGDIRQAHC
>1136.HQ707868.C.-
CTRPGNNTRKSIRMGPGQTFYATGDIIGDIRQAHC
>1136.HQ707869.C.-
CTRPNNNTRKSVRIGPGQVFYATTDIIGNIREAHC
>1136.HQ707870.C.-
CTRPNNNTRKSIRIGPGQTFYATGEITGDIRQAHC
>1136.HQ707873.C.-
CTRPGNNTRKSIRIGPGQTFYATGKIIGDIRQAHC
>1136.HQ707875.C.-
CTRPGNNTRKSIRIGPGQTFYATGEIIGDIRQAYC
>1136.HQ707878.C.-
CTRPGNNTRKSIRIGPGQTFYATEGIIGDIRQAHC
>1375.HQ707882.C.-
CTRPNNNTRKGVRIGPGQVFYTTDIIGNIREAHC
>1375.HQ707883.C.-
CTRPNNNTRKSVRIGPGQVFYTTDIIGNIREAHC
>1375.HQ707890.C.-
CTRPNNNTRKSVRIGPGQVFCTTDMIGNIREAHC
>1408.HQ707897.C.-
CTRPGNNTRKSVRIGPGQTIYATGAIIGDIRQAHC
>1408.HQ707898.C.-
CTRPGNNTRKSIRIGPGQTFYATGEIIGNIRLAHC
>1408.HQ707899.C.-
CTRPGNNTRKSVRIGPGQTFYATGAIIGDIRQAYC
>1408.HQ707902.C.-
CTRPSNNTRKSIRIGPGQTFYATGEIIGDIRQAYC
>1441.HQ707911.C.-
CTRPNNNTRTSVRIGPGQTFYATGDIIGDIRQAHC
>1441.HQ707912.C.-
CTRPNNNTRQSVRIGPGQTFYATGDIIGDIRQAHC
>1441.HQ707913.C.-
CTRPNNNTRRSVRIGPGQTFYATDDIIGDIREAHC
>1441.HQ707917.C.-
CTRPSNNTRRSVRIGPGQTFYATGAITGNIRQAHC
>1441.HQ707918.C.-
CTRPNNNTRKSVRIGPGQTFYATDDIIGNIREAHC
>1441.HQ707920.C.-
CTRPNNNTRRSVRIGPGQTFYATDDIIGNIREAHC
>1503.HQ707925.C.-
CTRPNNNTRKSVGIGPGQVIFATGDIVGDIRQAHC
>1503.HQ707926.C.-
CTRPNNNTRKSVGIGPGQVIFATGDIIGDIRQAHC
>1503.HQ707927.C.-
CTRPNNNTRKSVGIGPGQVFFATGDIIGDIRQAHC
>1503.HQ707931.C.-
CTRPNNNTRKGVRIGPGQVFFATGDIIGDIRQAHC
>1503.HQ707933.C.-
CTRPSNNTRKSVGIGPGQVIFATGDIIGDIRQAHC
>1503.HQ707936.C.-
CTRPNNNTRKGVRIGPGQVFFATGGIIGDIRQAHC
>1503.HQ707941.C.-
CTRPNNNTRKGVRIGPGQVFFATGDIIGDIGQAHC
>1554.HQ707944.C.-
CTRPGNNTRKSVRIGPGQAFYATNEIIGDIRQAYC
>1554.HQ707946.C.-
CTRPGNNTRKSIRIGPGQAFYATNEIIGDIRQAYC
>1554.HQ707947.C.-
CTRPGNNTRKSIRIGPGQAFYATGDIIGDIRQAYC
>1554.HQ707948.C.-
CTRPGNNTRKSVRIGPGQAFYATGDIIGDIRQAYC
>1554.HQ707955.C.-
CTRPGNNTRKSVRLGPGQAFYATGDIIGDIRQAYC
>1554.HQ707960.C.-
CTRPGNNTRKSIRIGPGRAFYATNEIIGDIRQAYC
>1684.HQ707963.C.-
CTRPNNNTRKSVRIGPGQTFYATGGIIGDIRQAYC
>1684.HQ707964.C.-
CTRPNNNTRKSVRIGPGQTFYATDGIIGDIRRAYC
>1684.HQ707965.C.-
CTRPNNNTRKSVRIGPGQTFYAVDGIIGDIRRAYC
>1684.HQ707966.C.-
CTRPNNNTRKSVRIGPGQTYYATGDIIGNIRLAYC
>1684.HQ707967.C.-
CIRPNNNTRKSVRIGPGQTFYATGGIIGDIRQAYC
>1684.HQ707971.C.-
CTRPNNNTRKSVRIGPGQTLYATGGIIGDIRQAYC
>1684.HQ707973.C.-
CIRPNNNTRKSVRIGPGQTYYATGDIIGDIRQAHC
>1689.HQ707976.C.-
CTRPNNNTRKSVRIGPGQEFYATGAIIGNIRQAHC
>1689.HQ707981.C.-
CTRPNNNTRKSVRIGPGQEFYATGAIIGNIRQAYC
>2042.HQ708009.C.-
CTRPSNNTRKSVRIGPGQTFYATGTVIGDIRQAHC
>2042.HQ708011.C.-
CIRPNDNTRKSVRIGPGQTFYATGDIIGDIRQAHC
>2042.HQ708013.C.-
CTRPNNNTRTSMRIGPGQTFYATGDIIGNIRQAHC
>2042.HQ708014.C.-
CTRPNNNTRKSVRIGPGQTFYATGDVIGDIRQAHC
>2042.HQ708016.C.-
CTRPNNNTRKSVRIGPGQTFYATGDIIGDIRQAHC
>2042.HQ708018.C.-
CTRPNNNTRKSMRIGPGQTFYATGGIIGDIRQAHC
>2253.HQ708038.C.-
CTRPGNNTRQSIRIGPGQTFYATGEIIGDIRQAHC
>2253.HQ708042.C.-
CTRPNNNTRKSTRIGPGQTFYATGEIIGNIRQAHC
>2253.HQ708043.C.-
CTRPNNNTRKGIRIGPGQTFYATGEIIGNIRQAHC
>550.HQ708095.C.-
CTRPGNNTRKSIRIGPGHVFYATGDIIGDIREAHC
>550.HQ708099.C.-
CTRPNNNTRRSISLGPGQAFFATGDIIGDIRQAYC
>550.HQ708101.C.-
CARPNNNTRRSISFGPGQAFFATGDIIGDIRQSYC
>550.HQ708102.C.-
CTRPNNNTRRSISLGPGRAFFATGDIIGGIRQAYC
>550.HQ708103.C.-
CTRPNNNTRRSISLGPGQTFFATGDIIGDIRQAHC
>550.HQ708104.C.-
CTRPNNNTRRTISLRPGQAFFATGDIIGDIRQAYC
>550.HQ708105.C.-
CTRPNNNTRRSISLGPGQAFFATGDMIGDIRQAHC
>550.HQ708106.C.-
CTRPNNNTRRSISLGPGQAFYATGDIIGDIRQAHC
>550.HQ708107.C.-
CTRPNNNTRKSISLGPGQAFYATGDIIGDIRQAYC
>550.HQ708108.C.-
CTRPNNNTRRSISLGPGRAFFATGDIIGDIRQAYC
>574.HQ708111.C.-
CTRPGNNTRRSIRIGPGQVFYATGDIIGDIREAHC
>574.HQ708112.C.-
CTRPGNNTRKSIRIGPGQAFYATNDIIGNTRQAHC
>574.HQ708121.C.-
CTRPGNNTRRSIRIGPGQVFYATGEIIGDIREAHC
>574.HQ708126.C.-
CTRPGNNTRKSVRIGPGHVFYATGDIIGDIREAHC
>805.HQ708129.C.-
CTRPHNNTRKSIRFGPGQVFYANNDIIGNIRQAHC
>805.HQ708132.C.-
CTRPHNNTRKSIRFGPGQVFYANNDIIGDIRQAHC
>858.HQ708134.C.-
CTRPGNNTRKSTRIGPGQTFYATGDIIGDIRQAHC
>858.HQ708135.C.-
CTRPGNNTRRSMRIGPGQTFYATGDIIGDIRQAHC
>858.HQ708143.C.-
CTRPGNNTRRSMRIGPGQTFYATGEIIGDIRQAHC
>858.HQ708147.C.-
CTRPGNNTRRSMRIGPGQTFYATGGIIGDIRQAHC
>858.HQ708148.C.-
CTRPGNNTRRSMRIGPGQTFYATGDIIGKIRQAYC
>858.HQ708149.C.-
CTRPGNNTRRSMRIGPGQTFYATGDITGDIRQAHC
>858.HQ708153.C.-
CTRPGDNTRRSMRIGPGQTFYATGDIIGNIRQAHC
