# Supplementary material for: HIV coreceptor tropism determination and mutational pattern identification
Source: Sci Rep. 2016 Feb 17;6:21280. doi: 10.1038/srep21280 (PMC4756667; doi:10.1038/srep21280)
Supplement: Supplementary Dataset 4 [file srep21280-s5.xls]

## Sheet: Sheet1
91 X4-tropic V3 loop sequences (FASTA format) of the independent dataset used for comparison with other methods.
>AF258970.B.NL.AF258970
CTRPNNNTRKSIHLGPGRAFYTTGGIIGNIRQAHC
>AF259052.B.NL.AF259052
CTRPGNNTRKRISIGPGRAFYTTEQIIGNIRQAHC
>AF259042.B.NL.AF259042
CTRPGNNTRKRISIGPGRAFYTTEQIIGDIRQAHC
>AF259026.B.NL.AF259026
CTRPGNNTRKRIHIGPGRAFYTTEQIIGNIRQAHC
>AF259021.B.NL.AF259021
CTRPGNNTRKSIHIGPGRAFYTTGQIIGNIRQAHC
>AF259019.B.NL.AF259019
CTRPGNNTRKRIHIGPGRAFYTTRQIIGNIRQAHC
>L22087.B.BR.BZ167A
CTRPNNKARRRIRIGPGRTFYTGKIVGDIRQAYC
>U56883.B.FR.LAI
CTRPNYNETKRIRIHRGYGRSFVAVRKLVDMKRAHC
>M91819.B.NL.A012
CTRPNNNTRKSIHIGPGKAFYATGEIIGDIRQAHC
>AF021607.B.NL.dp12a4
CTRPNNNTRRRIHIGPGRAVYTTGQIIGDIRKAYC
>AF021618.B.NL.dp18a2
CTRPNNNTRRRIYIGQGRAVYTTRQIIGDIRKAYC
>AF022267.B.NL.ACH003920g1
CTRPNNNIRKRISLSPGRVYYTTGEIRGDIRKAYC
>AF022271.B.NL.ACH003920c6
CTRPNNNTRKRISLSPGRVFYTTGEIIGDIRRAHC
>AF022282.B.NL.ACH003923b7
CTRPNNNIRKRISLSPGRVFYTTGEIVGDIRKAHC
>AF022288.B.NL.ACH003923b9
CTRPNNNVRKRISLSPGRVFYTTGEIIGDIRRAHC
>AF022289.B.NL.ACH003924c12
CTRPNNNIRKRISLSPGRVFYTTGEIVGDIRKAYC
>AF022291.B.NL.ACH003924e6
CTRPNNNIRKRISLSPGRVFYTTGEIRGDIRRAHC
>L03697.B.TH.TB132
CTRPNNYTRKIMGPGRYTTGEIIGDIRRAHC
>U56868.B.UNK.LAIC499
CTRPNYNETKRIRIHRGYGRSFVTVRKLGDRKQAHC
>U56874.B.UNK.LAIC499
CTRPNYNETKRIRIHRGYGRSFVTVRKLVNMKRAHC
>U56875.B.UNK.LAIC499
CTRPNYNETKRIRIHRGYGRSFVTVRKLGDRNQAHC
>U56877.B.UNK.LAIC499
CTRPNYNETKRIRIHRGYGRTFVTVRKLGDRKQAHC
>U56878.B.UNK.LAIC499
CTRPNYNETKRIRIHRGYGRSFVTVRKLGGRKQAHC
>U56879.B.UNK.LAIC499
CTRPNYNETKRIRIHRGYGRSFVTVRKLVDMKRAHC
>U39362.B.US.P896
CTRPNNNTRRRLSIGPGRAFYARRNIIGDIRQAHC
>AF069140.B.US.DH123
CTRPNNNTRKGITLGPGRVFYTTGEIVGDIRKAHC
>AF005494.F1.BR.93BR020.1
CTRPNNNTRKRISLGPGRVFYTTGEIIGDIRKAHC
>95ZW748
CTRPNNNVRKHIRIGIGKVFYA-NDIIGDIRQARC
>ET030
CTRPNNNTRKSIRIGPGQAFYATGTIIGDIRQAHC
>ET074
CTRPNNNTRKSIGIGPGQAFYARGDIIGDIRQAFC
>ET074MT
CTRPNYTKRRSIGIGPGQAFFARGGITGDIRQAFC
>ET079MT
CTRPNNNIRKSVRIGRGHTFYATGAIRGDIRQTHC
>ET030MT
CTRPYNTIRKRIKIGPGHAFHTTKTIRGDIRQAFC
>ET030A6
CTRPYNTIRTRIKIGPGHAFHTTKTIRGDIRQAFC
>ET030A11
CTRPYNTIRKRIKIGPGHAFHTTKTIRGDIRQAFC
>ET030A12
CTRPYNTIRTRIKIGPGHAFHTTKTIRGDIRQAFC
>ET030B6
CTRPNNNTRKSIRIGPGHAFHATGAIIGDIRQAYC
>ET030C11
CTRPYNTIRTRIKIGPGHAFHTTKTIRGDIRQAFC
>ET030F7
CTRPYNTIRKRIKIGPGHAFHTTKTIKGDIRQANC
>ET074C1
CTRPNYTKRRSIGIGPGQAFFARGGITGDIRQAFC
>ET074C4
CTRPNYTKRRSIGIGPGQAFFARGGIGRDIRQAFC
>ET074D6
CTRPNYTKRRSIGIGPGQAFFARGGIGRDIRQAFC
>ET074E7
CTRPNYTKRRSIGIGPGQAFFARGGIGRDLRQAFC
>ET074F3
CTRPNYSKRRSIGIGPGQAFFARGGITGDIRQAFC
>ET074G2
CTRPNYTKRRSIGIGPGQAFFARGGITGDIRQAFC
>ET074H1
CKRPNINKRKSIGIGPGQGFLARGGITGDIRQAFC
>ET074H3
CTRPNYIKRKSIGIGPGQAFFARGGIGRDLRQAFC
>ET079B8
CTRPNNNIRKSVRIGRGHTFYATGAIKGNIRQAHC
>ET079E7
CTRPNNNIRKSVRIGRGHTFYATGAIRGNIRQTHC
>ET079H8
CTRPNNNIRKSVRIGRGHTFYATGNIIGDIRQAHC
>ET074E2
CTRPNNNTRKSIGIGPGQAFYARGDIIGDIRQAFC
>ET079F5
CIRPNNNTRKSVGIGPGQAFYATGDIIGDIRQAHC
>TM2
CARPGNNTRKMMRIGRGQTFYANGQVIGDIRQAHC
>TM9
CTRPYYNKRRSMRIGRGQALYATKEITGDIRRAYC
>99ZASW7
CTRPGSNKQRIRNIGPGRAFHTNG-VIGDIRKAYC
>SW12
CMRPGNNTRKRVRIGPRQTFYAPGGINKDIRQAHC
>DU151MT2
CTRPNSNKRRGVRIGPGLSFFATRRIIGDIRQAHC
>DU179FEB00
CTRPGNKTRRSIRIGPGQAFYTTNTIGDIRQASC
>DU179MAY00
CTRPGNKTIRSIRLGPGQAFYTNKGDIRQASC
>DU179D
CTRPGNKTIRSIRIGPGRTFYTNKGDIRQAYC
>C.ZA.1999.99ZATM1b.8189
CTRPNNNTRKNVRIGIGRGQTFYANGRIIGNIRQAHC
>B.US.-.7069P_c11.6996
CTRPYNLKKSITRGPGRVIYSTGDIMGDIRKAHC
>B.BR.1989.BZ167.10007
CTRPNNKARRRIRIGPGRTFYTGKIVGDIRQAYC
>C.ZA.2001.01ZARP1.8183
CIRPGNNTRKRVRLGIGPGQTFYATGRVIRDIRQAHC
>B.US.-.7120C_c02.6995
CARPNNNTRKRIYMGTGRYMSATEKITGDIRQAHC
>mother197.clone4_0.D.CXCR4
CTRPYEKGTRKSTPIGIGRAWYTMNITGRIRPAHC
>mother197.clone4_1.D.CXCR4
CTRPYRKFTRKSTPIGTGRAWYTMNIAGRAEPAYC
>mother197.clone2_0.D.CXCR4
CTRPYEKGTRKSTPIGIGRAWYTMNITGRIRPAYC
>mother197.clone1_0.D.CXCR4
CTRPYRKGTRKSTPIGIGRAWYTMNITGRAEPAHC
>mother197.clone1_1.D.CXCR4
CTRPYRKGTRRSTPIGIGRAWYTMNITGRIEPAHC
>mother197.clone1_2.D.CXCR4
CTRPYEKGTRRSTPIGIGRAWYTMNITGRIRPAHC
>infant197.clone9.D.CXCR4
CTRPYKKGTRKSTPIGIGRAWYTMNITGRAEPAYC
>infant197.clone1.D.CXCR4
CTRPYRKFTRKSTPIGIGRAWYTMNITGRAEPAHC
>mother223.clone2_0.D.CXCR4
CTRPYINNRDGIHTGPRRAFYTRKITGDIRQAHC
>infant223.clone1_0.D.CXCR4
CTRPYINNRDGIHTGPRRAFYTRKITGDIRQAHC
>99ZACM9_ZA_C_R5X4_u16_PAP
CARPGNNTIKRIRIGPRYAFYAKETIIGDIRQAHC
>RP1_ZA_C_SI_R5X4_COETZER
CIRPGNNTRKRVRLGPGQTFYATGRVIRDIRQAHC
>DU36_ZA_C_SI_u17_COETZER
CTRPDNNISMKRIKGPGRAFVATKGIKGDIRQAHC
>DU179D_ZA_C_SI_CXCR4_u19
CTRPGNKTIRSIRIGPGRTFY-TNK--GDIRQAYC
>DU179MAY00_ZA_C_SI_R5X4_u
CTRPGNKTIRSIRLGPGQAFY-TNK--GDIRQASC
>DU179FEB00_ZA_C_SI_R5X4_u
CTRPGNKTRRSIRIGPGQAFYTTNTI-GDIRQASC
>TM1_ZA_C_SI_R5X4_COETZER
CTRPNNNTRKNVRIGRGQTFYANGRIIGNIRQAHC
>SW20_ZA_C_SI_R5X4_u14_CIL
CTRPNNNTRKSIRTGRGQTFYVTGQIIGDVRQAHC
>SW30sr_ZA_C_SI_R5X4_u15_C
CTRPNNNTRKSVRIGRGHAFYTTGKVIGNIRQAHC
>SW30c_ZA_C_SI_R5X4_u15_NI
CTRPNNNTRKSVRIGRGLSFYTTGKVLGNIRQAHC
>DU151MayOO_ZA_C_SI_R5X4_u
CTRPNSNKRRGVRIGPGLAFFATRKIIGDIRQAHC
>DQ516094_X4
CIRPNYNIIKRVPIGPGGRAFYTTGKIIGNIRQAHC
>DQ516091_X4
CIRPNYNIIKRVPIGPGGRAFYTTGQIIGNIRQTHC
>DQ516104_X4
CTRPNNNIIKRIPIGPGGRAFYTTGQIIGNIRQAHC
>M27323_X4
CTRPYKYTRQRTSIGLRQSLYTITGKKKKTGYIGQAHC
>DQ516089_X4
CTRSNYNIIKRIPIGPGGRAFYTTGKIIGNIRQAHC
