# Supplementary material for: HIV coreceptor tropism determination and mutational pattern identification
Source: Sci Rep. 2016 Feb 17;6:21280. doi: 10.1038/srep21280 (PMC4756667; doi:10.1038/srep21280)
Supplement: Supplementary Dataset 5 [file srep21280-s6.xls]

## Sheet: R5
Table S2
prediction result for sequences in R5 training dataset.From the 1st column to the 6th column, they are: accession number of sequence, score from R5-M, score from X4-M, determined tropism, net charge of the sequence
Accession Number			z	prediction	Net charge
>-.HM246206.A.CCR5	24.31	21.66	2.65	R5	4
>ACH142.HQ644967.B.CCR5	36.24	33.54	2.7	R5	4.2
>TH020.U08754.01_AE.CCR5	29.55	30.5	-0.95	X4	3
>CW012.AJ418502.B.CCR5	36.08	30.24	5.84	R5	3.2
>BP00069.JN687773.B.CCR5	31.78	30.47	1.31	R5	5
>I.DQ061525.B.CCR5	36.22	33.33	2.89	R5	3.2
>500.HQ377462.B.CCR5	33.76	32.14	1.62	R5	5.1
>Pat1.AF541040.B.CCR5	36.49	34.4	2.09	R5	3.2
>CMP013.JX140646.02_AG.CCR5	35.19	32.95	2.24	R5	1.1
>U.DQ061827.B.CCR5	34.77	31.98	2.79	R5	4.2
>H.EF600077.B.CCR5	36.46	34	2.46	R5	3.2
>s33.EU604591.B.CCR5	34.07	29.82	4.25	R5	4
>2365.FJ831855.A.CCR5	35.73	33.22	2.51	R5	3.1
>J.EF600098.B.CCR5	35.48	32.82	2.66	R5	3.2
>SR5_F.KF986023.D.CCR5	36.8	33.95	2.85	R5	3
>BP00008.JN687814.C.CCR5	35.45	32.41	3.04	R5	3.1
>SC33.AY835439.B.CCR5	35.91	33.27	2.64	R5	3.2
>605F.EU853118.D.CCR5	27.29	26.25	1.04	R5	3.2
>42.EU293448.C.CCR5	31.61	29.8	1.81	R5	3.1
>706010164.JX973238.C.CCR5	33.23	26.41	6.82	R5	2.1
>28.FJ977092.C.CCR5	35.95	32.68	3.27	R5	3.1
>NAB01.EF643670.B.CCR5	35.05	32.91	2.14	R5	4.1
>SR5_M.KF986014.D.CCR5	37.3	34.41	2.89	R5	3.1
>NAB04.DQ002184.B.CCR5	34.38	32.81	1.57	R5	3.1
>P3.FJ653401.B.CCR5	35.47	30.08	5.39	R5	3.2
>784.HQ377491.B.CCR5	34.52	31.87	2.65	R5	4.1
>705010534.KC156221.C.CCR5	32.25	25.78	6.47	R5	2.1
>171.AF259038.B.CCR5	32.24	31.09	1.15	R5	5.2
>19956.GU455514.B.CCR5	34	32.75	1.25	R5	4.2
>BP00010.JN687721.C.CCR5	33.96	31.69	2.27	R5	4.1
>-.HM239624.A.CCR5	33.47	30.49	2.98	R5	4.1
>19663.HQ644912.B.CCR5	35.41	33.52	1.89	R5	3.2
>-.JF896843.B.CCR5	34.91	33.18	1.73	R5	5.2
>ARP1183.KC113010.B.CCR5	32.24	27.38	4.86	R5	5.2
>CB1.JN001998.B.CCR5	32.5	29.01	3.49	R5	4.2
>NT15.DQ825473.-.CCR5	24.15	23.74	0.41	R5	4.2
>RW026.AY669702.A1C.CCR5	33.15	30.55	2.6	R5	4.1
>161.KF770337.C.CCR5	34.72	31.24	3.48	R5	3.1
>RHGA1581.KC312501.B.CCR5	32.51	31.3	1.21	R5	4.2
>CNE30.HM215411.C.CCR5	31.97	30.07	1.9	R5	3.2
>258.HQ708060.C.CCR5	34.14	31.69	2.45	R5	5
>702010440.KC156283.C.CCR5	33.48	30.49	2.99	R5	5
>RW020.U08764.A.CCR5	34.19	31.84	2.35	R5	4.1
>702010141.KC156440.C.CCR5	34.47	27.61	6.86	R5	2
>LD.AY010823.B.CCR5	32.81	29.12	3.69	R5	2.2
>702010141.KC156432.C.CCR5	34.08	28.1	5.98	R5	2
>X1628.FJ670520.G.CCR5	36.52	34.15	2.37	R5	2.1
>119.DQ002206.B.CCR5	35.68	33.15	2.53	R5	3
>UK7.JN002047.B.CCR5	31.7	29.74	1.96	R5	4.1
>ACH18969.EU744095.B.CCR5	30.54	25.21	5.33	R5	4
>SC25.EU578419.B.CCR5	31.95	30.92	1.03	R5	3.1
>SC51.EU577028.B.CCR5	33.46	30.98	2.48	R5	2.1
>705010534.JQ779187.C.CCR5	31.59	26.46	5.13	R5	4.1
>TH023.U08760.01_AE.CCR5	31.91	27.26	4.65	R5	3
>S200.AF153133.C.CCR5	36.07	32.7	3.37	R5	3.1
>Pat1.AF541049.B.CCR5	34.3	30.77	3.53	R5	4.1
>-.KF268042.01_AE.CCR5	32.78	32.21	0.57	R5	3.2
>Pat1.AF541010.B.CCR5	35.69	31.7	3.99	R5	4.1
>705010067.JX972948.C.CCR5	25.7	19.42	6.28	R5	4
>2-S.AF153144.C.CCR5	30.52	28.29	2.23	R5	5.1
>PET60.DQ235642.C.CCR5	35.36	32.29	3.07	R5	3.1
>191647.KC596071.D.CCR5	28.69	28.69	0	R5	3.2
>U.DQ061825.B.CCR5	25.59	22.15	3.44	R5	4.2
>247.HQ377375.B.CCR5	33.77	29.21	4.56	R5	3.2
>MCST4474.KC312591.B.CCR5	33.25	28.45	4.8	R5	3.2
>455.HQ708066.C.CCR5	33.24	31.24	2	R5	2
>ED.AY010777.B.CCR5	34.49	30.75	3.74	R5	3.1
>S103.AF153152.C.CCR5	34.98	32.53	2.45	R5	3.1
>ACH19768.EU744114.B.CCR5	36.14	33.62	2.52	R5	4.2
>-.JF896859.B.CCR5	32.63	32.49	0.14	R5	4.1
>1984_i.HM179798.C.CCR5	29.29	27.13	2.16	R5	4
>246.AY253308.C.CCR5	31.07	26.38	4.69	R5	4.1
>-.U69657.F1.CCR5	35.45	32.58	2.87	R5	3.1
>1084baby.HM179719.C.CCR5	35.23	29.02	6.21	R5	3.1
>N6.FJ653102.B.CCR5	32.29	27.24	5.05	R5	3.1
>H.DQ061505.B.CCR5	31.83	30.51	1.32	R5	3.1
>ACH172.HQ644953.B.CCR5	37.59	34.63	2.96	R5	3.2
>424.HQ644892.B.CCR5	33.58	32.15	1.43	R5	4.2
>-.FJ375997.C.CCR5	35.22	31.01	4.21	R5	3.1
>BLM106.DQ235622.C.CCR5	34.34	32.14	2.2	R5	4.1
>1021mother.JQ003580.01_AE.CCR5	29.13	28.11	1.02	R5	4
>ACH19542.EU744023.B.CCR5	35.9	33.24	2.66	R5	4.2
>370.JX508882.A1.CCR5	34.18	31.05	3.13	R5	5.2
>-.HM239619.F.CCR5	36.72	33.69	3.03	R5	3.2
>32M.EU853000.D.CCR5	11.23	22.36	-11.13	X4	5.3
>1449_i.HM179663.A1C.CCR5	28.22	21.99	6.23	R5	3
>s35.EU604569.B.CCR5	35.57	30.25	5.32	R5	3.1
>19383.HQ644821.B.CCR5	37.07	34.52	2.55	R5	3.2
>APV_9.DQ869033.B.CCR5	35.71	33.12	2.59	R5	4.2
>TH026.U08717.B.CCR5	35.13	33.48	1.65	R5	3.1
>-.HQ906864.D.CCR5	24.55	16.69	7.86	R5	2.2
>112.DQ002106.B.CCR5	35.46	33.29	2.17	R5	3.1
>Pat1.AF541016.B.CCR5	35.6	33.49	2.11	R5	3.1
>ACH19542.EU744048.B.CCR5	35.25	32.45	2.8	R5	3.2
>510B.AF384315.B.CCR5	15.11	28.08	-12.97	X4	9.3
>485.HQ377411.B.CCR5	34.88	32.02	2.86	R5	2.2
>ACH19659.EU744165.B.CCR5	33.03	31.09	1.94	R5	5.2
>9710A.AF384271.B.CCR5	32.9	30.21	2.69	R5	4.1
>H13951_DS4.JF508028.B.CCR5	34.36	29.62	4.74	R5	4.1
>338M.EU853049.D.CCR5	30.33	29.51	0.82	R5	3.2
>77.KF770409.C.CCR5	34.74	31.45	3.29	R5	4.1
>A.DQ061444.B.CCR5	36.25	34.02	2.23	R5	3.2
>RUSP816.GU332506.F.CCR5	36.22	33.8	2.42	R5	4.1
>258.HQ708056.C.CCR5	33.25	30.15	3.1	R5	4
>2239.DQ516156.B.CCR5	34.57	29.86	4.71	R5	2.2
>I.AF199039.B.CCR5	30.87	28.8	2.07	R5	4.2
>BP00052.JN687746.04_cpx.CCR5	35.21	31.95	3.26	R5	2.1
>TH024.U08836.01_AE.CCR5	31.38	30.36	1.02	R5	3
>L564.EU272303.B.CCR5	36.42	33.9	2.52	R5	4.2
>-.JX535800.01_AE.CCR5	29.9	28.03	1.87	R5	3
>COT2.DQ235621.C.CCR5	34.43	30.25	4.18	R5	4.1
>131.JX508865.C.CCR5	34.01	31.87	2.14	R5	3.1
>121.DQ002248.B.CCR5	35.8	30.57	5.23	R5	3.2
>C2101.JN944661.01_AE.CCR5	28.55	25.29	3.26	R5	2.1
>338F.EU853058.D.CCR5	29.96	29.43	0.53	R5	3
>VI943.AM156917.B.CCR5	35.57	32.93	2.64	R5	3.2
>N5.FJ653141.B.CCR5	32.09	27.7	4.39	R5	4.1
>2853.FJ831903.02_AG.CCR5	34.6	31.03	3.57	R5	3
>095X14970.JX140657.B.CCR5	33.7	31.04	2.66	R5	4.1
>106.DQ002070.B.CCR5	35.31	32.72	2.59	R5	3.2
>101.DQ002035.B.CCR5	32.13	31.11	1.02	R5	4.2
>CW010.AJ418494.B.CCR5	31.62	29.14	2.48	R5	3.1
>114.DQ002144.B.CCR5	33.49	32.03	1.46	R5	3.1
>-.AF062016.01_AE.CCR5	31.08	27.22	3.86	R5	2
>290.JX508876.A1.CCR5	30.73	29.26	1.47	R5	2.1
>H.EF600078.B.CCR5	36.42	33.55	2.87	R5	3.2
>RHGA1581.KC312489.B.CCR5	35.19	32.37	2.82	R5	3.2
>Pat1.AF540999.B.CCR5	30.81	27.06	3.75	R5	5
>L147.EU272203.B.CCR5	35.18	33.93	1.25	R5	3.2
>WARO5662.KC312390.B.CCR5	35.87	33.09	2.78	R5	2.2
>B380.EF657940.B.CCR5	32.65	27.49	5.16	R5	4.2
>702010141.JQ779286.C.CCR5	34.14	27.12	7.02	R5	2
>703010167.JQ779910.C.CCR5	30.94	28.87	2.07	R5	4.1
>-.GU475045.01_AE.CCR5	30.75	29.64	1.11	R5	3
>-.AF062020.01_AE.CCR5	32.06	30.91	1.15	R5	3
>19383.HQ644825.B.CCR5	34.43	31.41	3.02	R5	3.2
>Pat1.AF541011.B.CCR5	33.86	31.29	2.57	R5	2.1
>Pat1.AF541008.B.CCR5	35.45	31.32	4.13	R5	4.1
>MCST4474.KC312576.B.CCR5	32.64	27.8	4.84	R5	2.3
>2669_i.HM179933.C.CCR5	35.02	29.1	5.92	R5	2
>N1.FJ653234.B.CCR5	24.84	26.23	-1.39	X4	2.2
>707010457.JQ779139.C.CCR5	35.35	32.22	3.13	R5	4.1
>NAB03.DQ002082.B.CCR5	34.77	33.2	1.57	R5	4.2
>T28.AJ810480.B.CCR5	35.16	32.62	2.54	R5	4.1
>703010131.JX972470.C.CCR5	36.18	33.01	3.17	R5	3
>NA134.HF679008.A1.CCR5	37.24	33.68	3.56	R5	2.2
>ACH19542.EU744039.B.CCR5	34.99	32.81	2.18	R5	3.2
>NH2.AB014840.01_AE.CCR5	30.83	29.58	1.25	R5	4
>368M.EU853065.A1.CCR5	34.04	31.03	3.01	R5	3.1
>39.AF022263.B.CCR5	33.27	32.57	0.7	R5	4.1
>5.EU293445.C.CCR5	28.31	24.51	3.8	R5	4
>LB26.AF355329.A.CCR5	28.32	24.65	3.67	R5	4.2
>A.DQ061432.B.CCR5	35.21	33.66	1.55	R5	3.1
>NYU809.AY372231.A.CCR5	31.43	29.7	1.73	R5	4.2
>21.EF579980.B.CCR5	29.87	26.31	3.56	R5	2.2
>L97.EU272329.B.CCR5	33.37	33.37	0	R5	4.2
>703010269.KC156238.C.CCR5	32.65	29.56	3.09	R5	4.1
>PRB931.EU576584.B.CCR5	34.12	31.25	2.87	R5	4.2
>TH005.U08745.01_AE.CCR5	32.22	30.23	1.99	R5	3
>ACH19659.EU744156.B.CCR5	35.5	33.33	2.17	R5	3.2
>H434.HQ644881.B.CCR5	34.3	28.82	5.48	R5	4
>-.HM239634.B.CCR5	31.58	29.38	2.2	R5	5.2
>-.HM239547.B.CCR5	36.86	33.39	3.47	R5	2.1
>ACH19659.EU744150.B.CCR5	34.64	33.04	1.6	R5	4.2
>19559.HQ644861.B.CCR5	35.43	32.71	2.72	R5	3.2
>490.AF258965.B.CCR5	33.78	32.31	1.47	R5	5.2
>M1007.HM368250.B.CCR5	33.57	30.1	3.47	R5	4.3
>ARP1131.JX140661.BF1.CCR5	36.07	33.13	2.94	R5	4.1
>Pat2.AF541112.B.CCR5	28.94	27.93	1.01	R5	5.1
>DU172.AF543913.C.CCR5	35.22	31.72	3.5	R5	3.1
>-.KF268039.01_AE.CCR5	30.61	29.93	0.68	R5	3
>H434.HQ644883.B.CCR5	35.76	30.83	4.93	R5	2.2
>BP00055.JN687752.B.CCR5	31.49	28.4	3.09	R5	3.1
>BR003.U08771.B.CCR5	36.01	29.58	6.43	R5	4.2
>N5.FJ653124.B.CCR5	31	27.53	3.47	R5	4.1
>X1854.EU885763.G.CCR5	35.44	32.77	2.67	R5	2.1
>UK1_NA21.AF491742.B.CCR5	36.19	32.19	4	R5	3.1
>MP573.AM279358.02_AG.CCR5	33.84	31.28	2.56	R5	3.1
>-.FJ541288.D.CCR5	30.36	29.05	1.31	R5	3.2
>9714A.AF384280.B.CCR5	33.11	30.98	2.13	R5	2.1
>ES22.KF384808.B.CCR5	32.22	31.18	1.04	R5	5.1
>A.DQ061418.B.CCR5	35.29	30.52	4.77	R5	3.1
>BP00002.JN687784.C.CCR5	33.35	30.62	2.73	R5	4.1
>700010607.JX972406.B.CCR5	33.87	31	2.87	R5	4.1
>Ex15.GQ862780.G.CCR5	33.83	29.29	4.54	R5	2
>700010470.JX972238.B.CCR5	33.52	30.58	2.94	R5	3.2
>RW021.U16232.A.CCR5	36.97	33.92	3.05	R5	3.1
>SR20_M.KF986002.D.CCR5	29.88	26.16	3.72	R5	3.2
>103.DQ002051.01_AE.CCR5	27.5	25.71	1.79	R5	2
>BR026.U08711.B.CCR5	35.79	33.78	2.01	R5	3.1
>269.KF770437.C.CCR5	30.19	29.25	0.94	R5	4.1
>-.HM246239.B.CCR5	35.45	33.42	2.03	R5	3.1
>H13951_DS4.JF508012.B.CCR5	31.94	28.45	3.49	R5	4.1
>ND.AY010852.B.CCR5	32.91	32.09	0.82	R5	4.1
>ACH19768.EU744106.B.CCR5	34.04	29.14	4.9	R5	4.1
>2242.DQ516243.B.CCR5	34.73	32.73	2	R5	3.1
>-.JF896862.B.CCR5	28.21	26.41	1.8	R5	4.2
>21.EF579987.B.CCR5	26.89	24.01	2.88	R5	3.1
>NH2.AB014776.01_AE.CCR5	32.26	30.97	1.29	R5	2
>Pat2.AF541098.B.CCR5	28.97	29.07	-0.1	X4	5.1
>146.KF770305.C.CCR5	30.87	29.44	1.43	R5	3.1
>U.DQ061835.B.CCR5	34.27	31.52	2.75	R5	4.1
>N3.FJ653296.C.CCR5	34.34	31.58	2.76	R5	4.1
>230B.AF384307.B.CCR5	36.74	34.03	2.71	R5	3.2
>UG031.U08668.A.CCR5	35.19	31.83	3.36	R5	4.1
>TH014.U08716.B.CCR5	35.54	34.24	1.3	R5	4.2
>705010185.JX973081.C.CCR5	35.29	31.97	3.32	R5	3.1
>RP4.DQ235628.C.CCR5	35.07	31.84	3.23	R5	3.1
>513.HQ708084.C.CCR5	22.75	20.74	2.01	R5	3
>200.JX508868.A1.CCR5	34.05	32.76	1.29	R5	2.2
>H13907_DS7.JF507865.B.CCR5	31.96	27.67	4.29	R5	4.1
>-.HM246216.B.CCR5	34.16	26.39	7.77	R5	2.2
>-.GU475042.01_AE.CCR5	28.9	25.15	3.75	R5	2
>191882.KF716503.D.CCR5	31.65	28.56	3.09	R5	2.3
>CW012.AJ418500.B.CCR5	35.77	29.48	6.29	R5	3.2
>394_M.KF986063.D.CCR5	29.08	27.49	1.59	R5	3.1
>L55.EU272197.B.CCR5	34.82	30.51	4.31	R5	3.1
>BP00067.JN687771.B.CCR5	34.87	29.82	5.05	R5	4.1
>204.HQ708028.C.CCR5	32.89	30.51	2.38	R5	3
>32F.EU853006.D.CCR5	27.07	28.92	-1.85	X4	4.1
>513.HQ708094.C.CCR5	27.8	23.77	4.03	R5	2
>108F.EU852937.D.CCR5	36.98	34.51	2.47	R5	2.1
>T.DQ061797.B.CCR5	34.03	31.22	2.81	R5	4.2
>CNE47.HQ699972.08_BC.CCR5	33.16	31.73	1.43	R5	2.1
>6283.AY372219.A.CCR5	27.03	22.01	5.02	R5	5.1
>MP801.AM279346.G.CCR5	32.86	31.35	1.51	R5	3.1
>192.KF770354.C.CCR5	30.68	30.13	0.55	R5	3.1
>I.DQ061529.B.CCR5	32.1	26.25	5.85	R5	2.2
>130.JX508864.C.CCR5	32.88	31.29	1.59	R5	2.1
>Q.DQ061693.B.CCR5	32.09	26.65	5.44	R5	3.1
>258.HQ708047.C.CCR5	32.5	29.91	2.59	R5	5
>-.EF688444.B.CCR5	28.53	31.28	-2.75	X4	4.2
>N8.FJ653195.B.CCR5	32.6	32.42	0.18	R5	4.2
>326F.EU853025.D.CCR5	35.12	32.43	2.69	R5	2.1
>202.KF770374.C.CCR5	28.62	28.08	0.54	R5	5.1
>2873_i.HM179822.C.CCR5	30.68	29.39	1.29	R5	2.1
>146.KF770306.C.CCR5	32.62	30.62	2	R5	2.1
>H.EF600079.B.CCR5	34.72	32.34	2.38	R5	2.2
>106.DQ002072.B.CCR5	32.35	30.32	2.03	R5	3.2
>ACH142.HQ644954.B.CCR5	34.63	29.94	4.69	R5	3.1
>H13988_DS2.JF508059.B.CCR5	34.26	31.97	2.29	R5	4.1
>208.AF180900.B.CCR5	33.52	32.8	0.72	R5	4.1
>NAB02.DQ002105.B.CCR5	29.68	20.39	9.29	R5	4
>CW002.AJ418531.B.CCR5	35.87	33.21	2.66	R5	3.3
>19947.HQ645007.B.CCR5	30.67	26.17	4.5	R5	4.1
>-.HM239583.B.CCR5	35.04	28.63	6.41	R5	3.1
>103.DQ002052.01_AE.CCR5	26.46	24.64	1.82	R5	2
>B306.EF657913.B.CCR5	35.91	33.34	2.57	R5	4.2
>208.AF021510.B.CCR5	34.76	33.5	1.26	R5	4.1
>2365.GQ401728.A.CCR5	31.45	25.31	6.14	R5	3.1
>-.GU475033.01_AE.CCR5	32.24	27.75	4.49	R5	3
>H13907_DS7.JF507860.B.CCR5	34.06	30.08	3.98	R5	4.1
>H13993_DS5.JF508121.B.CCR5	36.45	33.58	2.87	R5	3.2
>19417.HQ644851.B.CCR5	33.3	32.23	1.07	R5	3
>601F.EU853040.A1.CCR5	33.82	31.43	2.39	R5	4
>RP6.DQ235636.C.CCR5	34.1	31.53	2.57	R5	4.1
>127.DQ002324.B.CCR5	34.99	33.32	1.67	R5	3.1
>23_5007.AY736840.02_AG.CCR5	34.92	31.62	3.3	R5	4
>975.U27426.G.CCR5	33.16	27.26	5.9	R5	3.1
>2617_i.HM179926.C.CCR5	33.2	31.52	1.68	R5	3
>-.JF896850.B.CCR5	34.44	31.75	2.69	R5	4.2
>-.AY123277.A.CCR5	31.48	27.39	4.09	R5	2.1
>LTNP4.AY123257.A.CCR5	35.43	31.84	3.59	R5	4.1
>TV018.AF391249.C.CCR5	32.1	29.41	2.69	R5	4
>1865.DQ516119.B.CCR5	32.25	31.92	0.33	R5	4.2
>NAB06.DQ002304.B.CCR5	34.98	32.33	2.65	R5	4.2
>Pat1.AF540997.B.CCR5	35.85	33.12	2.73	R5	3.1
>ND.AY010871.B.CCR5	32.37	29.65	2.72	R5	3
>LB20.AF355327.AG.CCR5	20.26	21.82	-1.56	X4	3
>C.DQ061462.B.CCR5	31.67	31.76	-0.09	X4	4.2
>I.DQ061538.B.CCR5	32.68	27.35	5.33	R5	2.2
>-.JF896815.B.CCR5	20.27	13.91	6.36	R5	3.3
>959.AY669739.C.CCR5	31.84	30.32	1.52	R5	3.1
>170.KF770352.C.CCR5	32.57	29.98	2.59	R5	3.1
>KE105.AY669768.A1C.CCR5	26.04	23.71	2.33	R5	3.1
>S206.AF153185.C.CCR5	32.38	29.43	2.95	R5	3.1
>H53.EU272291.B.CCR5	31.16	26.29	4.87	R5	3.1
>-.AY887888.C.CCR5	34.08	31.09	2.99	R5	4.1
>-.AY123281.A.CCR5	31.96	30.88	1.08	R5	3.1
>19383.HQ644811.B.CCR5	31.11	26.55	4.56	R5	3.1
>RW016.U08639.A.CCR5	34.47	31.33	3.14	R5	4.1
>H13988_DS2.JF508074.B.CCR5	36.31	33.36	2.95	R5	3.2
>ARP1163.KC113007.A1B.CCR5	34.99	33.07	1.92	R5	4.2
>-.HM239611.B.CCR5	31.6	29.64	1.96	R5	5.2
>-.FJ652366.02_AG.CCR5	30.41	26.47	3.94	R5	4.1
>21.EF579995.B.CCR5	29.59	26.28	3.31	R5	2.2
>H13845_DS3.JF507729.B.CCR5	32.55	30.31	2.24	R5	4.2
>702010432.JQ779248.C.CCR5	28.81	22.81	6	R5	3.1
>4477.GQ401743.02_AG.CCR5	31.49	28.52	2.97	R5	3.2
>NAB06.DQ002306.B.CCR5	34.97	29.74	5.23	R5	4.1
>-.HM246211.02_AG.CCR5	33.48	27.91	5.57	R5	2.1
>-.HQ678254.B.CCR5	31.48	26.09	5.39	R5	4.2
>N1.FJ653236.B.CCR5	26.75	27.88	-1.13	X4	2.2
>704010042.JX972841.C.CCR5	32.61	29.83	2.78	R5	2
>X2515.GQ372988.B.CCR5	32.92	28.11	4.81	R5	5.2
>SC02.EU578319.B.CCR5	36.77	34.2	2.57	R5	3.2
>ED.AY010797.B.CCR5	35.73	31.45	4.28	R5	3.1
>ZM215F.DQ422948.C.CCR5	33.86	30.88	2.98	R5	5.1
>-.HM239629.B.CCR5	30.89	27.34	3.55	R5	4.1
>7120.AY842838.B.CCR5	32.02	27.94	4.08	R5	3.1
>1084baby.HM179732.C.CCR5	33.6	27.95	5.65	R5	3.1
>19383.HQ644828.B.CCR5	34.61	32.45	2.16	R5	3.2
>SE9488.AF071474.A1C.CCR5	33.9	31.98	1.92	R5	3.2
>19663.HQ644920.B.CCR5	32.39	28.77	3.62	R5	3.1
>I.EF600086.B.CCR5	30.5	28.59	1.91	R5	5.2
>DE11US011.KC473834.B.CCR5	34.96	30.03	4.93	R5	3.1
>-.AF062017.01_AE.CCR5	32.5	30.47	2.03	R5	3
>149.KF770320.C.CCR5	32.72	30.42	2.3	R5	3
>TM18.DQ235640.C.CCR5	34.74	31.35	3.39	R5	3.1
>-.HM246201.B.CCR5	32.86	29.27	3.59	R5	3.1
>H13908_DS8.JF507887.B.CCR5	31.15	26.6	4.55	R5	4
>62130.EU575490.B.CCR5	33.64	32.69	0.95	R5	3.2
>702010293.KC156324.C.CCR5	31.4	30.83	0.57	R5	3.1
>CB3.JN002017.B.CCR5	35.2	32.79	2.41	R5	3.2
>RHGA1581.KC312494.B.CCR5	34.12	31.05	3.07	R5	4.2
>TH003.U08743.01_AE.CCR5	29.81	29.12	0.69	R5	3
>025.AB287376.A1.CCR5	33.17	29.55	3.62	R5	2
>2669_i.HM179941.C.CCR5	34.87	29.14	5.73	R5	2
>BP00002.JX140664.C.CCR5	34.78	28.51	6.27	R5	3.1
>MP570.AM279347.02A.CCR5	34.47	31.21	3.26	R5	1.1
>R.DQ061734.B.CCR5	33	28.48	4.52	R5	3.1
>703010200.KC156117.C.CCR5	33.35	27.54	5.81	R5	4.1
>NI1046.AY713421.01_AE.CCR5	29.64	28.78	0.86	R5	3
>L564.EU272299.B.CCR5	32.87	31.08	1.79	R5	4.2
>RUA003.KF716491.A1.CCR5	26.74	23.6	3.14	R5	2
>128.DQ002334.B.CCR5	33.8	28.34	5.46	R5	4.1
>A.DQ061412.B.CCR5	33.65	32.92	0.73	R5	3.1
>KNH1144.AF457066.A1.CCR5	34.72	31.97	2.75	R5	1.1
>ND.AY010854.B.CCR5	34.76	32.68	2.08	R5	4.2
>39.EU293447.C.CCR5	32.84	30.49	2.35	R5	2.1
>CB3.JN002023.B.CCR5	35.6	29.79	5.81	R5	2.2
>-.HQ678294.B.CCR5	33.53	30.95	2.58	R5	3.2
>VC6.KF384814.B.CCR5	33.87	30.59	3.28	R5	2.2
>-.EU743789.01_AE.CCR5	29.27	25	4.27	R5	4
>4525.FJ832060.A.CCR5	31.7	31.06	0.64	R5	3.1
>T.DQ061768.B.CCR5	34.64	32.03	2.61	R5	4.2
>702010293.KC156321.C.CCR5	31.6	27.48	4.12	R5	3.2
>-.GU475017.01_AE.CCR5	31.73	30.48	1.25	R5	3
>C128.AF153135.C.CCR5	36.4	33.19	3.21	R5	3.1
>NA130.HF679004.D.CCR5	31.87	26.72	5.15	R5	3.1
>TM12.AY529676.C.CCR5	33.98	31.59	2.39	R5	2
>I.DQ061537.B.CCR5	33.94	28.56	5.38	R5	2.2
>601M.EU853032.A1.CCR5	33.71	31.26	2.45	R5	3
>Pat1.AF541025.B.CCR5	35.56	33.5	2.06	R5	4.2
>K.DQ061583.B.CCR5	34.85	33.1	1.75	R5	3.1
>927_M.KF986047.D.CCR5	28.75	27.87	0.88	R5	3.1
>ZM249M.DQ388514.C.CCR5	33.47	24.53	8.94	R5	4.1
>4525.FJ832065.A.CCR5	34.26	31.73	2.53	R5	3
>326M.EU853014.D.CCR5	33.99	31.85	2.14	R5	1.1
>S053.AF153157.C.CCR5	33.99	27.93	6.06	R5	3.1
>19559.HQ644853.B.CCR5	33.81	28.79	5.02	R5	3.1
>-.JF896836.B.CCR5	30.38	24.73	5.65	R5	1.2
>498.HQ377436.B.CCR5	36.56	32.99	3.57	R5	3.2
>485.HQ377417.B.CCR5	36.45	33.21	3.24	R5	2.2
>605F.EU853122.D.CCR5	28	28.94	-0.94	X4	3.2
>RW026.U08665.A1C.CCR5	34.83	32.43	2.4	R5	4.1
>-.FJ375979.C.CCR5	30.99	27.27	3.72	R5	3.1
>115.KF770294.C.CCR5	35.19	31.37	3.82	R5	4.1
>784.HQ377483.B.CCR5	33.05	30.92	2.13	R5	4.1
>0978mother.HQ875347.01_AE.CCR5	32.45	30.91	1.54	R5	2
>MP1411.AM279369.A1.CCR5	36.28	33.01	3.27	R5	3.2
>H434.HQ644873.B.CCR5	35.81	33.31	2.5	R5	3.2
>7069.AY842814.B.CCR5	34.66	31.76	2.9	R5	3.1
>ACH18969.EU744061.B.CCR5	34.75	30.84	3.91	R5	3.2
>CMP027.KF716465.A1G.CCR5	31.02	28.56	2.46	R5	3.2
>APV_5.DQ869029.B.CCR5	36.41	32.64	3.77	R5	4.1
>P1024.HM368238.B.CCR5	31.49	27.54	3.95	R5	2.2
>H.DQ061501.B.CCR5	31.11	30.39	0.72	R5	5.2
>VI2678.DQ177208.B.CCR5	34.94	28.47	6.47	R5	4.1
>ACH19999.EU744004.B.CCR5	35.35	32.63	2.72	R5	4.1
>ACH19659.EU744147.B.CCR5	35.23	33.19	2.04	R5	3.2
>118.DQ002187.B.CCR5	35.57	33.03	2.54	R5	3.1
>LD.AY010805.B.CCR5	35.21	31.71	3.5	R5	2.2
>599.AF082837.B.CCR5	34.07	30.19	3.88	R5	3.2
>ACH18969.EU744084.B.CCR5	31.99	26.55	5.44	R5	4
>2873_i.HM179838.C.CCR5	34.11	31.36	2.75	R5	2.1
>-.HM246191.B.CCR5	35.61	32.74	2.87	R5	3.1
>15.AY510062.C.CCR5	34.36	31.37	2.99	R5	4.1
>S100.AF153158.C.CCR5	35.09	31.77	3.32	R5	3.1
>NA420.AY570011.B.CCR5	34.17	29.69	4.48	R5	3.1
>127.DQ002323.B.CCR5	35.27	33.35	1.92	R5	3.1
>H13951_DS4.JF508007.B.CCR5	32.77	28.29	4.48	R5	4.1
>703010167.KC156401.C.CCR5	27.95	24.12	3.83	R5	3.1
>9706A.AF384268.B.CCR5	33.2	28.28	4.92	R5	2.1
>T.DQ061772.B.CCR5	33.43	31.42	2.01	R5	3.2
>FV13.DQ382371.C.CCR5	33.1	31.39	1.71	R5	4.1
>-.HM239626.B.CCR5	32.57	30.04	2.53	R5	3.2
>19.KF770366.C.CCR5	34.67	31.03	3.64	R5	3.1
>LD.AY010851.B.CCR5	36.47	32.92	3.55	R5	2.2
>P2420_ARP1132.KC113001.A1DG.CCR5	31.42	28.57	2.85	R5	5.2
>9508A.AF384246.B.CCR5	33.2	27.97	5.23	R5	3.2
>SR20_F.KF985986.D.CCR5	29.2	25.45	3.75	R5	3.2
>183F.EU852977.D.CCR5	32.68	30.59	2.09	R5	3.2
>C054.AF153155.C.CCR5	35.74	32.86	2.88	R5	3.1
>424.HQ644905.B.CCR5	32.44	30.34	2.1	R5	4.2
>NAB05.DQ002233.B.CCR5	35.11	32.25	2.86	R5	4.1
>-.JF896847.B.CCR5	32.74	29.56	3.18	R5	3
>19417.HQ644832.B.CCR5	33.97	32.96	1.01	R5	3.1
>B03887_9M.EU853141.D.CCR5	28.36	27.27	1.09	R5	1.2
>490.AF258968.B.CCR5	33.1	31.22	1.88	R5	5.2
>703010167.JQ779902.C.CCR5	30.09	27.68	2.41	R5	4.1
>424.HQ644902.B.CCR5	34.34	32.81	1.53	R5	4.2
>-.JX535799.01_AE.CCR5	32	30.49	1.51	R5	2.1
>2242.DQ516262.B.CCR5	33.37	31.08	2.29	R5	4.2
>124.DQ002288.B.CCR5	34.69	28.96	5.73	R5	3.1
>295F.EU852989.D.CCR5	33.12	32.97	0.15	R5	2.2
>2391.FJ831859.02_AG.CCR5	30.69	30.5	0.19	R5	3.1
>L55.EU272192.B.CCR5	34.34	30.36	3.98	R5	4.1
>270B.AF384331.B.CCR5	33.41	30.28	3.13	R5	4.2
>8.KF770449.C.CCR5	32.32	30.35	1.97	R5	3.1
>P1751_ARP1106.GQ372986.02A1.CCR5	34.83	31.55	3.28	R5	3.1
>19922.HQ644993.B.CCR5	34.38	30.62	3.76	R5	2.1
>-.FJ376018.C.CCR5	32.71	28.95	3.76	R5	2.1
>L318.EU272255.B.CCR5	29.7	29.76	-0.06	X4	5
>20.KF770379.C.CCR5	35.12	31.92	3.2	R5	3.1
>19559.HQ644857.B.CCR5	35.06	32.08	2.98	R5	3.2
>128.DQ002336.B.CCR5	29.82	27.13	2.69	R5	6.1
>P5.FJ998109.B.CCR5	34.92	32.45	2.47	R5	3.2
>ACH19542.EU744051.B.CCR5	34.66	29.97	4.69	R5	2.2
>-.HM239569.B.CCR5	32.59	26.77	5.82	R5	3.1
>HF_F.KF986085.D.CCR5	26.16	27.98	-1.82	X4	6.2
>CW012.AJ418508.B.CCR5	36.66	30.36	6.3	R5	3.2
>Pat1.AF541012.B.CCR5	36.7	33.72	2.98	R5	3.1
>A08483.AY736827.D.CCR5	26.76	25.1	1.66	R5	2.1
>RHGA1581.KC312506.B.CCR5	34.26	31.47	2.79	R5	4.2
>ND.AY010893.B.CCR5	32.87	30.18	2.69	R5	2.2
>ARP1131.KC113008.BF1.CCR5	35.49	33.01	2.48	R5	4.1
>VI178.DQ177206.05_DF.CCR5	34.25	32.43	1.82	R5	4.2
>-.AF307756.C.CCR5	34.59	31.61	2.98	R5	1.1
>705010198.JX973174.C.CCR5	32.52	29.25	3.27	R5	3
>3.DQ109997.B.CCR5	30.96	23.96	7	R5	5.2
>127.DQ002318.B.CCR5	36.51	34.05	2.46	R5	3.1
>-.HM246198.B.CCR5	33.08	28.8	4.28	R5	3.1
>ND.AY010890.B.CCR5	33.26	30.56	2.7	R5	3.1
>A125.AY253304.C.CCR5	34.93	30.69	4.24	R5	3.1
>US006.U27443.B.CCR5	33.48	32.76	0.72	R5	4
>7069.AY842810.B.CCR5	35.14	31.88	3.26	R5	4.2
>H13940_DS10.JF507953.B.CCR5	25.86	24.15	1.71	R5	5.2
>108F.EU852935.D.CCR5	34.37	33.3	1.07	R5	3.1
>NH2.AB014797.01_AE.CCR5	30.5	29.27	1.23	R5	3
>2873_i.HM179833.C.CCR5	31.69	30.19	1.5	R5	2.1
>Q.DQ061688.B.CCR5	31.69	26.35	5.34	R5	3.1
>VI318.DQ177190.B.CCR5	34.13	29.48	4.65	R5	3
>-.HM239541.B.CCR5	30.64	24.72	5.92	R5	3.1
>CB1.JN002002.B.CCR5	33.6	29.01	4.59	R5	4.2
>P3.FJ653402.B.CCR5	34.96	32.24	2.72	R5	3.1
>120F.EU852960.A1.CCR5	34.08	32.02	2.06	R5	3.2
>115.DQ002167.B.CCR5	33.51	31.17	2.34	R5	3.1
>RW021.U08647.A.CCR5	36.12	32.73	3.39	R5	3.1
>X2160.EU885765.G.CCR5	33.6	31.5	2.1	R5	2.1
>3.AY510059.C.CCR5	35.28	32.76	2.52	R5	3.1
>KSM4030.AY736816.A1.CCR5	35.81	32.9	2.91	R5	4.1
>SR20_M.KF985995.D.CCR5	29.36	26.05	3.31	R5	3.2
>372M.EU853090.D.CCR5	27.84	28.54	-0.7	X4	3.2
>2239.DQ516164.B.CCR5	32.11	30.33	1.78	R5	3.2
>TH026.U08802.B.CCR5	34.2	32.58	1.62	R5	4.1
>601M.EU853033.A1.CCR5	34.75	32.33	2.42	R5	3
>NAB03.EF643684.B.CCR5	35.29	32.43	2.86	R5	4.2
>RS006.DQ358761.C.CCR5	34.42	31.64	2.78	R5	1
>705010534.JQ779182.C.CCR5	31.33	25.56	5.77	R5	4.1
>TH024.U08761.01_AE.CCR5	31.7	30.84	0.86	R5	3
>H474.KF716494.B.CCR5	34.48	31.67	2.81	R5	3.2
>-.HQ678290.B.CCR5	32.49	30.98	1.51	R5	4.1
>108M.EU852948.D.CCR5	33.95	30.04	3.91	R5	3.1
>703010269.JQ777168.C.CCR5	32.93	29.84	3.09	R5	4.1
>-.FJ541289.D.CCR5	31.26	31.77	-0.51	X4	4.2
>P0962_ARP1077.EU786670.G.CCR5	36.11	32.9	3.21	R5	3.1
>S123.AF153176.C.CCR5	36.11	32.6	3.51	R5	3.1
>247.HQ377382.B.CCR5	34.9	32.7	2.2	R5	3.2
>TH006.U08746.01_AE.CCR5	32.33	30.89	1.44	R5	2
>FV2.DQ382361.C.CCR5	33.2	30.27	2.93	R5	1
>B306.EF657896.B.CCR5	32.89	29.23	3.66	R5	5.1
>702010432.JQ779231.C.CCR5	28.23	22.69	5.54	R5	3.1
>MHE42.DQ825465.-.CCR5	32.59	28.62	3.97	R5	5.1
>-.EF688449.B.CCR5	34.05	29.82	4.23	R5	3.1
>NSU23.DQ825463.-.CCR5	32.46	27.06	5.4	R5	3.2
>MP1370.AM279345.A1.CCR5	34.91	32.6	2.31	R5	1.2
>IVC2.GU945308.C.CCR5	33.22	29.84	3.38	R5	3
>H13988_DS2.JF508049.B.CCR5	33.68	31.85	1.83	R5	4.1
>DUR.AM262130.O.CCR5	7.43	4.8	2.63	R5	3
>ACH19542.EU744052.B.CCR5	33.75	32.11	1.64	R5	3.2
>124.DQ002282.B.CCR5	32.27	28.1	4.17	R5	4.1
>-.GU475026.01_AE.CCR5	30.54	30.59	-0.05	X4	5
>703010256.JQ779091.C.CCR5	33.63	30.39	3.24	R5	4
>-.FJ375995.C.CCR5	32.65	29.57	3.08	R5	5.1
>128.DQ002339.B.CCR5	36.16	34.01	2.15	R5	3.2
>UG037.U08788.A1.CCR5	35.11	32.28	2.83	R5	3.1
>-.AY887873.C.CCR5	35.02	31.78	3.24	R5	4.1
>-.AY123271.A.CCR5	32.25	27.53	4.72	R5	2
>-.HM239567.B.CCR5	33.63	28.97	4.66	R5	4.2
>-.HM239610.B.CCR5	32.89	25.08	7.81	R5	3.1
>DUR.AM262121.O.CCR5	6.55	4.78	1.77	R5	2
>J.EF600096.B.CCR5	34.55	28.55	6	R5	3.2
>CB1.JN001997.B.CCR5	34.7	30.57	4.13	R5	3.2
>NAB05.DQ002224.B.CCR5	34.87	31.87	3	R5	4.1
>-.HM246205.B.CCR5	33.09	25.13	7.96	R5	3.2
>Q.DQ061699.B.CCR5	31.21	27.37	3.84	R5	4.1
>LD.AY010847.B.CCR5	31.94	26.77	5.17	R5	1.2
>296W.AF384326.B.CCR5	33.23	32.25	0.98	R5	3.2
>77.KF770403.C.CCR5	34.62	31.43	3.19	R5	4.1
>S115.AF153131.C.CCR5	33.69	30.81	2.88	R5	3.1
>-.HQ678259.B.CCR5	32.43	31.76	0.67	R5	3.2
>SE364.AY833059.C.CCR5	34.44	31.63	2.81	R5	3.1
>H.DQ061483.B.CCR5	28.86	32.14	-3.28	X4	5.3
>702010293.KC156338.C.CCR5	30.47	29.93	0.54	R5	4.1
>0002BBY.AY371122.02_AG.CCR5	32.08	29.24	2.84	R5	5.1
>146.KF770308.C.CCR5	32.77	30.58	2.19	R5	2.1
>-.AY123280.A.CCR5	31.21	29.19	2.02	R5	4
>-.HQ906856.D.CCR5	35.26	29.35	5.91	R5	1.1
>-.HM239528.B.CCR5	29.79	22.06	7.73	R5	3.2
>X2456_ARP1091.KC473838.24_BG.CCR5	32.4	31.84	0.56	R5	3.1
>H434.HQ644886.B.CCR5	34.96	31.94	3.02	R5	4.2
>S007.AF153161.C.CCR5	36.68	33.47	3.21	R5	3.1
>9602A.AF384248.B.CCR5	34.73	32.7	2.03	R5	4.2
>00C220898.KF716468.A1D.CCR5	32.07	30.86	1.21	R5	2.1
>N5.FJ653136.B.CCR5	32.21	27.72	4.49	R5	4.1
>703010256.JQ779094.C.CCR5	34.13	30.88	3.25	R5	3
>VI943.AM156918.B.CCR5	33.84	32.67	1.17	R5	2.2
>-.HM239526.B.CCR5	30.24	26.15	4.09	R5	4.2
>L97.EU272330.B.CCR5	33.22	33.41	-0.19	X4	4.2
>-.HQ678271.B.CCR5	30	30.45	-0.45	X4	5.1
>19383.HQ644815.B.CCR5	33.41	28.57	4.84	R5	3.1
>NAB02.DQ002098.B.CCR5	29.19	27.37	1.82	R5	4
>-.FJ652360.02_AG.CCR5	20.91	17.75	3.16	R5	4.1
>19383.HQ644818.B.CCR5	35.87	30.64	5.23	R5	3.1
>IVC2.GU945309.C.CCR5	33.08	29.42	3.66	R5	3
>888_F.KF986057.D.CCR5	34.8	32.12	2.68	R5	3.2
>304W.AF384320.B.CCR5	27.25	22.72	4.53	R5	4.2
>-.HQ906872.D.CCR5	29.25	26.17	3.08	R5	1.2
>BR024.U08780.B.CCR5	36.49	30.54	5.95	R5	3.2
>H13845_DS3.JF507746.B.CCR5	31.2	28.66	2.54	R5	4.1
>2242.DQ516264.B.CCR5	34.26	31.96	2.3	R5	4.2
>ACH172.HQ644938.B.CCR5	33.82	28.25	5.57	R5	3.1
>SC22.EU576867.B.CCR5	32.07	29.31	2.76	R5	3.2
>FV20.DQ382374.C.CCR5	35.73	33.36	2.37	R5	3.1
>588.AF082381.B.CCR5	35.64	33.04	2.6	R5	3.2
>170.KF770344.C.CCR5	32.98	31.29	1.69	R5	4.1
>DE11US006.KC473833.B.CCR5	31.06	28.43	2.63	R5	3.1
>ACH19659.EU744161.B.CCR5	34.57	32.43	2.14	R5	4.2
>Pat2.AF541079.B.CCR5	30.53	29.78	0.75	R5	5.1
>N6.FJ653098.B.CCR5	29.55	25.78	3.77	R5	3.1
>-.HM239540.A.CCR5	35.04	32.31	2.73	R5	1.3
>S018.AF153141.C.CCR5	33.31	29	4.31	R5	3.1
>2810_M.KF986133.D.CCR5	34.2	31.72	2.48	R5	4.1
>C087.AF153156.C.CCR5	34.08	30.87	3.21	R5	4.1
>ND.AY010895.B.CCR5	20.14	18.87	1.27	R5	4.1
>MCST4474.KC312574.B.CCR5	33.32	26.93	6.39	R5	3.1
>258.HQ708048.C.CCR5	32.58	30.47	2.11	R5	5
>2282.DQ516285.B.CCR5	36.66	33.73	2.93	R5	4.2
>L322.EU272261.B.CCR5	34.92	30.48	4.44	R5	4.1
>2769_F.KF986124.D.CCR5	34.28	32.44	1.84	R5	2.2
>-.AF062023.01_AE.CCR5	30.66	26.57	4.09	R5	3
>H41.EU272281.B.CCR5	35.37	32.24	3.13	R5	3.1
>091.JX508858.A1.CCR5	34.06	27.41	6.65	R5	3
>H.DQ061481.B.CCR5	33.48	32.18	1.3	R5	3
>1.AY510057.C.CCR5	35.54	32.56	2.98	R5	4
>183M.EU852972.D.CCR5	32.92	30.97	1.95	R5	3.2
>CP6.KF384804.B.CCR5	28.55	32.52	-3.97	X4	6.3
>784.HQ377487.B.CCR5	32.91	30.5	2.41	R5	4.1
>2873_i.HM179824.C.CCR5	32.62	30.53	2.09	R5	3.1
>2231.EU786680.B.CCR5	34.25	31.86	2.39	R5	3.2
>B306.EF657898.B.CCR5	33.02	29.39	3.63	R5	5.1
>2617_i.HM179924.C.CCR5	35.45	32.22	3.23	R5	3
>OYI.M26727.B.CCR5	24.91	30.57	-5.66	X4	5.2
>Du123.AF543910.C.CCR5	33.89	30.16	3.73	R5	3.1
>-.FJ376028.C.CCR5	30.09	28.15	1.94	R5	2
>TT31P.EU577210.B.CCR5	36.3	33	3.3	R5	3.2
>-.EF688438.B.CCR5	31.37	31.1	0.27	R5	4.2
>DU422.DQ904344.C.CCR5	35.49	28.77	6.72	R5	2.1
>-.AY123282.A.CCR5	32.05	28.94	3.11	R5	3
>-.GU475029.01_AE.CCR5	30.22	25.5	4.72	R5	4
>301.JX508880.A1.CCR5	30.1	29.61	0.49	R5	4.1
>CW037.AJ418520.B.CCR5	34.36	32.14	2.22	R5	3.2
>-.AY887878.C.CCR5	34.94	32.12	2.82	R5	2.1
>CMP019.JX140672.F2.CCR5	35.2	32.4	2.8	R5	4.1
>H53.EU272290.B.CCR5	34.1	29.98	4.12	R5	4.1
>IVC4.EU908220.C.CCR5	33.63	31.77	1.86	R5	3
>4248.FJ832044.A.CCR5	30.6	24.28	6.32	R5	3.2
>7047.AY842792.B.CCR5	36.75	33.44	3.31	R5	2.2
>250.JX508870.A1C.CCR5	33.99	31.86	2.13	R5	3
>TH009.U08830.01_AE.CCR5	31.83	30.4	1.43	R5	3
>P2468_ARP1158.JX140679.U.CCR5	27.45	26.89	0.56	R5	1.1
>ACH19999.EU744005.B.CCR5	34.91	33.28	1.63	R5	4.1
>c.AY124978.B.CCR5	30.49	24.8	5.69	R5	3
>MCST4474.KC312586.B.CCR5	33.8	30.35	3.45	R5	5.2
>-.FJ652340.02_AG.CCR5	24.1	22.89	1.21	R5	3.1
>-.GU475015.01_AE.CCR5	31.65	30.51	1.14	R5	5
>-.HQ678282.B.CCR5	29.82	24.07	5.75	R5	4
>-.GU475039.01_AE.CCR5	30.82	27.32	3.5	R5	3
>128.DQ002340.B.CCR5	34.04	28.72	5.32	R5	4.1
>123.DQ002281.B.CCR5	29.11	22.9	6.21	R5	3.1
>703010228.KC156120.C.CCR5	34.82	28.53	6.29	R5	2.1
>BR025.U52953.C.CCR5	36.9	34.11	2.79	R5	3.1
>7069.AY842817.B.CCR5	31.95	27.05	4.9	R5	4
>490.AF258977.B.CCR5	34.03	32.12	1.91	R5	4.2
>702010141.KC156437.C.CCR5	35.32	28.8	6.52	R5	2
>CAP210.DQ435683.C.CCR5	30.9	25.58	5.32	R5	3.1
>-.EF688450.B.CCR5	34.64	30.58	4.06	R5	3.2
>204.HQ708025.C.CCR5	35.85	32.52	3.33	R5	3
>-.JF896853.B.CCR5	35.57	31.28	4.29	R5	3.2
>X2088.EU885764.G.CCR5	35.16	32.56	2.6	R5	3.2
>2282.DQ516304.B.CCR5	35.24	33.02	2.22	R5	4.2
>-.EF688457.B.CCR5	36.12	33.6	2.52	R5	3.1
>C210093.KF716475.A1.CCR5	28.3	26.06	2.24	R5	3.2
>-.HM246200.A.CCR5	34.79	29.2	5.59	R5	1.3
>NAB08.EF643662.B.CCR5	34.64	33.17	1.47	R5	3.1
>605M.EU853117.D.CCR5	26.48	29.1	-2.62	X4	4.2
>ACH18969.EU744065.B.CCR5	36.46	32.16	4.3	R5	3.2
>H13904_DS9.JF507805.B.CCR5	31.75	29.91	1.84	R5	4.1
>CW002.AJ418534.B.CCR5	31.36	30.69	0.67	R5	4.2
>PO012.HF679011.A1D.CCR5	21.76	21.05	0.71	R5	3.2
>Pat1.AF541039.B.CCR5	35.95	31.81	4.14	R5	3.1
>205W.AF384294.B.CCR5	34.15	33.07	1.08	R5	4.2
>7047.AY842805.B.CCR5	35.26	32.18	3.08	R5	2.2
>114.DQ002149.B.CCR5	33.16	31.73	1.43	R5	3.2
>-.FJ652368.02_AG.CCR5	29.71	28.31	1.4	R5	3.1
>-.HM239579.B.CCR5	31.86	29.95	1.91	R5	5.1
>TV013.AF391245.C.CCR5	33.82	31.27	2.55	R5	3.1
>-.AY887865.C.CCR5	10.56	20.13	-9.57	X4	8.1
>P2008_ARP1099.FJ670531.B.CCR5	35.27	31.58	3.69	R5	4.1
>ACH19999.EU744008.B.CCR5	35.19	33.31	1.88	R5	4.1
>APV_16.DQ869022.B.CCR5	34.64	29.32	5.32	R5	3.2
>NAB05.DQ002231.B.CCR5	32.62	30.65	1.97	R5	4.1
>-.HM239613.B.CCR5	31.29	29.62	1.67	R5	4.1
>602M.EU853098.D.CCR5	28.08	26.91	1.17	R5	2.1
>AA116.JN944655.01_AE.CCR5	32.58	29.54	3.04	R5	3
>295F.EU852985.D.CCR5	32.27	31.78	0.49	R5	2.2
>H.AF199036.B.CCR5	36.14	33.52	2.62	R5	3.2
>DU422.DQ904347.C.CCR5	34.16	27.57	6.59	R5	3.1
>RO003.HF572026.D.CCR5	23.46	19.19	4.27	R5	3.1
>888_M.KF986039.D.CCR5	32.51	29.35	3.16	R5	3.2
>KNH1207.AF457068.A1.CCR5	34.5	32.41	2.09	R5	3
>7047.AY842807.B.CCR5	36.5	32.88	3.62	R5	2.2
>Q842.AF407160.A1.CCR5	37.22	34.18	3.04	R5	2.2
>122.DQ002264.B.CCR5	34.28	31.82	2.46	R5	3.1
>19559.HQ644868.B.CCR5	35.04	31.98	3.06	R5	4.1
>-.FJ652349.02_AG.CCR5	29.3	25.64	3.66	R5	4
>927_F.KF986091.D.CCR5	28.53	28.33	0.2	R5	5
>RW024.U08656.A.CCR5	32.72	30.48	2.24	R5	3
>965.U08455.C.CCR5	35.19	32.13	3.06	R5	4.1
>ED.AY010794.B.CCR5	33.98	27.57	6.41	R5	3
>S208mother.FJ443124.A1D.CCR5	34.37	31.07	3.3	R5	3.1
>19663.HQ644921.B.CCR5	35.27	33	2.27	R5	3.1
>LB6.AF355324.G.CCR5	34.2	31.89	2.31	R5	4.1
>MACS2.JN002053.B.CCR5	35.58	32.63	2.95	R5	4.2
>R1.U45299.B.CCR5	27.64	26.31	1.33	R5	5.2
>A07412.AY736828.D.CCR5	32.79	29.94	2.85	R5	4.1
>MANC.U23487.B.CCR5	21.79	29.09	-7.3	X4	6.2
>P5.FJ653358.B.CCR5	34.4	32.34	2.06	R5	3.2
>-.HM246193.B.CCR5	32.13	27.11	5.02	R5	5.1
>BR028.U08712.B.CCR5	36.32	29.54	6.78	R5	3.2
>-.HM239588.B.CCR5	34.78	32.04	2.74	R5	3.1
>0377child.JQ003579.01_AE.CCR5	31.96	30.59	1.37	R5	3.1
>Q.DQ061678.B.CCR5	29.58	25.15	4.43	R5	4.1
>101.DQ002026.B.CCR5	33.55	30.99	2.56	R5	3.2
>14.AF355727.B.CCR5	34.77	31.93	2.84	R5	5.1
>1056.EU575305.B.CCR5	34.63	32.53	2.1	R5	3.1
>380.JX508884.A1C.CCR5	35.31	32.95	2.36	R5	2.2
>91US056.U79719.B.CCR5	34.24	29.62	4.62	R5	2.2
>SC51.AF310127.B.CCR5	34.54	31.8	2.74	R5	3.2
>-.AY887886.C.CCR5	32.62	28.64	3.98	R5	3.1
>605M.EU853116.D.CCR5	12.36	24.97	-12.61	X4	6.2
>39.AF022258.B.CCR5	35.44	34.17	1.27	R5	3.1
>R2184.JN944665.01_AE.CCR5	30.74	29.49	1.25	R5	4
>NA132.HF679006.A1.CCR5	30.44	24.65	5.79	R5	2.1
>2365.FJ831851.A.CCR5	34.88	32.03	2.85	R5	3.1
>CW012.AJ418505.B.CCR5	35.1	33	2.1	R5	4.1
>A03836_9F.EU853132.D.CCR5	25.97	19.85	6.12	R5	1.2
>X2457_ARP1098.KC473840.47_BF.CCR5	32.86	30.62	2.24	R5	4.2
>B306.EF657905.B.CCR5	34.59	31.14	3.45	R5	4.1
>601F.EU853044.A1.CCR5	32.78	30.36	2.42	R5	4
>702010293.KC156318.C.CCR5	31.19	29.89	1.3	R5	3.1
>S191.AF153172.C.CCR5	31.77	24.74	7.03	R5	3.1
>-.HM239595.B.CCR5	29.08	24.66	4.42	R5	4
>LB11.AF355326.G.CCR5	33.7	32.41	1.29	R5	3
>338M.EU853052.D.CCR5	29.68	28.95	0.73	R5	4.1
>CW010.AJ418480.B.CCR5	32.53	29.58	2.95	R5	3
>263.KF770391.C.CCR5	33.89	30.26	3.63	R5	4.1
>Q842.AF407162.A1.CCR5	35.71	29.79	5.92	R5	2.2
>-.HM246188.B.CCR5	33.63	26.39	7.24	R5	2.2
>ACH18969.EU744075.B.CCR5	30.34	25.19	5.15	R5	4
>IVC3.GU945313.C.CCR5	32.67	30.15	2.52	R5	5.1
>108M.EU852942.D.CCR5	35.5	33.88	1.62	R5	4.1
>-.HM246190.B.CCR5	32.47	25.15	7.32	R5	1.1
>NKS22.DQ825466.-.CCR5	31	29.78	1.22	R5	3.1
>S194.AF153164.C.CCR5	34.89	31.67	3.22	R5	3.1
>C.DQ061463.B.CCR5	35.99	33.91	2.08	R5	4.2
>120M.EU852953.A1.CCR5	35.23	32.57	2.66	R5	3.2
>-.AB553911.B.CCR5	27.15	20.16	6.99	R5	1.1
>2239.DQ516149.B.CCR5	30.88	27.39	3.49	R5	4.2
>-.JX535791.01_AE.CCR5	27.55	25.65	1.9	R5	3
>128.DQ002342.B.CCR5	34.69	31.36	3.33	R5	3.1
>14.AF355726.B.CCR5	35.42	32.46	2.96	R5	5.2
>C.DQ061452.B.CCR5	34.77	33.08	1.69	R5	4.2
>490.AF258994.B.CCR5	35.38	32.99	2.39	R5	4.2
>VI820.AM156913.A1.CCR5	31.39	28.71	2.68	R5	3
>L135.EU272217.B.CCR5	33.62	31.1	2.52	R5	4.1
>-.AF307753.A1.CCR5	35.22	31.45	3.77	R5	3.2
>455.HQ708068.C.CCR5	30.92	27.96	2.96	R5	2
>ACH19542.EU744015.B.CCR5	35.03	32.87	2.16	R5	3.2
>19956.GU455522.B.CCR5	34.76	30.88	3.88	R5	3.1
>703010167.JQ779893.C.CCR5	29.69	27.38	2.31	R5	4.1
>NIRT379.KF766537.C.CCR5	35.43	31.98	3.45	R5	3.1
>115.KF770295.C.CCR5	35.33	31.79	3.54	R5	4.1
>114.DQ002148.B.CCR5	32.23	30.83	1.4	R5	4.2
>702010293.KC156326.C.CCR5	31.24	27.41	3.83	R5	4.2
>ACH18969.EU744078.B.CCR5	33.01	28.19	4.82	R5	3.1
>46.EU293450.C.CCR5	36.17	33.15	3.02	R5	3.1
>L135.EU272222.B.CCR5	33.27	30.9	2.37	R5	4.1
>2242.DQ516241.B.CCR5	31.67	28.49	3.18	R5	4.1
>I.DQ061524.B.CCR5	33.61	28.07	5.54	R5	2.2
>424.HQ644904.B.CCR5	34.77	32.51	2.26	R5	4.1
>183F.EU852981.D.CCR5	32.46	30.76	1.7	R5	3.2
>RUA002.KF716492.A1.CCR5	31.75	28.5	3.25	R5	3
>MACS3.JN002050.B.CCR5	30.4	25.67	4.73	R5	2.2
>BORI0637.EU576298.B.CCR5	32.08	29.39	2.69	R5	4.1
>APV_2.DQ869026.B.CCR5	32.36	28.18	4.18	R5	3.2
>C120.AF153138.C.CCR5	34.92	31.81	3.11	R5	4.1
>LTNP7.AY123260.A.CCR5	31.91	30.35	1.56	R5	5
>Du123.DQ411850.C.CCR5	33.05	30.34	2.71	R5	3.1
>19663.HQ644927.B.CCR5	34.52	32.61	1.91	R5	3.1
>ARP1174.KC473843.B.CCR5	31.32	27.34	3.98	R5	3.1
>-.EF688452.B.CCR5	32.91	28.22	4.69	R5	2.1
>TV019.AF254783.C.CCR5	32.69	30.18	2.51	R5	5
>RE236.HF572021.D.CCR5	32.54	30.26	2.28	R5	1.1
>-.HM239529.B.CCR5	32.81	31.94	0.87	R5	5.1
>ARP1186.KC473841.B.CCR5	32.71	30.62	2.09	R5	4.2
>N5.FJ653126.B.CCR5	31.76	27.21	4.55	R5	4.1
>704010042.KC156124.C.CCR5	34.07	31.36	2.71	R5	2
>00C220932.KF716470.A1CD.CCR5	36.4	33.65	2.75	R5	3
>-.HM246228.B.CCR5	34.97	29.62	5.35	R5	3.1
>1-child.AY619929.01_AE.CCR5	29.55	29.1	0.45	R5	4
>-.AY887879.C.CCR5	34.67	31.69	2.98	R5	4.1
>424.HQ644887.B.CCR5	34.54	29.97	4.57	R5	5.2
>1021child.EU031153.01_AE.CCR5	31.01	30.34	0.67	R5	3
>R.DQ061752.B.CCR5	32.92	31.62	1.3	R5	3.1
>120M.EU852957.A1.CCR5	33.29	31.38	1.91	R5	1.2
>H13993_DS5.JF508128.B.CCR5	33.01	32.03	0.98	R5	3.1
>-.HM239566.B.CCR5	29.97	25.83	4.14	R5	5.2
>ZM233M.DQ388517.C.CCR5	33.53	27.55	5.98	R5	3.1
>-.GU475043.01_AE.CCR5	28.99	28.05	0.94	R5	3
>S119.AF153181.C.CCR5	33.2	30.65	2.55	R5	3.1
>H13951_DS4.JF508018.B.CCR5	31.15	27.57	3.58	R5	5.1
>5821.AY372224.H.CCR5	34.5	32.26	2.24	R5	2.2
>LD.AY010831.B.CCR5	30.99	27.44	3.55	R5	2.2
>5487.AY372221.A.CCR5	35.7	31.75	3.95	R5	3.2
>BP001099.JX140654.B.CCR5	29.22	27.24	1.98	R5	5
>H13907_DS7.JF507854.B.CCR5	33.5	28.86	4.64	R5	3.1
>19922.HQ644992.B.CCR5	36.18	33.61	2.57	R5	3.1
>1084baby.HM179723.C.CCR5	34.61	28.08	6.53	R5	3.1
>258.HQ708049.C.CCR5	33.12	30.85	2.27	R5	5
>246.AY736825.C.CCR5	28.47	24.08	4.39	R5	3.1
>D26830.AY736830.D.CCR5	29.35	27.39	1.96	R5	2.2
>696.AY255825.C.CCR5	33.25	27.36	5.89	R5	3.1
>703010167.KC156396.C.CCR5	28.85	26.98	1.87	R5	4.1
>H13912_DS1.JF507916.B.CCR5	36.02	34.29	1.73	R5	3.1
>9718B.AF384291.B.CCR5	33.72	30.58	3.14	R5	4.1
>L135.EU272220.B.CCR5	27.4	29.48	-2.08	X4	6.1
>-.GU475044.01_AE.CCR5	26.7	28.05	-1.35	X4	5
>CB3.JN002015.B.CCR5	33.73	32.2	1.53	R5	3.2
>19932.HQ645006.B.CCR5	30.74	30.15	0.59	R5	4
>TM23.DQ235634.C.CCR5	35.76	32.59	3.17	R5	3.1
>490.AF259010.B.CCR5	35.55	32.9	2.65	R5	4.2
>TM20.EU161645.C.CCR5	33.86	32.46	1.4	R5	2.1
>VI2687.DQ177198.B.CCR5	32.01	27.51	4.5	R5	5.1
>16055.EF117268.C.CCR5	34.52	31.32	3.2	R5	4
>CNE66.HQ699981.C.CCR5	35.18	28.81	6.37	R5	3.1
>-.FJ652342.02_AG.CCR5	36.63	33.68	2.95	R5	3
>NAB08.EF643664.B.CCR5	34.04	32.54	1.5	R5	3.1
>170.KF770347.C.CCR5	31.18	29.54	1.64	R5	4.1
>208.AF021502.B.CCR5	33.87	32.59	1.28	R5	4
>SC24.AF310109.B.CCR5	34.01	30.56	3.45	R5	3.2
>S031.AF153173.C.CCR5	33.9	30.53	3.37	R5	3.1
>NA135.HF679009.D.CCR5	23.73	21.77	1.96	R5	3.1
>MACS3.JN002045.B.CCR5	34.54	29.43	5.11	R5	2.1
>4.DQ110002.B.CCR5	35.52	32.04	3.48	R5	3.1
>CB3.JN002019.B.CCR5	34.12	32.43	1.69	R5	3.2
>ACH172.HQ644936.B.CCR5	34.97	30.04	4.93	R5	3.1
>702010432.JQ779245.C.CCR5	30.05	23.07	6.98	R5	3.1
>CAP45.DQ435682.C.CCR5	32.51	29.74	2.77	R5	4.1
>490.AF258959.B.CCR5	32.81	30.53	2.28	R5	2.2
>2391.FJ831865.02_AG.CCR5	30.27	29.69	0.58	R5	3.1
>-.HQ906867.D.CCR5	28.44	28.9	-0.46	X4	2.2
>1998.EU786676.B.CCR5	35.32	32.87	2.45	R5	3.1
>FV23.DQ382376.C.CCR5	35.99	33.2	2.79	R5	3.1
>39.AF022281.B.CCR5	35.69	33.8	1.89	R5	3.1
>BR021.U08699.B.CCR5	33.68	28.32	5.36	R5	4.2
>702010141.KC156458.C.CCR5	34.39	27.9	6.49	R5	3
>NAB06.DQ002312.B.CCR5	34.39	29.62	4.77	R5	4.1
>1970LE.AY736841.02_AG.CCR5	24.7	22.71	1.99	R5	3.2
>19663.HQ644915.B.CCR5	35.65	33.67	1.98	R5	4.1
>19383.HQ644803.B.CCR5	33.74	29.06	4.68	R5	3.1
>2102.EU786677.B.CCR5	36.32	33.99	2.33	R5	3.1
>171.AF259020.B.CCR5	32.48	32.27	0.21	R5	6.2
>204.HQ708020.C.CCR5	31.72	28.65	3.07	R5	4
>19984.HQ644793.B.CCR5	34.6	32.6	2	R5	4.2
>X2574_ARP1111.JX140655.B.CCR5	33.95	30.18	3.77	R5	3.2
>269.KF770439.C.CCR5	29.57	28.31	1.26	R5	4.1
>-.HM239515.B.CCR5	35.06	32.03	3.03	R5	4.2
>H0002.DQ222217.B.CCR5	32.62	29.56	3.06	R5	4.2
>714.U08450.B.CCR5	34.15	31.92	2.23	R5	3.2
>19922.HQ644979.B.CCR5	32.58	27.55	5.03	R5	3.1
>ARP1176.KC113009.F1.CCR5	34.04	31.55	2.49	R5	4.1
>CM4.AF411964.A1CDGKU.CCR5	27.92	23.64	4.28	R5	2.1
>19383.HQ644805.B.CCR5	30.26	25.36	4.9	R5	3.1
>R.DQ061742.B.CCR5	33.15	32.13	1.02	R5	3.1
>21566539.JX140668.C.CCR5	31.06	28.05	3.01	R5	4
>-.AY887867.C.CCR5	33.13	29.31	3.82	R5	3
>4248.FJ832048.A.CCR5	32.97	28.32	4.65	R5	4.2
>L322.EU272262.B.CCR5	31.38	24.9	6.48	R5	3.1
>-.HM239577.B.CCR5	31.49	26.06	5.43	R5	4.1
>702010432.JQ779230.C.CCR5	29.66	27.15	2.51	R5	5
>1981.FJ817369.G.CCR5	33.31	30.91	2.4	R5	3.1
>H434.HQ644882.B.CCR5	34.61	29.25	5.36	R5	4.1
>113.DQ002137.B.CCR5	34	30.37	3.63	R5	4.2
>Q.DQ061685.B.CCR5	31.33	26.33	5	R5	3.1
>-.GU475027.01_AE.CCR5	30.64	30.44	0.2	R5	3
>H13908_DS8.JF507888.B.CCR5	35.34	32.44	2.9	R5	4.1
>B306.EF657900.B.CCR5	34.41	30.1	4.31	R5	4.1
>LD.AY010808.B.CCR5	32.99	30.31	2.68	R5	2.1
>-.AY887866.C.CCR5	35.24	31.94	3.3	R5	3.1
>BP00048.JN687743.04_cpx.CCR5	33.21	27.14	6.07	R5	2.2
>HF_M.KF986098.D.CCR5	24.51	26.97	-2.46	X4	6.1
>ND.AY010886.B.CCR5	30.67	30.33	0.34	R5	4.1
>TM32.DQ235620.C.CCR5	35.51	32.31	3.2	R5	3.1
>00C194584.KF716482.A1D.CCR5	28.5	26.14	2.36	R5	1.3
>DJ263.AF063223.02_AG.CCR5	34.01	29.1	4.91	R5	3.1
>-.JX535774.01_AE.CCR5	30.8	29.87	0.93	R5	3
>SC05.EU578364.B.CCR5	32.97	31.01	1.96	R5	3.1
>TV001.AF391231.C.CCR5	34.69	31.27	3.42	R5	4.1
>U.DQ061817.B.CCR5	29.59	28.98	0.61	R5	3.2
>829-GH.AF184155.02A.CCR5	34.83	32.11	2.72	R5	4.1
>510W.AF384312.B.CCR5	16.9	29.35	-12.45	X4	8.2
>19947.HQ645010.B.CCR5	32.32	30.66	1.66	R5	4.1
>9021.EU575924.B.CCR5	32.6	27.69	4.91	R5	4.2
>0008BBY.AY371124.02_AG.CCR5	31.95	29.08	2.87	R5	5.1
>X2558.GQ862781.G.CCR5	34.02	31.18	2.84	R5	3.1
>9712A.AF384274.B.CCR5	33.72	28.13	5.59	R5	3.2
>IVC4.GU945317.C.CCR5	33.94	31.43	2.51	R5	2
>K.DQ061561.B.CCR5	35.01	31.96	3.05	R5	3.1
>FV28.DQ382380.C.CCR5	32.86	30.86	2	R5	3.1
>119.DQ002203.B.CCR5	35.94	33.23	2.71	R5	3.1
>19663.HQ644926.B.CCR5	35.22	32.2	3.02	R5	4.2
>97ZA012.AY669741.C.CCR5	35.57	32.24	3.33	R5	3
>T5.AJ888842.B.CCR5	34.71	33.17	1.54	R5	4.1
>6101-p15.AY835434.B.CCR5	33.75	27.98	5.77	R5	3.2
>338F.EU853060.D.CCR5	30.3	30.12	0.18	R5	4
>DU422.AY043175.C.CCR5	35.82	29.26	6.56	R5	2.1
>H13940_DS10.JF507936.B.CCR5	26.19	25.03	1.16	R5	5.2
>-.EF688446.B.CCR5	35.47	32.16	3.31	R5	3.1
>BP00079.JN687776.02_AG.CCR5	36.29	33.28	3.01	R5	3.2
>VI968.AM156920.B.CCR5	31.85	31.25	0.6	R5	5.2
>115.DQ002165.B.CCR5	35.05	33.06	1.99	R5	4.1
>T.DQ061780.B.CCR5	33.32	31.67	1.65	R5	4.2
>00C210095.KF716474.A1.CCR5	33.32	31.23	2.09	R5	6
>702010432.JQ779243.C.CCR5	33.51	30.56	2.95	R5	4.1
>CW010.AJ418484.B.CCR5	33.21	27.91	5.3	R5	5.2
>21.EF579976.B.CCR5	28.12	22.37	5.75	R5	3.2
>NA133.HF572013.D.CCR5	22.59	17.57	5.02	R5	4.1
>RP3.DQ235623.C.CCR5	35.42	32.08	3.34	R5	4.1
>A03836_9F.EU853127.D.CCR5	26.3	21.6	4.7	R5	1.2
>-.JF896841.B.CCR5	35.41	32.26	3.15	R5	4.1
>H13908_DS8.JF507878.B.CCR5	30.64	28.62	2.02	R5	3.1
>-.HM246187.B.CCR5	33.68	32.32	1.36	R5	4
>-.HQ678292.B.CCR5	29.61	32.9	-3.29	X4	6
>326M.EU853017.D.CCR5	32.5	31.02	1.48	R5	2.1
>208.AF021523.B.CCR5	32.98	32.27	0.71	R5	5
>00C210063.KF716477.G.CCR5	32.09	30.27	1.82	R5	3.1
>19.KF770371.C.CCR5	33.43	30.33	3.1	R5	3.1
>1051.EU575170.B.CCR5	31.73	29.38	2.35	R5	5
>LTNP11.AY123264.A.CCR5	30.92	29.29	1.63	R5	3.2
>SE8538.AF069669.A1.CCR5	35.93	32.93	3	R5	3.1
>320041.KC596061.01_AE.CCR5	32.39	30.53	1.86	R5	3
>BP00047.JN687739.B.CCR5	33.85	28.34	5.51	R5	2.2
>CNE58.HM215421.C.CCR5	36.28	33.17	3.11	R5	3.1
>APV_19.DQ869025.B.CCR5	34.38	31.95	2.43	R5	4.1
>L147.EU272207.B.CCR5	37	34.6	2.4	R5	3.2
>204.HQ708021.C.CCR5	35	31.33	3.67	R5	3
>7047.AY842793.B.CCR5	34.94	33.27	1.67	R5	4.2
>115.DQ002156.B.CCR5	35.21	32.38	2.83	R5	4.1
>H.DQ061496.B.CCR5	35.32	33.12	2.2	R5	4.2
>888_M.KF986037.D.CCR5	30.69	27.67	3.02	R5	3.2
>S174.AF153139.C.CCR5	35.76	31.45	4.31	R5	3.1
>AA117.JN944657.01_AE.CCR5	28	24.3	3.7	R5	3
>RP5.DQ235641.C.CCR5	34.72	31.48	3.24	R5	4
>19663.HQ644922.B.CCR5	33.87	31.58	2.29	R5	5.1
>P1049.HM368253.B.CCR5	34.34	30.3	4.04	R5	3.2
>9602A.AF384251.B.CCR5	34.69	32.7	1.99	R5	5.2
>CNE5.HM215415.01_AE.CCR5	30.36	30.05	0.31	R5	4
>-.FJ375982.C.CCR5	33.52	31.14	2.38	R5	3.1
>H13908_DS8.JF507901.B.CCR5	29.15	27.79	1.36	R5	4.1
>RO005.HF572028.D.CCR5	31.01	28.96	2.05	R5	4.1
>-.FJ376013.C.CCR5	32.26	26.19	6.07	R5	3.1
>X2510.FJ853622.B.CCR5	29.93	26.81	3.12	R5	5.2
>ACH19542.EU744025.B.CCR5	35.82	33.14	2.68	R5	4.2
>602.AF082354.B.CCR5	33.72	29.33	4.39	R5	3.1
>101.DQ002041.B.CCR5	34.44	31.9	2.54	R5	3.3
>B03887_9M.EU853137.D.CCR5	29.45	27.21	2.24	R5	1.2
>159.KF770329.C.CCR5	34.93	32.29	2.64	R5	4.1
>19559.HQ644855.B.CCR5	31.73	26.1	5.63	R5	4.1
>4525.FJ832062.A.CCR5	36.08	33.41	2.67	R5	3
>12008.EU575457.B.CCR5	33.28	27.62	5.66	R5	4.1
>SR20_M.KF986003.D.CCR5	29.31	26.49	2.82	R5	3.2
>500.HQ377469.B.CCR5	33.87	31.43	2.44	R5	4.1
>b.AY124975.B.CCR5	32.28	27.01	5.27	R5	4.2
>VI2641.DQ177193.02_AG.CCR5	25.61	23.34	2.27	R5	2
>4525.GQ401733.A.CCR5	31.77	28.66	3.11	R5	5
>445.AY158533.C.CCR5	34.25	30.92	3.33	R5	4.1
>NAB02.EF643657.B.CCR5	32.41	24.72	7.69	R5	4.1
>NAB05.DQ002228.B.CCR5	33.81	32.21	1.6	R5	4.1
>-.HM239594.B.CCR5	35.23	31.81	3.42	R5	2.1
>-.HM246197.B.CCR5	33.94	27.37	6.57	R5	4.2
>N1.FJ653220.B.CCR5	27.29	28.08	-0.79	X4	3.2
>00836.EF117265.C.CCR5	35.35	32.27	3.08	R5	4.1
>UK1_NA21.JN002044.B.CCR5	35.11	31.83	3.28	R5	3.1
>490.AF258982.B.CCR5	34.73	32.15	2.58	R5	4.1
>1.DQ109995.B.CCR5	33.99	30.16	3.83	R5	4.1
>2873_i.HM179818.C.CCR5	30.1	28.53	1.57	R5	3.1
>-.HM239558.B.CCR5	35.92	34.52	1.4	R5	3.2
>183M.EU852970.D.CCR5	28.96	29.57	-0.61	X4	5.2
>SC24.AF310112.B.CCR5	36.27	32.68	3.59	R5	3.2
>BAL.AY426112.B.CCR5	34.69	33.29	1.4	R5	5.2
>108M.EU852947.D.CCR5	35.9	34.18	1.72	R5	4.1
>APV_18.DQ869024.B.CCR5	35.21	30.96	4.25	R5	3.2
>COT9.DQ235633.C.CCR5	30.69	27.01	3.68	R5	2.1
>-.FJ652339.02_AG.CCR5	18.26	14.41	3.85	R5	2
>NAB04.DQ002179.B.CCR5	32.42	31.04	1.38	R5	3
>MCST4474.KC312595.B.CCR5	34.52	30.32	4.2	R5	3.3
>US4.AY173955.B.CCR5	35.89	32.84	3.05	R5	3.2
>N8.FJ653210.B.CCR5	30.95	31.25	-0.3	X4	4.2
>DU151.AY043173.C.CCR5	34.49	28.06	6.43	R5	3.1
>RHGA1581.KC312481.B.CCR5	33.03	31.03	2	R5	5.2
>P1423_ARP1081.EU884501.02_AG.CCR5	32.63	29.12	3.51	R5	2.1
>296B.AF384329.B.CCR5	29.38	29.78	-0.4	X4	4.1
>CNE10.HM215397.B.CCR5	34.14	33.23	0.91	R5	5.1
>N5.FJ653122.B.CCR5	30.5	26	4.5	R5	4.1
>-.HQ678284.B.CCR5	33.31	28.28	5.03	R5	5.1
>-.HM239598.A.CCR5	28.65	26.13	2.52	R5	3.1
>513.HQ708079.C.CCR5	26.54	22.56	3.98	R5	2
>9710A.AF384270.B.CCR5	31.24	25.87	5.37	R5	4.2
>19383.HQ644814.B.CCR5	29.36	24.17	5.19	R5	4.1
>c.AY124979.B.CCR5	25.76	21.82	3.94	R5	4
>19922.HQ644989.B.CCR5	35.56	32.3	3.26	R5	2.1
>455.HQ708064.C.CCR5	33.98	31.29	2.69	R5	2.1
>0013BBY.AY371125.02_AG.CCR5	31.8	27.61	4.19	R5	3
>SR20_M.KF986001.D.CCR5	28.27	26.9	1.37	R5	4.2
>VI48.DQ177189.G.CCR5	31.12	26.58	4.54	R5	5.2
>TM19.DQ235629.C.CCR5	34.73	31.74	2.99	R5	2.1
>702010440.KC156284.C.CCR5	32.85	30.37	2.48	R5	4.1
>2853.GQ401738.02_AG.CCR5	32.15	27.87	4.28	R5	3
>602F.EU853104.D.CCR5	30.48	29.56	0.92	R5	3.1
>CW002.AJ418536.B.CCR5	32.99	31.76	1.23	R5	4.2
>1432.KF859742.O.CCR5	6.29	-7.37	13.66	R5	1.1
>490.AF258962.B.CCR5	34.52	32.36	2.16	R5	4.1
>-.FJ376029.C.CCR5	29.88	20.55	9.33	R5	2.1
>DU422.AF543920.C.CCR5	34.33	27.92	6.41	R5	3.1
>2242.DQ516181.B.CCR5	30.62	32.29	-1.67	X4	5.3
>62357.EU575508.B.CCR5	34.98	32.75	2.23	R5	3.1
>103.DQ002044.01_AE.CCR5	25.26	24.37	0.89	R5	2
>RE237.HF572022.D.CCR5	31.52	26.25	5.27	R5	2.2
>-.FJ652365.02_AG.CCR5	37.47	34.22	3.25	R5	2.1
>H13940_DS10.JF507977.B.CCR5	31	27.83	3.17	R5	2.1
>-.JF896845.B.CCR5	34.65	33.12	1.53	R5	3.1
>X1254.EU885762.G.CCR5	35.39	32.89	2.5	R5	2.1
>-.JF896873.B.CCR5	32.81	30.56	2.25	R5	2.1
>S017.AF153130.C.CCR5	34.94	32.55	2.39	R5	3.1
>ACH142.HQ644974.B.CCR5	33.97	32.46	1.51	R5	4.1
>2282.DQ516289.B.CCR5	33.38	31.83	1.55	R5	4.2
>-.FJ376002.C.CCR5	34.26	31.32	2.94	R5	3.1
>45.EU293449.C.CCR5	25.5	24.59	0.91	R5	3.1
>H53.EU272293.B.CCR5	30.42	25.74	4.68	R5	4.1
>NKS02.DQ825468.-.CCR5	27.28	27.43	-0.15	X4	4.1
>s33.EU604600.B.CCR5	32.96	28.71	4.25	R5	4
>ACH19768.EU744133.B.CCR5	35.86	33.59	2.27	R5	4.2
>250.JX508871.A1C.CCR5	35.33	32.29	3.04	R5	4
>ACH18969.EU744080.B.CCR5	31.32	26.46	4.86	R5	3.1
>-.JF896848.B.CCR5	32.12	28.56	3.56	R5	4.1
>-.HM246236.B.CCR5	35.66	33.42	2.24	R5	4.2
>ACH18969.EU744074.B.CCR5	30.88	26.58	4.3	R5	3
>12017.KF716498.B.CCR5	35.39	32.26	3.13	R5	2.2
>RHGA1581.KC312497.B.CCR5	33.96	31.93	2.03	R5	4.2
>NAB06.DQ002313.B.CCR5	33.13	28.41	4.72	R5	4.1
>ED.AY010784.B.CCR5	35.21	31.34	3.87	R5	3.1
>A.DQ061429.B.CCR5	32.65	30.96	1.69	R5	2.1
>H77.EU272312.B.CCR5	31.81	29.09	2.72	R5	4.1
>TM10.AY228556.C.CCR5	34.12	31.61	2.51	R5	4
>-.JX535788.01_AE.CCR5	29.75	28.01	1.74	R5	3
>TH026.U08784.B.CCR5	33.45	32.24	1.21	R5	3.1
>X2556.GQ372990.B.CCR5	33.67	29.31	4.36	R5	3.2
>DE10US011.KC473830.B.CCR5	33.16	28.68	4.48	R5	4.2
>3.DQ110000.B.CCR5	33.08	29.24	3.84	R5	5.2
>-.HM246227.B.CCR5	28.32	24.82	3.5	R5	4.1
>T.DQ061776.B.CCR5	34.74	31.99	2.75	R5	4.2
>513.HQ708091.C.CCR5	30.11	27.37	2.74	R5	4
>485.HQ377420.B.CCR5	35.37	32.85	2.52	R5	2.2
>-.FJ376004.C.CCR5	29.55	20.46	9.09	R5	2.1
>625.AF082372.B.CCR5	29.37	24.99	4.38	R5	1
>C109.AF153142.C.CCR5	33.67	31.03	2.64	R5	4.1
>C.DQ061447.B.CCR5	35.49	33.45	2.04	R5	4.1
>0014BBY.AY736847.02_AG.CCR5	32.35	29.58	2.77	R5	4.1
>MACS2.JN002038.B.CCR5	35.33	31.92	3.41	R5	4.2
>-.AY123276.A.CCR5	36.47	33.43	3.04	R5	4.1
>9617A.AF384255.B.CCR5	33.56	31.39	2.17	R5	4.2
>ACH19768.EU744132.B.CCR5	34.45	31.67	2.78	R5	3.2
>191982.KC596073.A1D.CCR5	30.67	29.99	0.68	R5	1.1
>DU151.AY585271.C.CCR5	31.66	30.78	0.88	R5	3.2
>-.HQ906871.D.CCR5	27.85	27.53	0.32	R5	5.1
>27.FJ977094.C.CCR5	34.51	32.09	2.42	R5	3.1
>368F.EU853074.A1.CCR5	34.97	31.93	3.04	R5	2.1
>Pat2.AF541062.B.CCR5	30.2	29.14	1.06	R5	5.1
>304B.AF384324.B.CCR5	29.24	25.03	4.21	R5	2.2
>605F.EU853121.D.CCR5	25.18	26.03	-0.85	X4	4.2
>ARP1073.EU786673.C.CCR5	34.35	31.06	3.29	R5	3.1
>4248.FJ832042.A.CCR5	32.2	31.37	0.83	R5	3.2
>-.JX535779.01_AE.CCR5	29.01	27.58	1.43	R5	3.1
>-.HM246209.B.CCR5	34.68	31.84	2.84	R5	4.1
>LD.AY010842.B.CCR5	34.36	31.02	3.34	R5	3.2
>112.DQ002115.B.CCR5	34.53	32.39	2.14	R5	4.1
>C113.AF153136.C.CCR5	34.85	33.4	1.45	R5	3.1
>-.FJ652327.02_AG.CCR5	34.17	31.29	2.88	R5	4
>19663.HQ644914.B.CCR5	34.8	32.48	2.32	R5	4.1
>ACH19999.EU743981.B.CCR5	36.57	34.06	2.51	R5	3.1
>455.HQ708065.C.CCR5	32.31	30.34	1.97	R5	3
>23.AY170662.C.CCR5	33.2	31.04	2.16	R5	4.1
>-.FJ376014.C.CCR5	35.08	32.99	2.09	R5	3.1
>LTNP13.AY123266.A.CCR5	33.83	28.99	4.84	R5	3.1
>2669_i.HM179942.C.CCR5	33.76	27.89	5.87	R5	2
>455.HQ708071.C.CCR5	31.25	28.74	2.51	R5	2
>19383.HQ644809.B.CCR5	29.5	24.59	4.91	R5	4.1
>890_F.KF986115.D.CCR5	34.73	31.85	2.88	R5	3.1
>R.DQ061751.B.CCR5	31.38	30.4	0.98	R5	3.1
>-.HQ678272.B.CCR5	31.17	28.24	2.93	R5	4
>P8a.GU204942.B.CCR5	34.62	28.89	5.73	R5	3.2
>115.KF770290.C.CCR5	32.1	29.29	2.81	R5	5
>101.JX508862.A1.CCR5	31.8	28.89	2.91	R5	3.1
>786.AY372225.G.CCR5	29.15	26.07	3.08	R5	3.1
>UK1_NA21.AF491741.B.CCR5	34.79	31.67	3.12	R5	3.1
>5308.AY372236.A.CCR5	33.87	30.5	3.37	R5	3.1
>NAB02.DQ002096.B.CCR5	27.62	23.98	3.64	R5	4.1
>BP00053.JN687748.04_cpx.CCR5	32.31	27.46	4.85	R5	3.1
>-.HM246204.B.CCR5	33.88	29.27	4.61	R5	2.1
>ND.AY010860.B.CCR5	30.44	28.59	1.85	R5	2.1
>TV007.AF391238.C.CCR5	30.73	27.33	3.4	R5	3.2
>NAB06.DQ002308.B.CCR5	33.23	28.77	4.46	R5	5.1
>-.GU475019.01_AE.CCR5	27.01	28.89	-1.88	X4	4
>115.DQ002159.B.CCR5	36.36	34.19	2.17	R5	4.2
>19663.HQ644910.B.CCR5	34.82	32.88	1.94	R5	4.1
>TV006.AF391237.C.CCR5	33.99	31.34	2.65	R5	2.1
>B306.EF657916.B.CCR5	34.21	31.97	2.24	R5	3.2
>P1a.GU204920.B.CCR5	28.97	26.28	2.69	R5	5.2
>-.FJ652371.02_AG.CCR5	29.77	23.27	6.5	R5	4.1
>702010293.KC156328.C.CCR5	32.3	31.13	1.17	R5	4.1
>S009.AF153183.C.CCR5	35.15	31.67	3.48	R5	3.2
>191727.KF716502.D.CCR5	31.42	29.91	1.51	R5	4.2
>-.FJ376012.C.CCR5	34.72	31.05	3.67	R5	3
>159.KF770328.C.CCR5	30.88	29.17	1.71	R5	4.1
>-.KF268037.01_AE.CCR5	32.02	29.72	2.3	R5	2.1
>ES39.KF384810.B.CCR5	32.75	29.95	2.8	R5	3.3
>160.JX508866.A1.CCR5	28.87	28.05	0.82	R5	3
>-.HM239534.B.CCR5	32.33	25.88	6.45	R5	4.2
>H77.EU272317.B.CCR5	31.91	29.38	2.53	R5	5.1
>KNH1135.AF457065.A1.CCR5	36.72	33.72	3	R5	2.1
>27_5016.AY736822.C.CCR5	34.43	31.37	3.06	R5	3
>TM28.DQ235645.C.CCR5	29.68	25.53	4.15	R5	4.1
>BP00040.JN687737.C.CCR5	36.29	33.59	2.7	R5	3.1
>-.GU475040.01_AE.CCR5	30.76	29.08	1.68	R5	3
>-.HM239592.B.CCR5	32.47	32.01	0.46	R5	3.1
>SC02.EU578309.B.CCR5	34.37	32.05	2.32	R5	3.1
>9077.EU576240.B.CCR5	32.34	29.76	2.58	R5	3.1
>301999.AF067154.C.CCR5	34.33	30.57	3.76	R5	1.1
>4525.FJ832070.A.CCR5	31.2	30.6	0.6	R5	3
>-.FJ375969.C.CCR5	27.68	28.08	-0.4	X4	4.1
>120F.EU852964.A1.CCR5	36.19	33.6	2.59	R5	0.2
>338F.EU853054.D.CCR5	30.45	30.08	0.37	R5	4
>H13993_DS5.JF508129.B.CCR5	34.91	32.34	2.57	R5	3.2
>H13904_DS9.JF507835.B.CCR5	31.63	30.62	1.01	R5	4.1
>-.FJ694792.02_AG.CCR5	34.95	32.46	2.49	R5	3.1
>RW026.U08660.A1C.CCR5	36.69	33.58	3.11	R5	3.2
>SC03.EU578351.B.CCR5	35.03	32.19	2.84	R5	3.2
>702010293.KC156335.C.CCR5	30.48	26.05	4.43	R5	4.2
>ACH19542.EU744041.B.CCR5	34.33	32.23	2.1	R5	3.2
>171.AF259023.B.CCR5	33.71	29.21	4.5	R5	5.2
>-.HM239635.B.CCR5	34.72	31.08	3.64	R5	4.2
>-.AY887852.C.CCR5	34.27	30.73	3.54	R5	3.1
>2617_i.HM179915.C.CCR5	32.39	27.98	4.41	R5	4
>-.JF896868.B.CCR5	28.42	19.7	8.72	R5	4
>500.HQ377470.B.CCR5	32.17	27.69	4.48	R5	4.2
>602M.EU853095.D.CCR5	31.16	31.06	0.1	R5	3.2
>-.EU743793.01_AE.CCR5	28.91	27.89	1.02	R5	4.1
>BP00044.JN687738.BF.CCR5	34	30.64	3.36	R5	3.2
>-.AY887854.C.CCR5	34.63	31.34	3.29	R5	3.1
>-.AY887872.C.CCR5	34.28	31.52	2.76	R5	3.1
>BP00005.JN687705.C.CCR5	33.36	31.52	1.84	R5	4.1
>-.AF307751.A1.CCR5	31.73	29.74	1.99	R5	3.1
>TH022.U08834.01_AE.CCR5	30.58	29.71	0.87	R5	3
>7069.AY842816.B.CCR5	35.18	31.87	3.31	R5	3.1
>BORI0637.EU576299.B.CCR5	35.04	32.51	2.53	R5	3.1
>TV008.AF254773.C.CCR5	34.24	30.89	3.35	R5	3
>-.JX535773.01_AE.CCR5	29.26	24.77	4.49	R5	4
>703010269.KC156240.C.CCR5	31.78	29.29	2.49	R5	4.1
>39.AF022266.B.CCR5	34.51	33.27	1.24	R5	4.1
>P5.FJ998107.B.CCR5	30.65	30.18	0.47	R5	5.1
>I.DQ061518.B.CCR5	34.08	29.63	4.45	R5	3.2
>TT35P.EU577329.B.CCR5	34.46	33.36	1.1	R5	3.2
>R.DQ061749.B.CCR5	31.4	30.95	0.45	R5	4.1
>7047.AY842789.B.CCR5	34.45	32.33	2.12	R5	4.2
>-.JX535807.01_AE.CCR5	29.37	28.79	0.58	R5	4.1
>I.DQ061531.B.CCR5	31.74	27.71	4.03	R5	2.1
>CW048.AJ418521.B.CCR5	35.36	33.11	2.25	R5	3.1
>-.JX535781.01_AE.CCR5	28.91	28.25	0.66	R5	3
>114.DQ002152.B.CCR5	30.02	28.66	1.36	R5	3.2
>1865.DQ516124.B.CCR5	33.18	32.82	0.36	R5	3.2
>H13908_DS8.JF507907.B.CCR5	31.03	29.51	1.52	R5	5.1
>39.AF022274.B.CCR5	35.52	33.83	1.69	R5	3
>159.KF770330.C.CCR5	32.21	29.86	2.35	R5	4.1
>705010185.JX973084.C.CCR5	33.44	31.55	1.89	R5	3.1
>-.HM239590.B.CCR5	35.09	31.96	3.13	R5	3.1
>ACH18969.EU744070.B.CCR5	34.28	31.27	3.01	R5	3.1
>-.AY887853.C.CCR5	33.28	29.66	3.62	R5	4.1
>Q.AF199041.B.CCR5	32.34	29.4	2.94	R5	4.1
>19559.HQ644865.B.CCR5	35.02	32.36	2.66	R5	3.1
>H13904_DS9.JF507846.B.CCR5	31.79	29.48	2.31	R5	4.1
>H13940_DS10.JF507941.B.CCR5	34.45	30.05	4.4	R5	2.2
>4.DQ110003.B.CCR5	32.79	23.68	9.11	R5	1.1
>H13845_DS3.JF507788.B.CCR5	31.12	25.97	5.15	R5	3.1
>ACH18969.EU744056.B.CCR5	33.82	29.94	3.88	R5	4.2
>0015BBY.AY371127.02_AG.CCR5	34.97	32.08	2.89	R5	4
>-.EU743781.01_AE.CCR5	29.16	27.62	1.54	R5	3
>Pat1.AF541018.B.CCR5	35.64	33.21	2.43	R5	3.2
>A03349.AY736834.D.CCR5	31.48	31.18	0.3	R5	3.2
>N3.FJ653282.C.CCR5	33.48	27.37	6.11	R5	3.1
>CA080.HF572003.D.CCR5	33.73	31.54	2.19	R5	2.1
>-.JX535772.01_AE.CCR5	33.99	30.98	3.01	R5	4
>1084baby.HM179735.C.CCR5	34.99	28.64	6.35	R5	3.1
>DE03JP004.KC473846.B.CCR5	32.5	31.36	1.14	R5	3.1
>S148.AF153149.C.CCR5	31.92	25.17	6.75	R5	2.1
>C018.AF153174.C.CCR5	34.11	32.62	1.49	R5	3.1
>455.HQ708077.C.CCR5	31.75	30.27	1.48	R5	4
>TH001.AF231045.01_AE.CCR5	31.3	26.38	4.92	R5	2
>H13940_DS10.JF507950.B.CCR5	27.12	25.93	1.19	R5	4.2
>-.HM239570.B.CCR5	33.32	24.85	8.47	R5	3.2
>-.AB553913.B.CCR5	33.53	30.64	2.89	R5	3.2
>-.AY887863.C.CCR5	33.5	30.96	2.54	R5	4.1
>ACH19542.EU744021.B.CCR5	34.95	33.16	1.79	R5	3.2
>4248.FJ832045.A.CCR5	31.35	30.18	1.17	R5	3.2
>-.HM239617.B.CCR5	29.1	20.71	8.39	R5	4.2
>Pat2.AF541063.B.CCR5	28.68	28.27	0.41	R5	5.1
>0858mother.HQ875345.01_AE.CCR5	28.45	28.73	-0.28	X4	4
>RE056.HF572017.D.CCR5	31.13	25.99	5.14	R5	1.1
>SR5_F.KF986027.D.CCR5	34.98	32.27	2.71	R5	3
>AA119.JN944659.01_AE.CCR5	28.35	28.16	0.19	R5	3
>1058.EU575330.B.CCR5	29.08	29.74	-0.66	X4	5.1
>CMP020.JX140673.F2.CCR5	32.81	26.68	6.13	R5	4
>TV008.AF391240.C.CCR5	33.35	30.01	3.34	R5	3
>109.FJ798403.B.CCR5	33.93	32.1	1.83	R5	4.1
>27.FJ977091.C.CCR5	32.57	30.54	2.03	R5	3.1
>-.EU743787.01_AE.CCR5	23.16	22.25	0.91	R5	3
>Pat1.AF541031.B.CCR5	34.79	32.68	2.11	R5	3.1
>BP00009.JN687717.C.CCR5	35.27	32.2	3.07	R5	3.1
>U.DQ061843.B.CCR5	31.49	28.03	3.46	R5	3.1
>LB054_CMP032.KF716463.22_01A1.CCR5	31.31	28.76	2.55	R5	3.1
>NKU3006.AY736835.D.CCR5	31.11	26.19	4.92	R5	3
>RW008.AF231042.A1.CCR5	31.69	30.07	1.62	R5	2.2
>19663.HQ644913.B.CCR5	34.83	32.81	2.02	R5	4.1
>CNE16.HM215402.BC.CCR5	32.05	30.83	1.22	R5	3
>NT22.DQ825474.-.CCR5	29.2	23.97	5.23	R5	3
>BD911.AY253322.C.CCR5	35.04	32.05	2.99	R5	3.1
>ED.AY010803.B.CCR5	18.9	7.79	11.11	R5	3.2
>L564.EU272301.B.CCR5	35.57	32.71	2.86	R5	4.2
>19922.HQ644980.B.CCR5	35.83	33.82	2.01	R5	3.2
>A.DQ061420.B.CCR5	34.28	32.76	1.52	R5	4.1
>551.AF082360.B.CCR5	35.88	33.88	2	R5	3.2
>N1.FJ653231.B.CCR5	22.8	22.01	0.79	R5	2.2
>123.DQ002279.B.CCR5	26.74	18.86	7.88	R5	2.1
>208.AF021499.B.CCR5	33.45	29.81	3.64	R5	3.1
>-.HQ906855.D.CCR5	20.33	20.49	-0.16	X4	4.1
>326M.EU853020.D.CCR5	32.86	30.77	2.09	R5	2.2
>326M.EU853019.D.CCR5	32.01	29.58	2.43	R5	2.2
>-.HM239552.B.CCR5	35.84	32.64	3.2	R5	3.1
>204.HQ708031.C.CCR5	33.01	31	2.01	R5	4.1
>U.DQ061844.B.CCR5	32.88	28.87	4.01	R5	3.1
>121.DQ002237.B.CCR5	35.56	30.19	5.37	R5	3.2
>Pat2.AF541060.B.CCR5	27.38	29.73	-2.35	X4	6.1
>19984.HQ644789.B.CCR5	33.71	32.46	1.25	R5	3.2
>c.AY124977.B.CCR5	34.61	25.88	8.73	R5	3.1
>P8a.GU204943.B.CCR5	32.77	27.4	5.37	R5	3.2
>CH12.HM068553.44_BF.CCR5	36.68	33.47	3.21	R5	2.1
>RHPA4259.AY835447.B.CCR5	32.18	28.09	4.09	R5	5.2
>UG005.U08787.D.CCR5	29.62	29.82	-0.2	X4	5.2
>202.KF770377.C.CCR5	28.18	24.1	4.08	R5	4.1
>-.FJ652348.02_AG.CCR5	29.88	26.14	3.74	R5	3.2
>NNA01.DQ825469.-.CCR5	34.17	31.36	2.81	R5	3.2
>191859.KC596072.D.CCR5	30.69	29.34	1.35	R5	3.1
>19922.HQ644985.B.CCR5	35.8	32.65	3.15	R5	3.1
>21.EF580005.B.CCR5	31.36	27.14	4.22	R5	1.2
>MM8.DQ645382.B.CCR5	35.2	31.09	4.11	R5	4.2
>P2149.GU362881.B.CCR5	34.37	31.4	2.97	R5	4.2
>19417.HQ644838.B.CCR5	34.38	32.71	1.67	R5	3
>TV018.AF254782.C.CCR5	34.66	32.03	2.63	R5	3
>3-child.AY619817.D.CCR5	29.86	31.65	-1.79	X4	5.2
>C275036.KF859745.A1.CCR5	34.9	32.35	2.55	R5	3.1
>19663.HQ644917.B.CCR5	35.06	32.12	2.94	R5	4.1
>-.HM239581.A.CCR5	32.08	29.24	2.84	R5	3.1
>-.JF896834.B.CCR5	31.39	25.43	5.96	R5	3.2
>ND.AY010861.B.CCR5	34.13	31.44	2.69	R5	3.1
>H13908_DS8.JF507905.B.CCR5	32.54	31.21	1.33	R5	4.1
>-.JF896832.B.CCR5	32.63	30.58	2.05	R5	5.2
>S040.AF153184.C.CCR5	33.27	30.54	2.73	R5	5.1
>700010040.EU576418.B.CCR5	31.91	28.15	3.76	R5	5
>ED.AY010785.B.CCR5	34.5	30.9	3.6	R5	3.1
>H13940_DS10.JF507966.B.CCR5	31.68	27.78	3.9	R5	3.2
>-.FJ375986.C.CCR5	33.01	29.96	3.05	R5	2.1
>-.FJ652330.02_AG.CCR5	34.39	30.75	3.64	R5	3.1
>UG035.U08733.A1D.CCR5	29.22	28.83	0.39	R5	1.2
>9706A.AF384265.B.CCR5	34.65	29.27	5.38	R5	3.1
>RW008.U16224.A1.CCR5	31.99	30.39	1.6	R5	2.2
>H13907_DS7.JF507870.B.CCR5	32.57	27.96	4.61	R5	4.1
>VI342.DQ177201.B.CCR5	36.52	32.68	3.84	R5	3.1
>123.DQ002272.B.CCR5	26.05	21.12	4.93	R5	3.1
>ACH19999.EU743975.B.CCR5	35.63	32.27	3.36	R5	3.2
>T.DQ061803.B.CCR5	26.95	29.19	-2.24	X4	6.1
>5466.AY994510.02_AG.CCR5	32.57	26.71	5.86	R5	3.2
>ACH19659.EU744174.B.CCR5	31.72	27.4	4.32	R5	4.2
>APV_15.DQ869021.B.CCR5	29.52	29.05	0.47	R5	5.1
>M1001.HM368242.B.CCR5	30.06	26.18	3.88	R5	3.1
>268.KF770393.C.CCR5	35.24	33.21	2.03	R5	3.1
>X2555.GU362883.B.CCR5	34.56	29.87	4.69	R5	3.2
>19383.HQ644799.B.CCR5	33.24	28.13	5.11	R5	3.1
>-.JX535767.01_AE.CCR5	31.26	30.57	0.69	R5	3
>BR029.U27413.BF1.CCR5	34.24	30.03	4.21	R5	4.1
>191947.KF716504.A1D.CCR5	35.12	31.44	3.68	R5	4.1
>MP1433.AM279348.A1.CCR5	33.41	31.59	1.82	R5	4
>H13912_DS1.JF507918.B.CCR5	32.66	28.71	3.95	R5	3.2
>-.FJ376022.C.CCR5	30.64	26.06	4.58	R5	3.1
>AN177.HF571996.D.CCR5	32.47	26.95	5.52	R5	2.1
>-.KF268038.01_AE.CCR5	32.6	29.43	3.17	R5	3.1
>NP1538.AY713408.B.CCR5	33.79	30.36	3.43	R5	4.1
>270.JX508874.C.CCR5	32.75	26.9	5.85	R5	3
>SE8891.AF069673.A1.CCR5	35.22	31.97	3.25	R5	3
>MCST4474.KC312596.B.CCR5	35.28	30.98	4.3	R5	3.2
>ACH18969.EU744071.B.CCR5	34.82	31.6	3.22	R5	4.3
>115.DQ002168.B.CCR5	35.78	32.81	2.97	R5	4.2
>SC20.EU576838.B.CCR5	31.93	28.63	3.3	R5	2.1
>020B.AF384334.B.CCR5	33.87	31.28	2.59	R5	3.1
>IVC4.GU945319.C.CCR5	34.79	32.62	2.17	R5	2
>VI2676.DQ177199.B.CCR5	31.24	29.41	1.83	R5	5
>ACH19768.EU744138.B.CCR5	33.24	30.74	2.5	R5	4.2
>CA067.HF572002.D.CCR5	29.14	27.08	2.06	R5	3.1
>120M.EU852950.A1.CCR5	33.97	31.36	2.61	R5	3.2
>-.EU743771.01_AE.CCR5	31.73	30.21	1.52	R5	3
>WARO5662.KC312394.B.CCR5	34.38	31.75	2.63	R5	3.2
>204.HQ708029.C.CCR5	32.48	30.37	2.11	R5	3.1
>-.HM239559.B.CCR5	32.64	30.31	2.33	R5	4.2
>S021.AF153153.C.CCR5	29.58	21.29	8.29	R5	2.1
>204.HQ708030.C.CCR5	33.34	31.49	1.85	R5	4.1
>H13845_DS3.JF507730.B.CCR5	32.96	30.33	2.63	R5	4.2
>-.EU743768.01_AE.CCR5	23.06	22.12	0.94	R5	3.1
>14.AF355728.B.CCR5	34.53	31.55	2.98	R5	5.1
>-.EF688453.B.CCR5	35.16	33.27	1.89	R5	3.2
>P1261.EU786671.02_AG.CCR5	30.09	28.43	1.66	R5	5.1
>P1909.GU332513.G.CCR5	32.45	27.55	4.9	R5	4.1
>CNE15.HM215401.BC.CCR5	33.72	31.57	2.15	R5	3.1
>605M.EU853110.D.CCR5	29.07	29.33	-0.26	X4	3.2
>19947.HQ645012.B.CCR5	32.57	28.02	4.55	R5	5.1
>Du178.AF411965.A2C.CCR5	32.76	27.42	5.34	R5	2.1
>171.AF259012.B.CCR5	34.96	33.05	1.91	R5	3.2
>-.HQ906858.D.CCR5	31.92	30.71	1.21	R5	3.1
>CW037.AJ418517.B.CCR5	35.23	33.01	2.22	R5	4.2
>2669_i.HM179948.C.CCR5	33.66	28.03	5.63	R5	0
>ACH19542.EU744017.B.CCR5	37.01	34.51	2.5	R5	3.2
>152.KF859743.O.CCR5	1.17	0.54	0.63	R5	2
>-.HM239562.B.CCR5	32.48	29.76	2.72	R5	4.2
>-.HM239556.B.CCR5	30.98	26.39	4.59	R5	4.1
>BP00067.JN687824.B.CCR5	33.55	25.98	7.57	R5	3.1
>TM7.DQ235625.C.CCR5	35.45	32.94	2.51	R5	3.1
>-.AY887881.C.CCR5	31.52	28.31	3.21	R5	5.1
>L135.EU272251.B.CCR5	31.06	28.48	2.58	R5	5.1
>-.FJ375988.C.CCR5	30.73	29.53	1.2	R5	4
>ARP1182.KC473842.B.CCR5	34.56	32.82	1.74	R5	3
>TV002.AX455929.C.CCR5	36.14	33.16	2.98	R5	3.1
>149.KF770319.C.CCR5	32.48	30.04	2.44	R5	3
>Pat1.AF541013.B.CCR5	35.03	32.15	2.88	R5	4.1
>ACH19768.EU744137.B.CCR5	33.59	30.94	2.65	R5	4.2
>T.DQ061810.B.CCR5	32.54	29.88	2.66	R5	5.2
>500.HQ377468.B.CCR5	27.08	23.8	3.28	R5	5.2
>X2110.FJ670523.A1.CCR5	33.13	31.23	1.9	R5	2.1
>9602A.AF384249.B.CCR5	34.51	31.66	2.85	R5	5.2
>MFU14.GU332505.F1.CCR5	31.72	27.44	4.28	R5	4.1
>2391.GQ401726.02_AG.CCR5	26.32	20.15	6.17	R5	1.1
>B306.EF657926.B.CCR5	35.23	32.42	2.81	R5	4.2
>CNE9.HM215428.B.CCR5	32.88	32.8	0.08	R5	5.2
>605M.EU853112.D.CCR5	25.77	25.38	0.39	R5	3.2
>SC51.AF310131.B.CCR5	26.75	27.11	-0.36	X4	4.3
>-.EF688447.B.CCR5	34.38	32.12	2.26	R5	3.1
>19383.HQ644820.B.CCR5	31.88	31.07	0.81	R5	4.2
>-.GU475013.01_AE.CCR5	32.16	30.89	1.27	R5	3
>1678.AY372226.G.CCR5	34.19	31.02	3.17	R5	4.1
>19956.GU455519.B.CCR5	32.89	33.12	-0.23	X4	4.1
>SC45.EU576991.B.CCR5	35.25	32.71	2.54	R5	4.1
>TT103.EU578539.B.CCR5	29.66	27.61	2.05	R5	2.1
>-.GU475020.01_AE.CCR5	32.1	27.81	4.29	R5	2
>17.AY510063.C.CCR5	30.16	28.05	2.11	R5	5
>-.HM239550.B.CCR5	34.49	28.97	5.52	R5	4.2
>DE10US007.KC473828.B.CCR5	32.77	25.02	7.75	R5	3.2
>APV_14.DQ869020.B.CCR5	35.22	32.91	2.31	R5	3.1
>Pat2.AF541065.B.CCR5	28.62	28.87	-0.25	X4	5.1
>-.AY123272.A.CCR5	36.24	33.62	2.62	R5	1.2
>RE142.HF572019.A1D.CCR5	29.57	29.22	0.35	R5	4.1
>304W.AF384318.B.CCR5	31.86	27.73	4.13	R5	3.2
>X230.FJ670515.02A1.CCR5	35.88	33.29	2.59	R5	3.2
>122.DQ002255.B.CCR5	34.67	32.59	2.08	R5	4.1
>BP00064.JN687762.B.CCR5	33.95	29.69	4.26	R5	3.1
>1449_i.HM179656.A1C.CCR5	26.52	20.78	5.74	R5	2
>-.AY123270.A.CCR5	26.98	19.07	7.91	R5	4.2
>-.GU475046.01_AE.CCR5	29.01	29.74	-0.73	X4	4
>-.KF268044.01_AE.CCR5	31.06	26.77	4.29	R5	2.2
>B306.EF657930.B.CCR5	34	31.17	2.83	R5	4.1
>US1.AY173952.B.CCR5	34.43	32.7	1.73	R5	4.2
>SC33.EU576936.B.CCR5	33.94	31.75	2.19	R5	4.1
>-.GU475025.01_AE.CCR5	29.78	27.95	1.83	R5	3
>500.HQ377459.B.CCR5	30.39	26.37	4.02	R5	4.2
>9714A.AF384278.B.CCR5	33.3	30.92	2.38	R5	2.1
>H.DQ061506.B.CCR5	33.75	32.13	1.62	R5	3.1
>CW048.AJ418530.B.CCR5	34.86	32.62	2.24	R5	4.1
>BR028.U16217.B.CCR5	32.36	28.33	4.03	R5	3.2
>11168.KF859741.01_AE.CCR5	25.66	26.88	-1.22	X4	4
>-.FJ375977.C.CCR5	33.23	25.92	7.31	R5	3.1
>B306.EF657911.B.CCR5	33.27	30.53	2.74	R5	4.1
>T.DQ061807.B.CCR5	33.01	30.89	2.12	R5	4.2
>-.HM246202.B.CCR5	28.48	21.76	6.72	R5	4.2
>-.HQ678289.B.CCR5	33.89	32.21	1.68	R5	5
>208.AF180902.B.CCR5	33.2	32.32	0.88	R5	4.1
>-.FJ376016.C.CCR5	32.64	30.98	1.66	R5	3.1
>BP00016.JN687726.C.CCR5	31.39	30.4	0.99	R5	3.1
>-.HM239551.A.CCR5	26.12	24.47	1.65	R5	5.1
>BCF01.U24566.O.CCR5	0.27	-9.81	10.08	R5	3.1
>DU368.DQ904348.C.CCR5	32.73	29.31	3.42	R5	4.1
>N5.FJ653132.B.CCR5	32.16	27.51	4.65	R5	4.1
>H13988_DS2.JF508037.B.CCR5	33.6	32.12	1.48	R5	3.2
>-.HF679002.A1.CCR5	34.14	30.77	3.37	R5	2.1
>RHGA1581.KC312499.B.CCR5	33.78	30.89	2.89	R5	4.2
>X2634_ARP1110.GU362882.G.CCR5	34.11	31.58	2.53	R5	4.1
>REJO4541.AY835449.B.CCR5	34.8	29.62	5.18	R5	4.1
>RW025.U08657.A.CCR5	31.42	28.37	3.05	R5	3
>-.AY887892.C.CCR5	35.62	32.46	3.16	R5	3.1
>-.GU475036.01_AE.CCR5	30.36	29.59	0.77	R5	2
>SC51.EU578432.B.CCR5	36.35	33.13	3.22	R5	2.2
>300.JX508879.A1.CCR5	32.1	30.23	1.87	R5	2.1
>Q45.AY288087.A2.CCR5	30.77	28.79	1.98	R5	3.1
>NAB02.DQ002100.B.CCR5	27.86	24.36	3.5	R5	4.1
>-.KF268043.01_AE.CCR5	30.57	28.87	1.7	R5	3
>19417.HQ644837.B.CCR5	33.14	32.01	1.13	R5	3
>19922.HQ644998.B.CCR5	35	31.93	3.07	R5	3.1
>ACH19768.EU744136.B.CCR5	34.55	31.92	2.63	R5	4.2
>090.JX508855.A1.CCR5	34.19	28.59	5.6	R5	4
>X1632.FJ817370.G.CCR5	32.85	30.95	1.9	R5	4.1
>-.HM239585.B.CCR5	34.12	31.17	2.95	R5	3.1
>9717A.AF384283.B.CCR5	33.01	32.49	0.52	R5	5.2
>-.FJ375998.C.CCR5	26.22	21.79	4.43	R5	4.1
>-.HQ678251.B.CCR5	32.83	28.63	4.2	R5	4.1
>NH2.AB014778.01_AE.CCR5	31.76	30.48	1.28	R5	3
>THRO4156.AY835448.B.CCR5	30.88	26.93	3.95	R5	4.1
>C3714.L48068.C.CCR5	31.3	22	9.3	R5	4.1
>603.AF082361.B.CCR5	34.33	32.1	2.23	R5	3.2
>CNE55.HM215418.01_AE.CCR5	31.71	30.33	1.38	R5	4
>P2059.GU332509.F2.CCR5	34.73	31.9	2.83	R5	3.2
>-.FJ376031.C.CCR5	32.13	26.32	5.81	R5	3.1
>513.HQ708081.C.CCR5	30.81	27.67	3.14	R5	4
>-.AY887859.C.CCR5	34.18	31.41	2.77	R5	2.1
>130-mother.AF194975.B.CCR5	34.3	29.45	4.85	R5	3.1
>-.HM239612.B.CCR5	31.27	30.27	1	R5	4.1
>108F.EU852938.D.CCR5	33.44	32.4	1.04	R5	4.1
>YBF30.AJ006022.N.CCR5	13.03	10.73	2.3	R5	1
>Pat2.AF541075.B.CCR5	28.7	27.55	1.15	R5	5.1
>-.JF896854.B.CCR5	36.33	30.45	5.88	R5	2.2
>-.FJ376030.C.CCR5	33.75	32.54	1.21	R5	3
>-.AY123278.C.CCR5	32.81	30.36	2.45	R5	3.2
>DE11US004.KC473832.B.CCR5	34.86	33.04	1.82	R5	3.1
>CNE46.HQ699971.08_BC.CCR5	33.45	29.99	3.46	R5	4
>-.HM239545.B.CCR5	28.92	21.98	6.94	R5	4.2
>-.FJ652346.02_AG.CCR5	29.65	22.54	7.11	R5	1.1
>BAL.AY426110.B.CCR5	36.17	33.92	2.25	R5	3.2
>ACH19768.EU744139.B.CCR5	33.52	30.77	2.75	R5	4.2
>R.DQ061740.B.CCR5	30.17	29.83	0.34	R5	4
>H13912_DS1.JF507922.B.CCR5	34.17	32.93	1.24	R5	4.1
>5346.AY372237.11_cpx.CCR5	34.16	31.39	2.77	R5	5.1
>Q47.AY288085.A1.CCR5	34.8	32.32	2.48	R5	4.1
>Pat1.AF541007.B.CCR5	34.95	32.32	2.63	R5	4.1
>4525.FJ832066.A.CCR5	35	33.05	1.95	R5	3
>-.JF896839.B.CCR5	34.06	28.54	5.52	R5	3.2
>TT31P.EU578625.B.CCR5	36.84	33.5	3.34	R5	3.2
>301727.U79720.B.CCR5	35.75	33.07	2.68	R5	2.1
>H13845_DS3.JF507748.B.CCR5	33.31	31.06	2.25	R5	4.1
>E13613.AF484515.D.CCR5	25.85	30.37	-4.52	X4	6.1
>-.HM239599.B.CCR5	28.44	24.57	3.87	R5	4.2
>300446.KC596065.01_AE.CCR5	31.13	30.28	0.85	R5	4
>S077.AF153187.C.CCR5	31.74	26.38	5.36	R5	3.1
>301660.U04909.B.CCR5	34.33	30.37	3.96	R5	4
>CW010.AJ418485.B.CCR5	33.03	26.87	6.16	R5	5.2
>X558.GQ222684.G.CCR5	33.58	31.09	2.49	R5	3
>-.FJ694791.02_AG.CCR5	33	30.6	2.4	R5	3
>19559.HQ644856.B.CCR5	35.33	33.15	2.18	R5	3.2
>21.EF579975.B.CCR5	27.98	28.16	-0.18	X4	3.2
>BR021.U08700.B.CCR5	31.69	26.45	5.24	R5	4.2
>22.AY170661.C.CCR5	35.45	32.4	3.05	R5	3.1
>-.HM239520.B.CCR5	34.45	32.6	1.85	R5	3.1
>NAB04.DQ002173.B.CCR5	30.97	28.59	2.38	R5	3.1
>-.FJ376020.C.CCR5	33.61	27.51	6.1	R5	4.1
>DE10US008.KC473836.A1B.CCR5	34.07	31.03	3.04	R5	4.1
>-.EF688445.B.CCR5	33.39	30.91	2.48	R5	4.2
>H77.EU272322.B.CCR5	34.65	33.33	1.32	R5	4.1
>9508A.AF384253.B.CCR5	34.36	32.75	1.61	R5	3.2
>DE10US009.KC473829.B.CCR5	33.2	30.24	2.96	R5	5.2
>-.HM239630.B.CCR5	33.29	30.42	2.87	R5	4
>605F.EU853119.D.CCR5	29.46	30.12	-0.66	X4	4.1
>455.HQ708074.C.CCR5	33.23	30.9	2.33	R5	2
>TM5.DQ235616.C.CCR5	30.47	29.69	0.78	R5	4
>-.EF688458.B.CCR5	34.74	31.36	3.38	R5	3.1
>-.FJ375975.C.CCR5	35.16	28.59	6.57	R5	2.1
>192.KF770359.C.CCR5	31.98	30.16	1.82	R5	1.1
>-.HQ678262.B.CCR5	32.54	29.39	3.15	R5	4.1
>FV6.DQ382364.C.CCR5	32.5	29.78	2.72	R5	4.1
>MCST4474.KC312582.B.CCR5	32.72	29.48	3.24	R5	4.1
>US073-baby.U79721.B.CCR5	34.31	29.46	4.85	R5	3.1
>ED.AY010802.B.CCR5	33.24	30.53	2.71	R5	3
>-.HM239553.B.CCR5	30.61	24.69	5.92	R5	4.2
>0005BBY.AY371123.02_AG.CCR5	35.02	31.73	3.29	R5	4.1
>3988-P46.AY835436.B.CCR5	31.95	28.11	3.84	R5	4.1
>NAB03.EF643659.B.CCR5	34.65	32.28	2.37	R5	5.2
>-.AF062022.01_AE.CCR5	31.23	29.1	2.13	R5	3
>N1.FJ653221.B.CCR5	27.65	28.15	-0.5	X4	2.2
>M1003.HM368227.B.CCR5	34.6	29.51	5.09	R5	3.2
>T.DQ061809.B.CCR5	34.42	32.38	2.04	R5	3.2
>NG083.U88826.G.CCR5	35.48	32.08	3.4	R5	2.1
>19383.HQ644800.B.CCR5	34.98	29.76	5.22	R5	3.1
>2541.AY372227.A1G.CCR5	33.15	29.89	3.26	R5	4
>-.HM239582.B.CCR5	34.62	32.25	2.37	R5	4
>171.AF259013.B.CCR5	32.6	29.23	3.37	R5	4.1
>120F.EU852962.A1.CCR5	35.26	32.7	2.56	R5	1.2
>RW024.U08651.A.CCR5	31.39	29.28	2.11	R5	4
>19663.HQ644919.B.CCR5	34.48	32	2.48	R5	4.1
>-.AY887862.C.CCR5	33.2	30.51	2.69	R5	2
>2873_i.HM179830.C.CCR5	31.3	28.92	2.38	R5	2.1
>BP000090.KC596067.B.CCR5	29.39	26.88	2.51	R5	4.1
>-.FJ652364.02_AG.CCR5	31.1	27.12	3.98	R5	3.2
>ACH142.HQ644961.B.CCR5	35.29	33.29	2	R5	4.1
>77.KF770399.C.CCR5	34.46	31.42	3.04	R5	4.1
>X2456_ARP1091.FJ670526.24_BG.CCR5	31.29	30.5	0.79	R5	3.1
>B306.EF657929.B.CCR5	35.33	33.22	2.11	R5	4.2
>BP00047.JN687741.B.CCR5	33.3	28.85	4.45	R5	3.2
>S080.AF153167.C.CCR5	34.52	30.75	3.77	R5	3.1
>I.EF600088.B.CCR5	30.28	27.92	2.36	R5	4.2
>19932.HQ645004.B.CCR5	30.51	29.64	0.87	R5	4
>LTNP1.AY123254.A.CCR5	35.05	30.34	4.71	R5	5.2
>WC3.EF175209.B.CCR5	32.52	25.43	7.09	R5	4
>-.FJ652337.02_AG.CCR5	22.55	22.46	0.09	R5	4
>00C194636.KF716484.A1D.CCR5	35.63	32.87	2.76	R5	3.2
>-.HM239548.A.CCR5	31.18	29.69	1.49	R5	1.1
>BAL.AY426116.B.CCR5	32.96	31.38	1.58	R5	5.2
>CM235.JN944662.01_AE.CCR5	32.61	30.54	2.07	R5	4
>H77.EU272323.B.CCR5	34.77	33.35	1.42	R5	4.1
>19559.HQ644863.B.CCR5	36.54	34.01	2.53	R5	2.2
>CNE14.HM215400.B.CCR5	31.63	31.27	0.36	R5	4.1
>I.EF600084.B.CCR5	28.53	27.58	0.95	R5	5.2
>MP569.AM279360.02_AG.CCR5	33.32	31.61	1.71	R5	2.1
>251.JX508872.A1C.CCR5	33	31.03	1.97	R5	4.1
>9076.EU576214.B.CCR5	33.94	31.13	2.81	R5	3.2
>DE10US001.KC473825.B.CCR5	35.41	32.78	2.63	R5	4.2
>APV_12.DQ869018.02_AG.CCR5	34.37	31.67	2.7	R5	3.1
>19956.GU455525.B.CCR5	33.15	31.56	1.59	R5	4.2
>18.AY510064.C.CCR5	32.02	30.99	1.03	R5	3.1
>976.U08458.01_AE.CCR5	28.89	28.86	0.03	R5	4
>-.HM246225.B.CCR5	34.65	32.06	2.59	R5	3.2
>F.AF199032.B.CCR5	34.37	33.05	1.32	R5	4.1
>J.EF600093.B.CCR5	34.64	29.55	5.09	R5	3.1
>RW026.U08766.A1C.CCR5	30.66	24.32	6.34	R5	3.1
>X1702.FJ670521.C.CCR5	33.42	30.16	3.26	R5	4.1
>CNE40.HM215414.BC.CCR5	33.23	23.69	9.54	R5	2.1
>H.DQ061480.B.CCR5	32.9	30.94	1.96	R5	3.1
>1865.DQ516122.B.CCR5	32.33	31.63	0.7	R5	3.2
>63358.EU575728.B.CCR5	32.49	27.84	4.65	R5	3.2
>702010293.KC156340.C.CCR5	33.7	30.87	2.83	R5	4.2
>4248.GQ401740.A.CCR5	29.07	27.72	1.35	R5	3.2
>Pat2.AF541073.B.CCR5	29.26	28.39	0.87	R5	5.1
>7069.AY842811.B.CCR5	36.07	32.78	3.29	R5	3.2
>B306.EF657903.B.CCR5	34.92	31.63	3.29	R5	4.1
>AN174.HF678992.D.CCR5	27.27	24.95	2.32	R5	5.1
>CW012.AJ418498.B.CCR5	34.55	29.65	4.9	R5	4.1
>2242.DQ516259.B.CCR5	33.94	31.48	2.46	R5	4.2
>H13940_DS10.JF507945.B.CCR5	29.48	29.51	-0.03	X4	5.2
>R880F.KF716499.A1.CCR5	28.46	23.75	4.71	R5	4
>ED.AY010801.B.CCR5	14.18	3.42	10.76	R5	3
>873.AY713412.B.CCR5	36.18	33.53	2.65	R5	4.2
>22202.AF112548.B.CCR5	34.61	32.25	2.36	R5	3.2
>130-child.AF194976.B.CCR5	34.45	33.1	1.35	R5	3.1
>BR021.U08698.B.CCR5	1.6	-13.29	14.89	R5	3.1
>ACH18969.EU744083.B.CCR5	30.34	28.11	2.23	R5	3.3
>372F.EU853081.D.CCR5	27.6	27.47	0.13	R5	4.2
>I.EF600089.B.CCR5	30.34	28.94	1.4	R5	4.2
>-.HQ906873.D.CCR5	22.91	21.07	1.84	R5	4.1
>LD.AY010843.B.CCR5	34.86	31.51	3.35	R5	2.2
>702010432.JQ779253.C.CCR5	29.08	23.88	5.2	R5	3.1
>DU151.AF543911.C.CCR5	31.66	26.29	5.37	R5	3.1
>LTNP14.AY123267.A.CCR5	35.88	33.32	2.56	R5	2.1
>091.JX508857.A1.CCR5	32.69	30.51	2.18	R5	4
>-.HM239571.B.CCR5	29.4	24.21	5.19	R5	4.1
>SS1196.AY835442.B.CCR5	35.08	32.74	2.34	R5	4.2
>H13951_DS4.JF507986.B.CCR5	33.8	29.18	4.62	R5	4.1
>424.HQ644900.B.CCR5	34.01	32.41	1.6	R5	4.1
>500.HQ377464.B.CCR5	34.72	32.62	2.1	R5	4.1
>APV_7.DQ869031.B.CCR5	35.71	32.48	3.23	R5	3.2
>LTNP15.AY123268.A.CCR5	35.46	33.43	2.03	R5	3.2
>-.HM246208.B.CCR5	33.72	32.44	1.28	R5	3.1
>702010440.KC156272.C.CCR5	34.91	31.85	3.06	R5	4.1
>4.DQ110004.B.CCR5	33.22	28.41	4.81	R5	3.1
>NIRT379.KF766538.C.CCR5	32.07	26.72	5.35	R5	3.1
>TV006.AF254771.C.CCR5	34.04	30.95	3.09	R5	3.1
>MW960.U08454.C.CCR5	33.28	26.73	6.55	R5	3.1
>Pat2.AF541078.B.CCR5	29.25	29.1	0.15	R5	5.1
>4525.FJ832069.A.CCR5	34.05	29.47	4.58	R5	2
>ARP1117.KC113006.BF1.CCR5	32.69	29.28	3.41	R5	4.2
>703010269.KC156223.C.CCR5	31.5	29.01	2.49	R5	4.1
>ND.AY010883.B.CCR5	30.18	27.49	2.69	R5	3.1
>CM4.AF481785.U.CCR5	30.21	26	4.21	R5	2.1
>MP1033.AM279365.G.CCR5	35.15	31.33	3.82	R5	3.1
>P1b.GU204924.B.CCR5	35.14	32.75	2.39	R5	3.1
>288.AY713417.C.CCR5	35.15	32.59	2.56	R5	2.1
>-.HQ678269.B.CCR5	29.5	27.07	2.43	R5	5.2
>-.JF896840.B.CCR5	27.47	19.96	7.51	R5	4.1
>-.FJ652333.02_AG.CCR5	31.92	29.01	2.91	R5	4
>-.JX535803.01_AE.CCR5	28.88	24.56	4.32	R5	3
>ACH19542.EU744040.B.CCR5	36.09	33.04	3.05	R5	3.2
>114.DQ002143.B.CCR5	32.56	31.13	1.43	R5	4.1
>S141.AF153190.C.CCR5	34.8	31.9	2.9	R5	3.1
>RS002.DQ358757.C.CCR5	33.54	34.18	-0.64	X4	6
>BLM84.DQ235618.C.CCR5	31.01	25.91	5.1	R5	4.1
>-.JF896828.B.CCR5	33.28	28.33	4.95	R5	4.2
>ACH19659.EU744162.B.CCR5	31.39	30.55	0.84	R5	4.2
>B306.EF657924.B.CCR5	35.81	32.54	3.27	R5	4.2
>TM24.DQ235619.C.CCR5	32.31	26.23	6.08	R5	4.1
>-.FJ375974.C.CCR5	35.27	29.83	5.44	R5	3.1
>9020.EU575892.B.CCR5	32.45	31.77	0.68	R5	4.2
>19663.HQ644908.B.CCR5	32.95	30.64	2.31	R5	4.1
>1475MV.AY736842.02_AG.CCR5	25.29	19.17	6.12	R5	3
>0377mother.HQ875343.01_AE.CCR5	31.53	29.68	1.85	R5	5
>-.JF896851.B.CCR5	34.06	31.99	2.07	R5	5.2
>19956.GU455515.B.CCR5	35.94	32.56	3.38	R5	3.1
>455.HQ708070.C.CCR5	31.81	28.84	2.97	R5	2
>H0002.DQ222214.B.CCR5	30.54	30.56	-0.02	X4	4.2
>NAB05.DQ002226.B.CCR5	31.73	30.71	1.02	R5	4.1
>-.FJ652344.02_AG.CCR5	30.55	27.07	3.48	R5	4.1
>-.FJ375971.C.CCR5	25.43	19.06	6.37	R5	4.2
>528.AY158535.C.CCR5	30.08	24.94	5.14	R5	2
>LTNP9.AY123262.C.CCR5	33.9	29.75	4.15	R5	3.1
>T.DQ061765.B.CCR5	35.07	32.44	2.63	R5	4.2
>-.JF896867.B.CCR5	33.41	28.18	5.23	R5	3.2
>SC03.EU578352.B.CCR5	33.12	30.06	3.06	R5	3.2
>A03836_9F.EU853128.D.CCR5	27.43	22.18	5.25	R5	2.2
>-.GU475030.01_AE.CCR5	30.62	28.74	1.88	R5	4
>25711.EF117272.C.CCR5	34.32	31	3.32	R5	3
>230W.AF384303.B.CCR5	32.03	31.61	0.42	R5	4.1
>DE10US004.KC473827.B.CCR5	34.02	32.68	1.34	R5	3.2
>TZ013.AF286234.C.CCR5	33.51	30.11	3.4	R5	3
>19383.HQ644797.B.CCR5	32	27.43	4.57	R5	3.1
>258.HQ708059.C.CCR5	32.9	30.21	2.69	R5	5
>-.GU475028.01_AE.CCR5	29.97	29.43	0.54	R5	5
>ACH19768.EU744141.B.CCR5	35.34	31.64	3.7	R5	4.2
>-.AY123269.A.CCR5	27.94	30.44	-2.5	X4	3.1
>-.FJ376003.C.CCR5	28.01	26.63	1.38	R5	4.2
>-.HM239618.B.CCR5	33.57	31.25	2.32	R5	4.2
>9710A.AF384269.B.CCR5	32.9	28.13	4.77	R5	4.2
>ACH18969.EU744094.B.CCR5	32.44	29.9	2.54	R5	4.2
>19932.HQ645000.B.CCR5	31.9	30.16	1.74	R5	4.1
>120F.EU852963.A1.CCR5	37.55	34.67	2.88	R5	2.2
>-.FJ376034.C.CCR5	31.68	26.55	5.13	R5	4.1
>R.DQ061758.B.CCR5	29.71	28.7	1.01	R5	4.1
>-.FJ541297.D.CCR5	32.08	31.29	0.79	R5	3
>ND.AY010882.B.CCR5	30.13	28.49	1.64	R5	3
>H13993_DS5.JF508116.B.CCR5	31.87	31.18	0.69	R5	4.2
>25710.EF117271.C.CCR5	30.39	28.97	1.42	R5	3.1
>WITO4160.AY835451.B.CCR5	31.81	27.35	4.46	R5	5.1
>0377mother.EU031223.01_AE.CCR5	30.64	28.9	1.74	R5	4
>-.FJ652354.02_AG.CCR5	26.57	23.69	2.88	R5	1.1
>191084.KF716500.A1.CCR5	33.72	30.87	2.85	R5	2.2
>B306.EF657902.B.CCR5	33.82	30.13	3.69	R5	4.1
>34.AY170665.C.CCR5	28.43	24.98	3.45	R5	2.1
>N1.FJ653219.B.CCR5	24.66	25.19	-0.53	X4	2.2
>AC10.AY835446.B.CCR5	34.05	31.51	2.54	R5	3.2
>FV9.DQ382367.C.CCR5	35.55	32.21	3.34	R5	3.1
>9014.EU575786.B.CCR5	34.79	29.76	5.03	R5	3.1
>H.DQ061479.B.CCR5	26.17	24.8	1.37	R5	4.3
>192.KF770356.C.CCR5	29.03	28.96	0.07	R5	3.1
>L97.EU272334.B.CCR5	37.48	34.75	2.73	R5	2.2
>9617A.AF384257.B.CCR5	30.91	28.33	2.58	R5	3.1
>38.FJ977095.C.CCR5	35.44	33.04	2.4	R5	2.1
>L97.EU272325.B.CCR5	35.67	34.19	1.48	R5	3.2
>BR004a.U08772.B.CCR5	25.55	21.24	4.31	R5	3.1
>275043.KF716486.A1.CCR5	26.78	23.93	2.85	R5	4
>ACH18969.EU744073.B.CCR5	32.12	27.28	4.84	R5	3
>-.JF896865.B.CCR5	31.59	24.74	6.85	R5	3.1
>L564.EU272269.B.CCR5	34.55	32.38	2.17	R5	4.2
>M1003.HM368228.B.CCR5	33.36	28.81	4.55	R5	3.2
>I.DQ061527.B.CCR5	35.52	30.54	4.98	R5	3.2
>-.GU475014.01_AE.CCR5	29.78	30.63	-0.85	X4	3
>SR5_M.KF986006.D.CCR5	35.96	33.98	1.98	R5	2.1
>WICU4248.EU578657.B.CCR5	33.58	26.49	7.09	R5	2.2
>14.AY170659.C.CCR5	31.92	29.8	2.12	R5	4.1
>27.AY510066.C.CCR5	34.98	32.31	2.67	R5	4.1
>21502011.JX140669.C.CCR5	33.24	30.3	2.94	R5	3.1
>LTNP6.AY123259.A.CCR5	32.84	29.58	3.26	R5	3.1
>-.AY887857.C.CCR5	31.19	29.75	1.44	R5	2.1
>BP00063.JN687761.B.CCR5	36.03	32.62	3.41	R5	3.2
>H13993_DS5.JF508108.B.CCR5	31.55	30.7	0.85	R5	4.2
>ND.AY010884.B.CCR5	30.99	28.51	2.48	R5	3
>00C220001.KF716471.A1C.CCR5	31.89	29.8	2.09	R5	4.1
>128.DQ002333.B.CCR5	33.42	27.41	6.01	R5	3.1
>9705A.AF384264.B.CCR5	34.94	32.58	2.36	R5	3.2
>-.EU743774.01_AE.CCR5	30.27	28.49	1.78	R5	3.1
>300149.JX140658.B.CCR5	29.4	26.87	2.53	R5	3.1
>NAB02.DQ002103.B.CCR5	31.23	29.24	1.99	R5	4
>NA420.AY570012.B.CCR5	35.32	30.24	5.08	R5	3.1
>-.JF896823.B.CCR5	32.59	27.54	5.05	R5	2.2
>LB011_CMP029.KF716461.22_01A1.CCR5	32.58	28.52	4.06	R5	3.1
>H13940_DS10.JF507942.B.CCR5	31.55	27.65	3.9	R5	4.2
>ED.AY010774.B.CCR5	35.02	28.76	6.26	R5	3.1
>372F.EU853084.D.CCR5	27.02	27.76	-0.74	X4	3.2
>DU151.DQ904338.C.CCR5	35.72	32.71	3.01	R5	3.1
>P2021.FJ853620.B.CCR5	33.46	28.71	4.75	R5	3.1
>CM240.AY736838.01_AE.CCR5	30.42	29.35	1.07	R5	5
>120M.EU852952.A1.CCR5	33.96	28.62	5.34	R5	3.2
>300317.KC596066.B.CCR5	32.47	25.11	7.36	R5	3.2
>DU368.DQ904349.C.CCR5	30.88	28.94	1.94	R5	3.1
>CNE64.HQ699979.B.CCR5	37.25	34.83	2.42	R5	2.2
>2239.DQ516159.B.CCR5	32.85	29	3.85	R5	1.2
>KNH1207.AY736815.A1.CCR5	30.81	30.16	0.65	R5	5
>C1080.JN944660.01_AE.CCR5	32.23	30.7	1.53	R5	3
>BP00010.JN687723.C.CCR5	33.03	30.79	2.24	R5	5.1
>106.DQ002059.B.CCR5	32.35	29.39	2.96	R5	4.2
>-.HQ906857.D.CCR5	29.06	27.78	1.28	R5	3.2
>1865.DQ516121.B.CCR5	31.4	30.73	0.67	R5	4.2
>-.HM246196.B.CCR5	34.85	29.14	5.71	R5	3.2
>103.DQ002043.01_AE.CCR5	23.64	21.73	1.91	R5	3
>19984.HQ644787.B.CCR5	34.43	32.76	1.67	R5	3.1
>424.HQ644903.B.CCR5	33.68	32.11	1.57	R5	4.2
>LTNP2.AY123255.A.CCR5	26.05	25.1	0.95	R5	3
>ARP1079.JX140665.C.CCR5	35.12	31.97	3.15	R5	4.1
>-.FJ652353.02_AG.CCR5	24.78	22.78	2	R5	4
>204.HQ708022.C.CCR5	33.1	31.51	1.59	R5	4.1
>171.AF259047.B.CCR5	33.17	31.99	1.18	R5	4.2
>BR023.U08779.BC.CCR5	35.46	32.12	3.34	R5	4.1
>NT17.DQ825464.-.CCR5	31.33	29.9	1.43	R5	2.2
>-.HM239564.B.CCR5	34.38	29.3	5.08	R5	4.1
>-.EU743770.01_AE.CCR5	29.34	28.76	0.58	R5	4
>320826.KC596064.01_AE.CCR5	31.98	26.73	5.25	R5	3
>502.AY158534.C.CCR5	34.84	31.71	3.13	R5	4.2
>NAB04.DQ002178.B.CCR5	32.12	29.14	2.98	R5	3.1
>A07412.AF484477.D.CCR5	34.05	31.15	2.9	R5	4.1
>UK7.JN002060.B.CCR5	30.62	29.38	1.24	R5	4.1
>291.JX508877.A1.CCR5	29.8	28.36	1.44	R5	3.1
>C034.AF153175.C.CCR5	36.09	33.08	3.01	R5	3.1
>N6.FJ653109.B.CCR5	30.98	23.55	7.43	R5	2.1
>-.HM239565.B.CCR5	31.51	27.63	3.88	R5	3.2
>-.EU743778.01_AE.CCR5	28.75	26.98	1.77	R5	4
>19417.HQ644834.B.CCR5	30.77	26.99	3.78	R5	4.1
>I.EF600087.B.CCR5	30.16	27.9	2.26	R5	4.2
>DU151.DQ904337.C.CCR5	33	26.72	6.28	R5	4.1
>H13907_DS7.JF507850.B.CCR5	33.22	28.83	4.39	R5	3.1
>CAAN5342.AY835452.B.CCR5	31.78	31.11	0.67	R5	5.1
>0679SV.JF804812.28_BF.CCR5	31.1	21.74	9.36	R5	2.2
>-.JX535778.01_AE.CCR5	27.81	27.82	-0.01	X4	4
>-.AY887870.C.CCR5	34.79	31.48	3.31	R5	4.1
>DUR.AM262127.O.CCR5	4.15	2.79	1.36	R5	2
>106.DQ002066.B.CCR5	35.16	32.76	2.4	R5	3.2
>-.HM239575.B.CCR5	35.95	32.3	3.65	R5	3
>2617_i.HM179917.C.CCR5	34.23	31.39	2.84	R5	3
>127.DQ002326.B.CCR5	33.96	31.69	2.27	R5	3.2
>-.HQ678274.B.CCR5	35.66	33.35	2.31	R5	3.2
>19559.HQ644864.B.CCR5	34.26	32.62	1.64	R5	2.2
>TM33.DQ235615.C.CCR5	31.43	28.18	3.25	R5	2.1
>-.HM246240.B.CCR5	34.1	32.24	1.86	R5	5.1
>-.AY887885.C.CCR5	33.47	28.38	5.09	R5	3.1
>J32228.AF484516.D.CCR5	34.16	32.43	1.73	R5	4
>BP00052.JN687747.04_cpx.CCR5	36.1	32.86	3.24	R5	2.2
>RW016.U08638.A.CCR5	34.85	32.12	2.73	R5	3.2
>114.U88824.D.CCR5	29.25	29.56	-0.31	X4	4.1
>6240.EU575529.B.CCR5	34.14	32.01	2.13	R5	3.2
>A.DQ061416.B.CCR5	31.01	25.88	5.13	R5	2.1
>-.AY887861.C.CCR5	35.24	32.37	2.87	R5	4.1
>SC24.EU578397.B.CCR5	33.29	29.97	3.32	R5	3.2
>NP1251.AY713422.01_AE.CCR5	29.75	25.15	4.6	R5	3
>SAMI4303.EU578272.B.CCR5	35.71	30.04	5.67	R5	4.2
>-.EF688454.B.CCR5	32.72	31.94	0.78	R5	4.3
>N6.FJ653100.B.CCR5	30.77	26.37	4.4	R5	4.1
>Q.DQ061684.B.CCR5	28.48	24.3	4.18	R5	4.1
>ET14.AY736823.C.CCR5	35.04	32.47	2.57	R5	3.1
>CW037.AJ418514.B.CCR5	33.71	32.14	1.57	R5	5.2
>FV7.DQ382365.C.CCR5	35.04	32.02	3.02	R5	3.1
>702010432.JQ779237.C.CCR5	31.04	28.34	2.7	R5	5
>-.FJ376035.C.CCR5	25.02	20.19	4.83	R5	3.1
>35.AY170666.C.CCR5	30.8	26.23	4.57	R5	4.1
>S116.AF153165.C.CCR5	33.13	29.54	3.59	R5	3.1
>FV5.DQ382363.C.CCR5	35.75	32.57	3.18	R5	4.1
>-.HQ906878.D.CCR5	30.42	30.8	-0.38	X4	3.2
>T.DQ061805.B.CCR5	33.15	30.69	2.46	R5	5.2
>LTNP5.AY123258.A.CCR5	35.23	32.76	2.47	R5	3
>CP9.KF384807.B.CCR5	32.06	31.33	0.73	R5	2.2
>38.AY505002.C.CCR5	32.81	28.91	3.9	R5	3
>119.DQ002211.B.CCR5	35.99	33.94	2.05	R5	3.1
>CA048.HF572001.D.CCR5	26.24	22.9	3.34	R5	4
>ND.AY010857.B.CCR5	27.36	25.52	1.84	R5	2.1
>2391.FJ831866.02_AG.CCR5	27.44	27.92	-0.48	X4	3.1
>1981.FJ670530.G.CCR5	34.36	31.14	3.22	R5	3.2
>H13912_DS1.JF507914.B.CCR5	34.79	33.85	0.94	R5	4.1
>VI2642.DQ177209.02_AG.CCR5	33.76	30.63	3.13	R5	3
>RS016.DQ358770.C.CCR5	31.15	26.74	4.41	R5	4.1
>424.HQ644888.B.CCR5	31.68	27.64	4.04	R5	5.2
>146.KF770311.C.CCR5	32.12	30.16	1.96	R5	2
>-.GU475023.01_AE.CCR5	31.44	27.42	4.02	R5	2.1
>-.FJ652338.02_AG.CCR5	36.42	33.17	3.25	R5	2.3
>S180.AF153188.C.CCR5	29.31	27.2	2.11	R5	3.1
>2282.DQ516305.B.CCR5	31.95	29.2	2.75	R5	3.2
>-.FJ376025.C.CCR5	30.89	28.74	2.15	R5	5
>-.U69664.F2.CCR5	37.07	33.89	3.18	R5	3.2
>304W.AF384321.B.CCR5	29.81	25.34	4.47	R5	3.2
>NAB06.DQ002311.B.CCR5	29.69	27.07	2.62	R5	5.1
>7120.AY842837.B.CCR5	28.51	26.36	2.15	R5	3.1
>-.HM239603.B.CCR5	28.53	25.51	3.02	R5	4.1
>CNE68.HQ699982.07_BC.CCR5	34.06	31.51	2.55	R5	4
>LB5.AF355323.A.CCR5	30.08	27.23	2.85	R5	4.1
>TM8C.DQ235639.C.CCR5	34.51	31.1	3.41	R5	3.1
>PIC55751.AY835443.B.CCR5	29.17	26.37	2.8	R5	3.2
>9718W.AF384289.B.CCR5	35.68	32.42	3.26	R5	3.1
>ACH18969.EU744063.B.CCR5	32.92	29.34	3.58	R5	4.3
>L55.EU272196.B.CCR5	17.51	7.52	9.99	R5	4.1
>-.EF688428.B.CCR5	34.3	32.29	2.01	R5	4.2
>9718B.AF384293.B.CCR5	30.88	26.34	4.54	R5	4.1
>U.DQ061821.B.CCR5	32.88	28.84	4.04	R5	4.2
>S171.AF153150.C.CCR5	36.47	33.65	2.82	R5	3.1
>VI2622.DQ177200.B.CCR5	33.42	30.86	2.56	R5	4.2
>00C194319.KF859746.A1D.CCR5	31.52	25.22	6.3	R5	2.2
>NAB02.DQ002101.B.CCR5	28.35	24.47	3.88	R5	5.1
>21.EU293446.C.CCR5	31.92	29.65	2.27	R5	4.2
>-.HM239627.B.CCR5	34.12	32.13	1.99	R5	3.2
>9508A.AF384245.B.CCR5	33.82	28.91	4.91	R5	3.2
>00C275038.KF716487.A1D.CCR5	32.33	28.6	3.73	R5	3
>R.DQ061750.B.CCR5	32.22	31.23	0.99	R5	4.1
>-.JF896849.B.CCR5	35.58	32.54	3.04	R5	3.1
>VC5.KF384813.B.CCR5	35.3	33.75	1.55	R5	3.1
>-.FJ376027.C.CCR5	34.78	31.36	3.42	R5	3
>SC13.EU578380.B.CCR5	32.63	30.22	2.41	R5	2.1
>208.AF180901.B.CCR5	34.45	32.71	1.74	R5	4
>A.DQ061431.B.CCR5	34.93	33.66	1.27	R5	3.2
>E13613.AY736833.D.CCR5	27.11	31.58	-4.47	X4	6.1
>TV010.AF254775.C.CCR5	34.89	28.36	6.53	R5	3.1
>368M.EU853062.A1.CCR5	32.48	30.29	2.19	R5	3.1
>118.DQ002194.B.CCR5	34.92	32.47	2.45	R5	4
>2617_i.HM179921.C.CCR5	36.07	33.16	2.91	R5	3
>H13908_DS8.JF507899.B.CCR5	32.78	31.59	1.19	R5	4.1
>-.AY887871.C.CCR5	32.89	30.83	2.06	R5	3.1
>BP00058.JN687759.B.CCR5	28.75	24.41	4.34	R5	5.1
>19417.HQ644835.B.CCR5	33.64	32.47	1.17	R5	3.1
>MACS3.JN002057.B.CCR5	28.2	24.11	4.09	R5	3.2
>CM235.L03698.01_AE.CCR5	32.37	30.19	2.18	R5	3
>304B.AF384323.B.CCR5	28.3	24.15	4.15	R5	3.2
>L322.EU272266.B.CCR5	33.17	29.3	3.87	R5	5.1
>-.HM239633.B.CCR5	30.49	29.67	0.82	R5	5
>VI968.AM156921.B.CCR5	33.3	31.34	1.96	R5	4.2
>LB9.AF355325.AG.CCR5	32.75	31.72	1.03	R5	4.1
>Pat1.AF541009.B.CCR5	34.29	32.19	2.1	R5	4.1
>B306.EF657925.B.CCR5	34.88	32.01	2.87	R5	4.1
>2210.EU786679.B.CCR5	33.55	32.13	1.42	R5	4
>14.AF355729.B.CCR5	32.06	28.09	3.97	R5	5.1
>19984.HQ644791.B.CCR5	35.25	33.7	1.55	R5	3.2
>A.DQ061400.B.CCR5	33.8	30.56	3.24	R5	2.2
>-.HM246237.B.CCR5	33.22	27.02	6.2	R5	3.1
>2149.EU786678.B.CCR5	31.8	27.44	4.36	R5	4.1
>-.JF896817.B.CCR5	33.34	30.93	2.41	R5	4.1
>9602A.AF384252.B.CCR5	36.08	33.61	2.47	R5	4.2
>BR030.U08714.B.CCR5	35.24	32.44	2.8	R5	3.2
>F.AF199033.B.CCR5	34.05	29.71	4.34	R5	2.2
>ACH19768.EU744118.B.CCR5	32.31	27.23	5.08	R5	4.1
>644.AF082384.B.CCR5	21.58	16.45	5.13	R5	3.1
>I.DQ061523.B.CCR5	33.57	31.72	1.85	R5	3.1
>9617A.AF384254.B.CCR5	34.41	32.58	1.83	R5	4.2
>-.EF688437.B.CCR5	30.16	31.26	-1.1	X4	5.2
>C040.AF153154.C.CCR5	36.57	33.62	2.95	R5	3.1
>-.EF688448.B.CCR5	34.34	32.1	2.24	R5	4.1
>IVC3.GU945314.C.CCR5	33.6	31.05	2.55	R5	4.1
>-.HQ906861.D.CCR5	24.54	22.29	2.25	R5	4.1
>RW024.U08654.A.CCR5	29.83	28.54	1.29	R5	4
>S159.AF153132.C.CCR5	33.68	31.3	2.38	R5	3.1
>S158.AF153179.C.CCR5	34.01	31.22	2.79	R5	3.1
>RW026.U08658.A1C.CCR5	34.4	32.02	2.38	R5	4.1
>57128.AY736829.D.CCR5	31.25	29.68	1.57	R5	4.2
>A.DQ061398.B.CCR5	34.94	32.19	2.75	R5	3.2
>NAB06.DQ002301.B.CCR5	34.74	31.95	2.79	R5	4.2
>A03349.AF484518.D.CCR5	32.05	31.89	0.16	R5	4.2
>LTNP8.AY123261.A.CCR5	36.2	33.77	2.43	R5	2.2
>-.HQ906874.D.CCR5	28.18	24.15	4.03	R5	3.2
>H13988_DS2.JF508035.B.CCR5	32.42	30.64	1.78	R5	4.1
>-.FJ652359.02_AG.CCR5	27.28	26.7	0.58	R5	5.1
>170.KF770342.C.CCR5	31.68	29.87	1.81	R5	4.1
>DUR.X84327.O.CCR5	7.23	3.37	3.86	R5	2
>4.AY170657.C.CCR5	32.59	30.63	1.96	R5	3.2
>ND.AY010894.B.CCR5	29.66	24.67	4.99	R5	2
>NSU21.DQ825470.-.CCR5	35.97	33.21	2.76	R5	4.1
>-.HQ906865.D.CCR5	26.82	26.37	0.45	R5	5.1
>7047.AY842786.B.CCR5	33.54	32.16	1.38	R5	4.2
>Q.AF199040.B.CCR5	34.51	30.27	4.24	R5	4.1
>-.JX535776.01_AE.CCR5	30.01	28.69	1.32	R5	2
>-.AY123279.A.CCR5	32.6	29.87	2.73	R5	3.2
>29.FJ977083.C.CCR5	31.63	28.67	2.96	R5	4.1
>VI180.DQ177191.B.CCR5	32.64	28.23	4.41	R5	4.3
>NAB06.DQ002302.B.CCR5	34.8	31.29	3.51	R5	4.2
>-.FJ652347.02_AG.CCR5	29.87	27.52	2.35	R5	3.1
>-.HQ906860.D.CCR5	32.73	31.26	1.47	R5	3.2
>E3099.U92051.AC.CCR5	34.75	32.09	2.66	R5	3.1
>108F.EU852939.D.CCR5	34.79	32.35	2.44	R5	2.2
>14.AF355732.B.CCR5	35.66	32.84	2.82	R5	5.2
>NKS42.DQ825461.-.CCR5	32.09	29.63	2.46	R5	3.1
>ES40.KF384811.B.CCR5	30.36	26.14	4.22	R5	2
>-.JF896820.B.CCR5	34.17	28.66	5.51	R5	3.2
>-.JX535802.01_AE.CCR5	25.5	20.77	4.73	R5	3
>-.FJ375978.C.CCR5	33.49	30.83	2.66	R5	4
>-.HM239546.B.CCR5	34.37	30.08	4.29	R5	3.2
>-.FJ375967.C.CCR5	28.73	17.42	11.31	R5	1
>TM25.DQ235647.C.CCR5	26.76	26.02	0.74	R5	2.2
>19984.HQ644794.B.CCR5	33.98	31.29	2.69	R5	3.2
>-.HQ678273.B.CCR5	32.43	31.05	1.38	R5	4.1
>-.U45485.C.CCR5	35.83	32.32	3.51	R5	3.1
>TM3.DQ235638.C.CCR5	32.57	29.31	3.26	R5	3
>A.DQ061439.B.CCR5	36.11	33.6	2.51	R5	3.2
>19663.HQ644925.B.CCR5	34.68	31.47	3.21	R5	3.1
>-.HM239637.B.CCR5	34.8	32.92	1.88	R5	3.1
>T.DQ061802.B.CCR5	29.6	27.53	2.07	R5	4.2
>1865.DQ516111.B.CCR5	33.04	31.65	1.39	R5	4.2
>A03836_9F.EU853133.D.CCR5	27.1	20.43	6.67	R5	2.2
>-.HM246221.B.CCR5	32.64	29.88	2.76	R5	4.1
>605M.EU853115.D.CCR5	28.16	28.61	-0.45	X4	2.2
>Du123.AY529663.C.CCR5	32.4	27.47	4.93	R5	3.1
>SC24.AF310108.B.CCR5	32.17	26.61	5.56	R5	2.2
>-.EU743758.01_AE.CCR5	31.02	31.22	-0.2	X4	3.1
>A.DQ061436.B.CCR5	34.86	33.33	1.53	R5	3.2
>CA9.X96522.O.CCR5	7.79	0.36	7.43	R5	2.1
>33931.AY713410.B.CCR5	33.81	31.19	2.62	R5	4.2
>BR004a.U08671.B.CCR5	28.67	25.48	3.19	R5	3.1
>NAB05.DQ002219.B.CCR5	34.72	32.42	2.3	R5	4.1
>TM31.DQ235648.C.CCR5	30.19	28.47	1.72	R5	3.1
>Pat1.AF541036.B.CCR5	34.77	31.28	3.49	R5	4.1
>1818.AY994508.A1.CCR5	33.16	30.71	2.45	R5	3.1
>NAB05.DQ002227.B.CCR5	31.37	30.49	0.88	R5	3.1
>8.KF770455.C.CCR5	32.35	28.62	3.73	R5	3.1
>-.EU743786.01_AE.CCR5	27.43	21.33	6.1	R5	3.1
>S172.AF153170.C.CCR5	35.29	33.08	2.21	R5	2.1
>MP582.AM279343.A1.CCR5	32.94	28.04	4.9	R5	4.1
>C011.AF153129.C.CCR5	32.64	26.7	5.94	R5	4.1
>H471.KF716495.B.CCR5	32.2	32.39	-0.19	X4	3.2
>38.AY170667.C.CCR5	35.14	32.21	2.93	R5	4
>BR018.U08688.B.CCR5	35.07	28.96	6.11	R5	1.2
>602F.EU853107.D.CCR5	28.66	27.88	0.78	R5	3.1
>-.HM239527.B.CCR5	31.11	25.87	5.24	R5	4.1
>7069.AY842809.B.CCR5	34.99	32.42	2.57	R5	3.2
>NAB02.DQ002104.B.CCR5	28.57	25.32	3.25	R5	5
>-.HM239586.G.CCR5	36.12	33.04	3.08	R5	2.2
>62615.EU575611.B.CCR5	31.42	27.83	3.59	R5	4.2
>MCST4474.KC312573.B.CCR5	32.38	27.13	5.25	R5	3.1
>1054.EU575279.B.CCR5	30.78	30.24	0.54	R5	4.1
>601.AF082379.B.CCR5	34.97	32.82	2.15	R5	4
>-.HM239614.B.CCR5	33.53	28.54	4.99	R5	3.2
>00C270475.KF716488.A1G.CCR5	33.23	30.93	2.3	R5	4.1
>H13845_DS3.JF507766.B.CCR5	30.98	30.64	0.34	R5	4.1
>BP000039.KC596068.BC.CCR5	32.79	23.71	9.08	R5	3.2
>702010432.JQ779247.C.CCR5	30.19	27.15	3.04	R5	5
>-.HM246194.B.CCR5	30.67	26.07	4.6	R5	4.2
>127.DQ002327.B.CCR5	33.88	31.38	2.5	R5	4.1
>-.AY887877.C.CCR5	32.87	30.28	2.59	R5	4
>FV8.DQ382366.C.CCR5	34.14	31.06	3.08	R5	3.2
>194318.KF716483.A1D.CCR5	33.78	31.08	2.7	R5	4.1
>208.AF180906.B.CCR5	33.42	29.17	4.25	R5	5.1
>R.DQ061753.B.CCR5	32.87	32.1	0.77	R5	3.1
>-.FJ375996.C.CCR5	28.62	28.26	0.36	R5	2.1
>H13951_DS4.JF507980.B.CCR5	32.87	28.28	4.59	R5	5.1
>NYU340.AY994509.A1G.CCR5	35.38	31.44	3.94	R5	4
>BP00078.JN687775.02_AG.CCR5	34.27	30.83	3.44	R5	3
>ND.AY010876.B.CCR5	29.88	28.05	1.83	R5	3
>APV_10.DQ869016.B.CCR5	34.35	29.93	4.42	R5	3.1
>109.FJ798398.B.CCR5	32.41	31.23	1.18	R5	5.1
>NH2.AB014781.01_AE.CCR5	32.66	31.27	1.39	R5	2
>H13993_DS5.JF508097.B.CCR5	31.84	30.79	1.05	R5	3.3
>-.AF062014.01_AE.CCR5	29.52	26.72	2.8	R5	3
>NSU26.DQ825471.-.CCR5	31.24	28.28	2.96	R5	3
>-.HQ678266.B.CCR5	33.45	28.62	4.83	R5	3.2
>-.HM239535.B.CCR5	32.92	28.36	4.56	R5	3.1
>LTNP3.AY123256.A.CCR5	33	29.62	3.38	R5	2.1
>TM22.DQ235631.C.CCR5	31.92	28.57	3.35	R5	3.1
>-.HM246195.B.CCR5	31.59	26.3	5.29	R5	3.1
>36.FJ977086.C.CCR5	34.59	31.32	3.27	R5	4.1
>L135.EU272248.B.CCR5	33.45	31.94	1.51	R5	4.1
>RO001.HF679019.D.CCR5	22.97	19.32	3.65	R5	3.1
>H13845_DS3.JF507750.B.CCR5	31.54	30.23	1.31	R5	5.1
>1579.DQ083238.A1C.CCR5	31.39	29.49	1.9	R5	2.1
>-.FJ652357.02_AG.CCR5	24.47	20.47	4	R5	4.1
>TH020.U08832.01_AE.CCR5	32.33	30.86	1.47	R5	3.1
>ARP1116.JX140656.B.CCR5	34.25	29.05	5.2	R5	3.1
>19984.HQ644790.B.CCR5	34.97	33.67	1.3	R5	3.2
>P1a.GU204921.B.CCR5	18.16	10.26	7.9	R5	3.2
>100.JX508859.A1.CCR5	30.88	26.66	4.22	R5	2.1
>H13951_DS4.JF507983.B.CCR5	31.55	28.48	3.07	R5	4.1
>2282.DQ516307.B.CCR5	34.32	32.56	1.76	R5	4.2
>MACS3.JN002043.B.CCR5	34.92	32.22	2.7	R5	4.1
>CNE6.HM215423.B.CCR5	30.09	25.44	4.65	R5	3.2
>BAL.AY426113.B.CCR5	30.16	33.49	-3.33	X4	6.2
>-.GU475021.01_AE.CCR5	30.48	29.39	1.09	R5	3
>LB4.AF355322.A.CCR5	30.82	26.61	4.21	R5	2.2
>-.EU743792.01_AE.CCR5	28.95	26.37	2.58	R5	3.1
>121.DQ002241.B.CCR5	33.11	29.17	3.94	R5	2.2
>424.HQ644897.B.CCR5	35.16	32.96	2.2	R5	4.1
>-.HM239557.A.CCR5	33.13	30.34	2.79	R5	4.1
>-.GU475035.01_AE.CCR5	32.18	30.93	1.25	R5	3
>-.HM239593.B.CCR5	32.01	30.6	1.41	R5	4
>NAB03.DQ002087.B.CCR5	34.32	32.3	2.02	R5	5.2
>92BR019.U08689.B.CCR5	34.54	28.53	6.01	R5	3.2
>-.AY887864.C.CCR5	33.77	30.24	3.53	R5	4.1
>FV22.DQ382375.C.CCR5	32.7	29.87	2.83	R5	3
>-.EU743767.01_AE.CCR5	27.83	24.19	3.64	R5	2
>Pat2.AF541084.B.CCR5	27.69	27.24	0.45	R5	5.1
>ZM197M.DQ388515.C.CCR5	35.2	31.06	4.14	R5	3.1
>888_F.KF986051.D.CCR5	32.54	30.41	2.13	R5	3.3
>00C194671.KF716485.A1D.CCR5	34.72	32.11	2.61	R5	3
>MACS2.JN002040.B.CCR5	34.25	31.56	2.69	R5	4.2
>-.HM239605.B.CCR5	33.91	27.92	5.99	R5	3.2
>2242.DQ516215.B.CCR5	32.19	29.64	2.55	R5	4.2
>702010293.KC156330.C.CCR5	32.57	30.29	2.28	R5	3.2
>2242.DQ516225.B.CCR5	31.38	30.2	1.18	R5	5.2
>MW960.AY669749.C.CCR5	31.26	25.17	6.09	R5	3.1
>U.DQ061848.B.CCR5	33.07	27.51	5.56	R5	4.1
>SC05.EU576774.B.CCR5	35.11	32.02	3.09	R5	2.1
>26191.EF117274.C.CCR5	34.52	31.51	3.01	R5	4.1
>2810_M.KF986132.D.CCR5	31.51	30.32	1.19	R5	3.1
>702010432.JQ779236.C.CCR5	28.53	26.57	1.96	R5	4
>ACH19659.EU744170.B.CCR5	32.95	30.45	2.5	R5	4.2
>258.HQ708057.C.CCR5	28.91	29.87	-0.96	X4	6
>ARP1183.JX140659.B.CCR5	33.64	29.76	3.88	R5	4.2
>H13904_DS9.JF507793.B.CCR5	32.44	30.91	1.53	R5	4.1
>X2486.GQ222687.G.CCR5	30.96	29.8	1.16	R5	2.1
>C3714.JN188292.C.CCR5	32.15	23.19	8.96	R5	4.1
>103.DQ002045.01_AE.CCR5	27.31	25.83	1.48	R5	2
>TT27P.EU577152.B.CCR5	31.08	27.47	3.61	R5	2
>-.JF896831.B.CCR5	34.79	29.54	5.25	R5	3.2
>-.GU475037.01_AE.CCR5	27.95	28.72	-0.77	X4	1.1
>-.HM239531.G.CCR5	31.47	26.17	5.3	R5	2
>VI2673.DQ177210.B.CCR5	34.22	32.59	1.63	R5	3.1
>21603287.JX140667.C.CCR5	34.55	31.26	3.29	R5	4.2
>RU570.U08368.G.CCR5	30.95	29.47	1.48	R5	3.1
>H13904_DS9.JF507803.B.CCR5	31.37	29.67	1.7	R5	4.1
>263.KF770389.C.CCR5	34.31	31.04	3.27	R5	4.1
>-.HM239524.B.CCR5	36	32.27	3.73	R5	3.1
>183M.EU852973.D.CCR5	31.19	29.06	2.13	R5	3.2
>S134.AF153180.C.CCR5	24.61	23.27	1.34	R5	5.1
>-.HM239576.B.CCR5	34.09	28.83	5.26	R5	3.2
>66-mother.JN944664.01_AE.CCR5	32.13	31.19	0.94	R5	3.1
>ACH18969.EU744066.B.CCR5	36.24	33.04	3.2	R5	3.2
>270B.AF384332.B.CCR5	31.15	26.61	4.54	R5	4.2
>-.AB553914.B.CCR5	31.94	26.17	5.77	R5	2.2
>-.FJ652350.02_AG.CCR5	31.08	29.21	1.87	R5	5
>B306.EF657907.B.CCR5	33.2	30.21	2.99	R5	4.1
>19559.HQ644867.B.CCR5	32.61	31.02	1.59	R5	2.2
>22.FJ977079.C.CCR5	33.74	31.06	2.68	R5	2.1
>235207.KF716466.C.CCR5	30.74	29.65	1.09	R5	4
>Q842.AF407161.A1.CCR5	36.33	33.27	3.06	R5	2.1
>Pat1.AF541024.B.CCR5	34.03	29.31	4.72	R5	3.1
>DE11US002.KC473831.B.CCR5	31.62	29.29	2.33	R5	4.2
>-.JF896842.B.CCR5	34.29	30.88	3.41	R5	4.2
>19932.HQ645001.B.CCR5	32.23	30.36	1.87	R5	4.1
>301727.U04925.B.CCR5	36.65	34.32	2.33	R5	3.2
>NT34.DQ825476.-.CCR5	31.78	27.55	4.23	R5	3.1
>-.EF688440.B.CCR5	30.13	30.77	-0.64	X4	4.3
>Q.DQ061683.B.CCR5	31.65	26.81	4.84	R5	3.1
>DJ258.L22939.02_AG.CCR5	34.12	31.7	2.42	R5	3.1
>TV003.AF391233.C.CCR5	32.29	29.58	2.71	R5	5.1
>0014BBY.AY371126.02_AG.CCR5	29.32	27.44	1.88	R5	4.1
>MP1378.AM279352.02_AG.CCR5	29.63	28.32	1.31	R5	3.1
>1018.EU575091.B.CCR5	35.17	33.23	1.94	R5	3.1
>TV001.AF254766.C.CCR5	35.62	32.17	3.45	R5	3.1
>19559.HQ644852.B.CCR5	34.05	32.41	1.64	R5	3.1
>H.DQ061478.B.CCR5	31.16	29.86	1.3	R5	2
>TV016.AF254778.B.CCR5	32.49	28.71	3.78	R5	4.1
>NAB02.DQ002092.B.CCR5	28.55	24.88	3.67	R5	3.1
>205W.AF384296.B.CCR5	32.83	32.46	0.37	R5	4.2
>-.HQ678286.B.CCR5	35.95	30.45	5.5	R5	2.2
>7120.AY842824.B.CCR5	30.87	27.39	3.48	R5	3.1
>ACH18969.EU744082.B.CCR5	32.81	26.79	6.02	R5	4
>21.EF579978.B.CCR5	26.62	22.08	4.54	R5	2.2
>301657.U04908.B.CCR5	34.16	31.87	2.29	R5	4.2
>-.FJ652341.02_AG.CCR5	33	29.62	3.38	R5	3
>301712.U04917.B.CCR5	34.81	32.23	2.58	R5	4.2
>00C175097.KF716473.CD.CCR5	33.84	30.86	2.98	R5	2.1
[truncated: 357 more rows]

## Sheet: X4
Table S2
prediction result for sequences in X4 training dataset.From the 1st column to the 6th column, they are: accession number of sequence, score from R5-M, score from X4-M, determined tropism, net charge of the sequence
Accession Number			z	prediction	Net charge
>0264RI.JF804807.29_BF.CXCR4	19.87	30.41	-10.54	X4	6.2
>UG029.U08666.A1.CXCR4	22.44	30.91	-8.47	X4	6.1
>3-child.AY619845.D.CXCR4	28.72	30.6	-1.88	X4	4.1
>UG046.U08737.D.CXCR4	8.95	26.29	-17.34	X4	7.1
>3-child.AY619824.D.CXCR4	9.49	28.21	-18.72	X4	6
>30.FJ846652.C.CXCR4	27.28	33.17	-5.89	X4	7.2
>-.FJ375993.C.CXCR4	12.75	26.54	-13.79	X4	7.1
>208.AF021617.B.CXCR4	28.74	34.57	-5.83	X4	6.1
>N7.FJ653149.B.CXCR4	26.17	32.62	-6.45	X4	6.1
>UG059.U08739.D.CXCR4	-1.27	21.12	-22.39	X4	6.2
>UG024.U43386.D.CXCR4	17.08	26.61	-9.53	X4	5.1
>s35.EU604549.B.CXCR4	23.15	27.92	-4.77	X4	5.2
>172.KF770414.C.CXCR4	29.45	30.07	-0.62	X4	5.1
>X138.EU074782.BG.CXCR4	32.89	31.51	1.38	R5	2.1
>1-mother.AY619856.01_AE.CXCR4	30.83	31.26	-0.43	X4	4
>X138.EU074781.BG.CXCR4	8.42	11.19	-2.77	X4	2
>FV26.DQ382378.C.CXCR4	20.58	28.49	-7.91	X4	8.1
>UG038.U08734.D.CXCR4	6.23	20.81	-14.58	X4	5.1
>3-child.AY619811.D.CXCR4	11.89	26.2	-14.31	X4	5
>Du36.FJ846632.C.CXCR4	16.37	29.16	-12.79	X4	7
>VH.AF146728.B.CXCR4	23.63	26.66	-3.03	X4	4.2
>-.EU743794.01_AE.CXCR4	9.43	22.49	-13.06	X4	3
>3-child.AY619836.D.CXCR4	14.14	26.9	-12.76	X4	5
>3-child.AY619804.D.CXCR4	10.37	23.63	-13.26	X4	5
>CNE107.HQ699986.01_AE.CXCR4	21.61	27.41	-5.8	X4	5.1
>30.FJ846648.C.CXCR4	27.56	33.45	-5.89	X4	7.2
>490.AF259007.B.CXCR4	14.9	30.16	-15.26	X4	7.1
>1-mother.AY619912.01_AE.CXCR4	21.04	30.77	-9.73	X4	8
>1-mother.AY619899.01_AE.CXCR4	31.11	31.29	-0.18	X4	4
>3-mother.AY619770.D.CXCR4	29.22	31.06	-1.84	X4	4.2
>-.JX535770.01_AE.CXCR4	23.89	30.42	-6.53	X4	8
>X138.EU074775.BG.CXCR4	32.36	30.09	2.27	R5	0
>LAI.X01762.B.CXCR4	26.31	32.91	-6.6	X4	8.1
>159.KF770412.C.CXCR4	15.81	25.47	-9.66	X4	6
>3-child.AY619844.D.CXCR4	9.76	24.65	-14.89	X4	5
>7047.AY842799.B.CXCR4	26.47	32.78	-6.31	X4	6.1
>432.FJ798547.B.CXCR4	29.18	34.57	-5.39	X4	6.1
>135.FJ798429.B.CXCR4	25.69	30.44	-4.75	X4	5.1
>3-child.AY619829.D.CXCR4	10.14	26.28	-16.14	X4	5
>CB1.JN001990.B.CXCR4	22.78	26.83	-4.05	X4	5.1
>VI761.AM156912.D.CXCR4	16.37	28.29	-11.92	X4	7.1
>1-mother.AY619904.01_AE.CXCR4	30.5	30.77	-0.27	X4	4
>268.KF770420.C.CXCR4	25.79	29.3	-3.51	X4	5.1
>14.AF355735.B.CXCR4	22.2	31.66	-9.46	X4	6
>CMU10.U25575.01_AE.CXCR4	10.93	26.31	-15.38	X4	6
>MN.AY736819.B.CXCR4	22.72	32.2	-9.48	X4	8.2
>RO006.HF572029.D.CXCR4	15.66	23.67	-8.01	X4	5.1
>TC08.FJ541293.C.CXCR4	26.34	31.19	-4.85	X4	7.1
>7120.AY842828.B.CXCR4	15.1	24.94	-9.84	X4	5.1
>490.AF258981.B.CXCR4	21.78	31.47	-9.69	X4	7.1
>RE207.HF679015.D.CXCR4	12.89	24.16	-11.27	X4	5
>173.KF770417.C.CXCR4	28.16	30.45	-2.29	X4	6.1
>RP1.FJ846659.C.CXCR4	27.69	31.02	-3.33	X4	7.1
>15.AF355697.01_AE.CXCR4	25.04	28.61	-3.57	X4	5
>3-child.AY619853.D.CXCR4	29.58	31.97	-2.39	X4	4.1
>109.FJ798399.B.CXCR4	24.8	31.67	-6.87	X4	7.1
>208.AF180903.B.CXCR4	22.65	32.62	-9.97	X4	7
>197-child.EU281998.D.CXCR4	10.83	19.43	-8.6	X4	5.1
>3-child.AY619834.D.CXCR4	9.99	28.67	-18.68	X4	6.1
>CMU08.U48268.01_AE.CXCR4	23	31.31	-8.31	X4	6.1
>171.AF259052.B.CXCR4	29.28	32.13	-2.85	X4	5.1
>1-mother.AY619884.01_AE.CXCR4	21.16	30.13	-8.97	X4	7.1
>T28.AJ810483.B.CXCR4	8.69	23.88	-15.19	X4	6.3
>20.FJ846645.C.CXCR4	28.48	29.65	-1.17	X4	5.1
>101.FJ798362.B.CXCR4	20.22	28.49	-8.27	X4	7.2
>-.AF307749.D.CXCR4	10.64	24.08	-13.44	X4	6.2
>3-child.AY619835.D.CXCR4	13.87	29.78	-15.91	X4	6.1
>3-mother.AY619765.D.CXCR4	23.07	29.54	-6.47	X4	5.2
>0063SP.JF804806.29_BF.CXCR4	16.57	23.08	-6.51	X4	7
>1-mother.AY619917.01_AE.CXCR4	23.44	32	-8.56	X4	7
>NH2.AB014786.01_AE.CXCR4	21.97	30.5	-8.53	X4	6
>LAI.L31963.B.CXCR4	21.14	31.24	-10.1	X4	9.1
>UNC116.AF034384.B.CXCR4	21.9	31.12	-9.22	X4	7
>CMU02.U25554.01_AE.CXCR4	13.03	26.09	-13.06	X4	6.1
>1551.FJ798460.B.CXCR4	28.44	29.13	-0.69	X4	4.1
>490.AF258999.B.CXCR4	20.23	30.04	-9.81	X4	7.1
>3-child.AY619808.D.CXCR4	10.15	28.49	-18.34	X4	6.1
>NKS40.DQ825460.-.CXCR4	16.79	23.66	-6.87	X4	5.2
>CB1.JN001993.B.CXCR4	21.54	26.13	-4.59	X4	5.1
>TC28.AY265949.C.CXCR4	14.78	20.68	-5.9	X4	5.2
>F.U48207.B.CXCR4	34.61	32.42	2.19	R5	3.1
>1-mother.AY619888.01_AE.CXCR4	23.42	30.81	-7.39	X4	7
>BW17.FJ846634.C.CXCR4	29.56	33.57	-4.01	X4	6.1
>UNC116.AF034378.B.CXCR4	23.24	32.25	-9.01	X4	7
>TM1.FJ846655.C.CXCR4	21.49	28.83	-7.34	X4	7.1
>X138.EU074779.BG.CXCR4	33.72	31.16	2.56	R5	2
>NH2.AB014812.01_AE.CXCR4	28.69	30.73	-2.04	X4	5
>413.FJ798540.B.CXCR4	24.7	29.34	-4.64	X4	5.1
>CM9.FJ846640.C.CXCR4	18.81	24.41	-5.6	X4	5.1
>NH2.AB014791.01_AE.CXCR4	20.5	29.91	-9.41	X4	6
>VI968.AM156922.B.CXCR4	16.28	29.19	-12.91	X4	6.3
>Du36.FJ846628.C.CXCR4	13.94	28.08	-14.14	X4	7.1
>N7.FJ653155.B.CXCR4	25.76	28.08	-2.32	X4	5.2
>TC13.FJ541294.C.CXCR4	18.75	27.94	-9.19	X4	6.4
>1-mother.AY619889.01_AE.CXCR4	23.06	31.08	-8.02	X4	7
>3-mother.AY619744.D.CXCR4	24.19	29.37	-5.18	X4	5.2
>7069.AY842819.B.CXCR4	18.14	24.23	-6.09	X4	5.1
>APV_4.DQ869028.B.CXCR4	16.29	23.89	-7.6	X4	7.1
>-.EF688436.B.CXCR4	13.77	22.99	-9.22	X4	4.4
>-.GU475038.01_AE.CXCR4	15.84	24.66	-8.82	X4	6
>1-mother.AY619862.01_AE.CXCR4	29.24	30.14	-0.9	X4	4
>LAI.AF033819.B.CXCR4	23.72	32.68	-8.96	X4	9.1
>MN.AF075721.B.CXCR4	20.35	31.46	-11.11	X4	9.2
>LB30.AF355330.G.CXCR4	29.96	28.6	1.36	R5	5.1
>DU179.DQ904343.C.CXCR4	21.19	29.83	-8.64	X4	6
>3-child.AY619831.D.CXCR4	30.3	31.85	-1.55	X4	4.1
>208.AF021669.B.CXCR4	20.52	31.54	-11.02	X4	6
>N7.FJ653151.B.CXCR4	23.24	30.96	-7.72	X4	6.2
>1-mother.AY619883.01_AE.CXCR4	19.46	29.51	-10.05	X4	7
>VI820.AM156914.A1.CXCR4	18.76	23.38	-4.62	X4	6
>AMK.U08193.D.CXCR4	11.8	24.69	-12.89	X4	5.1
>8.KF770430.C.CXCR4	22.87	27.25	-4.38	X4	6.1
>2920.FJ831907.02_AG.CXCR4	27.94	29.31	-1.37	X4	3
>3-child.AY619830.D.CXCR4	12.67	26.31	-13.64	X4	5
>3-mother.AY619752.D.CXCR4	21.49	27.28	-5.79	X4	5.2
>HT599.U04904.B.CXCR4	26.36	30.36	-4	X4	5.4
>1-mother.AY619855.01_AE.CXCR4	28.95	30.34	-1.39	X4	3
>-.EU743782.01_AE.CXCR4	22.85	30.78	-7.93	X4	7
>TM1.FJ846657.C.CXCR4	24.74	30.31	-5.57	X4	7.1
>-.JX535787.01_AE.CXCR4	11.45	21.91	-10.46	X4	5
>490.AF258985.B.CXCR4	22.37	29.8	-7.43	X4	7.1
>490.AF258988.B.CXCR4	21.09	31.15	-10.06	X4	7.1
>413.FJ798539.B.CXCR4	28.25	32.05	-3.8	X4	5.1
>UG038.AY669759.D.CXCR4	1.64	18.53	-16.89	X4	4.1
>BK132.AY736821.B.CXCR4	27.39	30.04	-2.65	X4	4.1
>MP812.AM279344.A1.CXCR4	16.44	29.42	-12.98	X4	6.1
>MP522.AM279349.02_AG.CXCR4	26.71	32.15	-5.44	X4	6.1
>-.HQ678267.B.CXCR4	22.73	31.43	-8.7	X4	8.2
>3-child.AY619797.D.CXCR4	13.37	29.32	-15.95	X4	6
>208.AF021622.B.CXCR4	21.95	31.99	-10.04	X4	7
>BR015.HF678996.D.CXCR4	2	20.58	-18.58	X4	6.1
>3-mother.AY619754.D.CXCR4	29.97	31.77	-1.8	X4	4.2
>CNE49.HQ699974.08_BC.CXCR4	25.98	32.52	-6.54	X4	6.1
>FV3.DQ382362.C.CXCR4	29.18	33.14	-3.96	X4	6.1
>3-child.AY619819.D.CXCR4	2.41	14.81	-12.4	X4	5
>3-child.AY619806.D.CXCR4	31.05	32.56	-1.51	X4	4.1
>3-child.AY619828.D.CXCR4	9.11	22.46	-13.35	X4	5
>CMU10.U25574.01_AE.CXCR4	11.41	22.96	-11.55	X4	5
>M02138.AY713424.01_AE.CXCR4	16.16	27.57	-11.41	X4	6
>3-child.AY619798.D.CXCR4	11.73	25.7	-13.97	X4	5.1
>109.FJ798402.B.CXCR4	25.06	31.55	-6.49	X4	7.1
>1-mother.AY619872.01_AE.CXCR4	29.55	30.55	-1	X4	4
>3-child.AY619807.D.CXCR4	8.75	27.97	-19.22	X4	6.1
>3-mother.AY619747.D.CXCR4	25.21	29.7	-4.49	X4	5.2
>MP581.AM279356.02A.CXCR4	10.33	25.19	-14.86	X4	7.2
>SC51.EU578431.B.CXCR4	26.47	27.08	-0.61	X4	4.3
>208.AF021647.B.CXCR4	23.19	32.69	-9.5	X4	7
>UG065.U08740.D.CXCR4	17.7	25.97	-8.27	X4	5
>Du36.FJ846630.C.CXCR4	14.34	28.57	-14.23	X4	7
>LWJ.GU647196.B.CXCR4	30.23	37.15	-6.92	X4	6.1
>UG070.AY669756.D.CXCR4	-9.99	16.47	-26.46	X4	6.2
>-.DQ286958.B.CXCR4	20.98	27.78	-6.8	X4	5.2
>UNC116.AF034377.B.CXCR4	22.87	31.98	-9.11	X4	7.1
>135.FJ798432.B.CXCR4	29.06	35.72	-6.66	X4	6.1
>BZ167.AY173956.B.CXCR4	24.48	31.96	-7.48	X4	8
>LAI.M14100.B.CXCR4	23.08	32.05	-8.97	X4	9.1
>12.AY230878.C.CXCR4	19.17	26.46	-7.29	X4	7.1
>101.FJ798323.B.CXCR4	25.26	30.97	-5.71	X4	6.2
>UG021.U08723.D.CXCR4	9.55	22.57	-13.02	X4	5.1
>3-child.AY619809.D.CXCR4	11.44	25.57	-14.13	X4	6
>7120.AY842826.B.CXCR4	30.3	30.1	0.2	R5	4.2
>LAI.AF189159.B.CXCR4	22.42	30.78	-8.36	X4	9.1
>1-mother.AY619914.01_AE.CXCR4	19.56	28.96	-9.4	X4	7
>14.AF355744.B.CXCR4	19.51	30.33	-10.82	X4	6
>171.AF259049.B.CXCR4	28.04	31.43	-3.39	X4	5.1
>109.FJ798404.B.CXCR4	24.66	31.25	-6.59	X4	7.1
>3-mother.AY619756.D.CXCR4	24.67	29.52	-4.85	X4	4.2
>TYBE.AY189526.B.CXCR4	20.57	30.07	-9.5	X4	7.1
>7120.AY842833.B.CXCR4	12.12	26.14	-14.02	X4	6
>101.FJ798570.B.CXCR4	23.88	29.85	-5.97	X4	6.2
>-.FJ375983.C.CXCR4	22.11	27.01	-4.9	X4	5.1
>X138.EU074777.BG.CXCR4	31.25	31.5	-0.25	X4	5
>1-mother.AY619866.01_AE.CXCR4	30.26	30.62	-0.36	X4	4
>208.AF021670.B.CXCR4	20.8	31.57	-10.77	X4	6
>101.FJ798576.B.CXCR4	34.58	32.87	1.71	R5	4.2
>FV10.DQ382368.CD.CXCR4	14.78	26.2	-11.42	X4	5.2
>14.AF355743.B.CXCR4	20.96	30.96	-10	X4	6
>TM9.AY529679.C.CXCR4	21.65	30.79	-9.14	X4	7
>3-child.AY619800.D.CXCR4	13.48	25.94	-12.46	X4	5
>3-child.AY619846.D.CXCR4	8.72	24.99	-16.27	X4	6
>3-child.AY619849.D.CXCR4	10.12	25.51	-15.39	X4	6
>-.DQ286957.B.CXCR4	20.65	25.97	-5.32	X4	5.2
>3-child.AY619802.D.CXCR4	10.63	23.21	-12.58	X4	5
>TC28.FJ541295.C.CXCR4	15.35	24.47	-9.12	X4	6.2
>ELI.K03454.D.CXCR4	15.46	20.83	-5.37	X4	5.1
>1-mother.AY619854.01_AE.CXCR4	28.08	29.61	-1.53	X4	3
>-.GU475018.01_AE.CXCR4	17.89	24.3	-6.41	X4	5.1
>TC23.FJ541290.C.CXCR4	32.75	31.94	0.81	R5	4.1
>-.EU743775.01_AE.CXCR4	23.68	30.32	-6.64	X4	6.1
>208.AF021630.B.CXCR4	23.89	33.32	-9.43	X4	7
>CP7.KF384805.B.CXCR4	32.6	30.38	2.22	R5	4.2
>NH2.AB014796.01_AE.CXCR4	24.52	31.73	-7.21	X4	6
>7.AF411966.C.CXCR4	18.35	26.22	-7.87	X4	7.1
>159.KF770413.C.CXCR4	15.23	23.04	-7.81	X4	5
>3-child.AY619815.D.CXCR4	7.74	28.29	-20.55	X4	6
>CP3.KF384801.B.CXCR4	23	30.85	-7.85	X4	6.1
>SE6594.AF069672.A1U.CXCR4	22.24	29.24	-7	X4	5.3
>15.AF355708.01_AE.CXCR4	24.93	27.79	-2.86	X4	5
>NH2.AB014793.01_AE.CXCR4	25.65	29.2	-3.55	X4	4
>NH2.AB014801.01_AE.CXCR4	23.4	31.25	-7.85	X4	6
>YD9.AF355336.AG.CXCR4	19.77	28.11	-8.34	X4	6.1
>3-mother.AY619766.D.CXCR4	19.61	27.59	-7.98	X4	5.2
>-.HM246199.01_AE.CXCR4	18.34	29.09	-10.75	X4	7.1
>100.JX508861.A1.CXCR4	18.59	22.74	-4.15	X4	5.1
>UG053.U08738.D.CXCR4	11.13	21.86	-10.73	X4	5.1
>3-mother.AY619736.D.CXCR4	24.46	28.99	-4.53	X4	5.2
>CMU02.U25553.01_AE.CXCR4	13.03	25.54	-12.51	X4	6
>208.AF021639.B.CXCR4	22.91	32.66	-9.75	X4	7
>-.JX535771.01_AE.CXCR4	21.63	29.67	-8.04	X4	6
>TC28.AY265948.C.CXCR4	32.62	29.96	2.66	R5	5.1
>1-mother.AY619887.01_AE.CXCR4	30.78	30.8	-0.02	X4	4
>TC22.FJ541296.C.CXCR4	23.41	29.38	-5.97	X4	6.1
>-.HQ906866.D.CXCR4	9.98	22.49	-12.51	X4	5.1
>CP12.KF384799.B.CXCR4	21.2	30.86	-9.66	X4	6.3
>CP4.KF384802.B.CXCR4	21.87	29.98	-8.11	X4	6.2
>3-child.AY619801.D.CXCR4	12.88	23.91	-11.03	X4	5
>DU179.DQ904342.C.CXCR4	21.26	26.43	-5.17	X4	5
>0008SP.JF804805.BF1.CXCR4	24.03	25.31	-1.28	X4	5.1
>-.EU743760.01B.CXCR4	13.48	23.83	-10.35	X4	5
>-.EU743779.01_AE.CXCR4	11.75	22.12	-10.37	X4	4.1
>VI943.AM156916.B.CXCR4	26.28	32.2	-5.92	X4	6.1
>3-mother.AY619769.D.CXCR4	26.85	30.29	-3.44	X4	5.2
>135.FJ798430.B.CXCR4	27.58	34.64	-7.06	X4	6.1
>AS1.KF384800.B.CXCR4	11.1	23.04	-11.94	X4	6.3
>ZAM20.L22956.C.CXCR4	31.44	29.12	2.32	R5	4.1
>1-mother.AY619902.01_AE.CXCR4	21.33	30.55	-9.22	X4	7.1
>N7.FJ653156.B.CXCR4	26.65	29.12	-2.47	X4	5.2
>-.AY271690.02_AG.CXCR4	18.7	25.65	-6.95	X4	5.1
>SC24.EU578395.B.CXCR4	22.57	25.48	-2.91	X4	5.1
>NP1695.AY713419.01_AE.CXCR4	17.58	24.97	-7.39	X4	5.2
>CNE57.HM215420.B.CXCR4	31.42	36.62	-5.2	X4	6.1
>NIRT333.KF766540.C.CXCR4	34.04	33.1	0.94	R5	2.1
>490.AF259009.B.CXCR4	15.28	30.14	-14.86	X4	6.1
>172.KF770415.C.CXCR4	29.35	29.27	0.08	R5	5.1
>413.FJ798527.B.CXCR4	27.25	30.4	-3.15	X4	5.1
>135.FJ798416.B.CXCR4	27.93	31.64	-3.71	X4	5.1
>3-child.AY619805.D.CXCR4	10.92	26.07	-15.15	X4	5.1
>BK132.AY173951.B.CXCR4	27.23	30.2	-2.97	X4	5.1
>3-mother.AY619753.D.CXCR4	24.09	29.87	-5.78	X4	5.2
>N7.FJ653150.B.CXCR4	24.32	31.32	-7	X4	6.2
>-.JX535780.01_AE.CXCR4	17.11	22.91	-5.8	X4	4
>159.KF770411.C.CXCR4	15	27.29	-12.29	X4	6
>135.FJ798426.B.CXCR4	27.65	31.61	-3.96	X4	5.1
>1-mother.AY619882.01_AE.CXCR4	30.72	31.18	-0.46	X4	4
>X138.EU074780.BG.CXCR4	33.27	31.22	2.05	R5	2.1
>UNC116.AF034375.B.CXCR4	22.22	30.54	-8.32	X4	7.1
>-.EU743780.01_AE.CXCR4	11.83	22.57	-10.74	X4	4.1
>ACH168.AF035534.B.CXCR4	27.07	34.77	-7.7	X4	7.2
>-.EF688451.B.CXCR4	9.46	17.83	-8.37	X4	5.2
>CB1.JN001995.B.CXCR4	20.61	28.73	-8.12	X4	6.1
>432.FJ798554.B.CXCR4	32.38	32.65	-0.27	X4	3.1
>BD6.AF355320.AG.CXCR4	18.3	25.35	-7.05	X4	5.1
>3-child.AY619848.D.CXCR4	14.75	26.4	-11.65	X4	5.1
>-.FJ375980.C.CXCR4	15.88	21.94	-6.06	X4	4.2
>X1608.JX140650.A1.CXCR4	25.16	30.86	-5.7	X4	6.1
>UG029.U08667.A1.CXCR4	21.87	26.5	-4.63	X4	5.1
>1-child.AY619931.01_AE.CXCR4	16.94	29.6	-12.66	X4	6.2
>s35.EU604561.B.CXCR4	23.39	28.3	-4.91	X4	5.2
>TM2.AY529678.C.CXCR4	22.39	26.59	-4.2	X4	5.1
>UG038.U08806.D.CXCR4	5.59	20.18	-14.59	X4	5.1
>UNC116.AF034376.B.CXCR4	20.58	30.51	-9.93	X4	7
>101.FJ798356.B.CXCR4	25.12	30.55	-5.43	X4	6.2
>-.AF307758.D.CXCR4	12.37	28.84	-16.47	X4	6.2
>VI64.DQ177204.F1.CXCR4	23.32	30.52	-7.2	X4	7.1
>CP8.KF384806.B.CXCR4	10.28	21.16	-10.88	X4	5.1
>3-mother.AY619768.D.CXCR4	24.05	28.95	-4.9	X4	5.2
>-.FJ376006.C.CXCR4	19.85	27.68	-7.83	X4	8.1
>UNC116.AF034385.B.CXCR4	20	27.4	-7.4	X4	5.1
>hp3.DQ990880.B.CXCR4	30.66	35.64	-4.98	X4	6.1
>-.JX535792.01_AE.CXCR4	18.23	25.06	-6.83	X4	5
>BD5.AF355319.AG.CXCR4	27.02	31.31	-4.29	X4	6.1
>VI321.DQ177202.B.CXCR4	27.92	28.9	-0.98	X4	5.1
>0736SV.JF804813.BF1.CXCR4	26.68	28.32	-1.64	X4	5.2
>WC28.EF688433.B.CXCR4	28.89	31.78	-2.89	X4	6.1
>FV14.DQ382372.C.CXCR4	9.74	25.04	-15.3	X4	6.1
>VI2617.DQ177196.01_AE.CXCR4	0.12	16.47	-16.35	X4	4
>NI1052.AY713423.01_AE.CXCR4	13.68	22.46	-8.78	X4	5
>L39.EU272276.B.CCR5.CXCR4.399	31.37	37.1	-5.73	X4	6.1
>L166.EU272226.B.CCR5.CXCR4.16610	32.15	33.1	-0.95	X4	5
>208.AF021613.B.CCR5.CXCR4.c2	25.32	32.81	-7.49	X4	8.1
>NH2.AB014802.01_AE.CCR5.CXCR4.NH2-III-3a	29.77	31.09	-1.32	X4	5
>L100.EU272216.B.CCR5.CXCR4.1006	33.81	33.07	0.74	R5	4.2
>L330.EU272265.B.CCR5.CXCR4.3302	31.87	34.09	-2.22	X4	5.1
>15.AF355712.01_AE.CCR5.CXCR4.1582K59	24.8	28.23	-3.43	X4	5
>15.AF355690.01_AE.CCR5.CXCR4.15preb1	26.34	28.32	-1.98	X4	5
>269.KF770285.C.CCR5.CXCR4.JJ	29.4	32.91	-3.51	X4	7.1
>208.AF021616.B.CCR5.CXCR4.g6	26.32	33.71	-7.39	X4	7.1
>202.KF770274.C.CCR5.CXCR4.L	30.47	33.3	-2.83	X4	6.1
>171.AF259021.B.CCR5.CXCR4.17131rod2	33.5	32.3	1.2	R5	5.2
>BR014.U08679.B.CCR5.CXCR4.H	14.14	26.8	-12.66	X4	6.2
>N2.FJ653263.B.CCR5.CXCR4.N2-WEEK_8.01-040	24.93	28.06	-3.13	X4	5.2
>L100.EU272212.B.CCR5.CXCR4.1003	33.02	32.59	0.43	R5	5.2
>ACH168.AF035533.B.CCR5.CXCR4.168P5	29.49	35.63	-6.14	X4	6.2
>L316.EU272235.B.CCR5.CXCR4.31612	31.14	36.59	-5.45	X4	6.1
>367-ME.U66222.B.CCR5.CXCR4.ME46	14.19	24.62	-10.43	X4	8.1
>146.KF770248.C.CCR5.CXCR4.CC	27.81	28.23	-0.42	X4	4.1
>N2.FJ653264.B.CCR5.CXCR4.N2-WEEK_8.01-046	24.5	27.65	-3.15	X4	5.2
>N2.FJ653259.B.CCR5.CXCR4.N2-WEEK_8.01-027	25.43	28.55	-3.12	X4	4.2
>HT594.U08445.B.CCR5.CXCR4.10	28.57	35.37	-6.8	X4	6.1
>TC04.FJ541292.C.CCR5.CXCR4.C19	28.31	33.64	-5.33	X4	6.1
>L71.EU272315.B.CCR5.CXCR4.716	16.23	25.71	-9.48	X4	6.2
>HT593.U08444.B.CCR5.CXCR4.1	26.05	33.21	-7.16	X4	7.1
>T5.AJ888843.B.CCR5.CXCR4.T5.R5X4.1	30.84	31.92	-1.08	X4	5.1
>L166.EU272230.B.CCR5.CXCR4.16616	29.67	35.47	-5.8	X4	6
>HT596.U08446.B.CCR5.CXCR4.4	29.97	35.73	-5.76	X4	7.1
>BR014.U08676.B.CCR5.CXCR4.E	26.02	29.66	-3.64	X4	3.1
>BR020.U27401.F1.CCR5.CXCR4.17	30.99	32.95	-1.96	X4	5.1
>JR.AY426127.B.CCR5.CXCR4.JRCSF-2	33.68	32.19	1.49	R5	4.2
>1-child.AY619930.01_AE.CCR5.CXCR4.3	16.44	29.14	-12.7	X4	6.1
>L71.EU272309.B.CCR5.CXCR4.718	30.12	36.41	-6.29	X4	6.1
>202.KF770272.C.CCR5.CXCR4.C	28.65	32.2	-3.55	X4	7.1
>263.KF770279.C.CCR5.CXCR4.F	23.94	30.5	-6.56	X4	8.2
>L100.EU272214.B.CCR5.CXCR4.1001	30.56	31.24	-0.68	X4	5.2
>L166.EU272232.B.CCR5.CXCR4.1663	29.21	31.56	-2.35	X4	5
>WR27.AF286365.B.CCR5.CXCR4.pWR27-1	23.1	30.99	-7.89	X4	6.1
>L330.EU272256.B.CCR5.CXCR4.3304	17.09	26.28	-9.19	X4	6.1
>L166.EU272229.B.CCR5.CXCR4.16615	25.25	29.18	-3.93	X4	4
>L316.EU272239.B.CCR5.CXCR4.31618	28.55	34.19	-5.64	X4	7.1
>GUN.D34590.B.CCR5.CXCR4.GUN-1rWT_V(1)	25.95	28.64	-2.69	X4	5.2
>192.KF770271.C.CCR5.CXCR4.YY	28.68	27.97	0.71	R5	5
>TC30.FJ541291.C.CCR5.CXCR4.C27	25.1	27.3	-2.2	X4	4.1
>BR014.U08672.B.CCR5.CXCR4.C	12.67	26.21	-13.54	X4	6.2
>L166.EU272228.B.CCR5.CXCR4.16614	29.45	31.01	-1.56	X4	5
>L71.EU272310.B.CCR5.CXCR4.715	30.79	33.89	-3.1	X4	5.1
>202.KF770273.C.CCR5.CXCR4.J	29.97	32.81	-2.84	X4	7.1
