# Supplementary material for: HIV coreceptor tropism determination and mutational pattern identification
Source: Sci Rep. 2016 Feb 17;6:21280. doi: 10.1038/srep21280 (PMC4756667; doi:10.1038/srep21280)
Supplement: Supplementary Dataset 6 [file srep21280-s7.xls]

## Sheet: Sheet1
Table S4
Proportions for each one-AA pattern in the 8 groups. The last column presents p-value of t-test. One pattern is significant different if p-value is less than 0.05.
Pattern	Group 1	Group 2	Group 3	Group 4	Group 5	Group 6	Group 7	Group 8	P-value of t-test
1C	0.9604	0.98091	0.99145	0.99306	0.98611	0.98649	1	1	0.232567
2I	0.13531	0.18502	0.16097	0.0816	0.02778	0.08108	0.03846	0.02439	0.0133093
2T	0.72607	0.71953	0.77635	0.84201	0.80556	0.83784	0.88462	0.68293	0.507035
2V	0.0132	0.0514	0.01994	0.01562	0.01389	0	0	0.0122	0.127048
3R	0.9604	0.99119	0.99858	0.99479	1	1	0.98718	0.9878	0.472103
4P	0.81518	0.97357	0.99288	0.99306	1	1	0.97436	0.9878	0.357502
5N	0.67657	0.68722	0.67949	0.59375	0.44444	0.52703	0.5	0.15854	0.0548761
5G	0.15842	0.13656	0.14957	0.10938	0.18056	0.2027	0.11538	0.04878	0.966661
5S	0.07591	0.11454	0.12251	0.20833	0.09722	0.09459	0.08974	0.0122	0.155951
5Y	0	0.00587	0.00427	0.03299	0.16667	0.12162	0.08974	0.54878	0.130326
6N	0.9637	0.98385	0.98718	0.94444	0.97222	0.90541	0.65385	0.19512	0.200201
7N	0.94059	0.99853	0.99573	0.99132	0.88889	0.7973	0.58974	0.2561	0.0883577
8I	0.0066	0.00587	0.00142	0.01389	0.05556	0.05405	0.14103	0.31707	0.116856
8T	0.94719	0.98238	0.99145	0.96181	0.90278	0.82432	0.48718	0.28049	0.0970788
9R	0.93729	0.95742	0.97009	0.92361	0.94444	0.82432	0.76923	0.7439	0.0622515
10R	0.13201	0.13363	0.13248	0.20833	0.23611	0.25676	0.24359	0.37805	0.0230286
10Q	0.0297	0.01909	0.05698	0.125	0.11111	0.04054	0.0641	0.13415	0.38837
10K	0.75908	0.77239	0.70798	0.47743	0.41667	0.59459	0.44872	0.26829	0.0419488
10T	0.0264	0.05874	0.08405	0.17361	0.23611	0.04054	0.21795	0.07317	0.382815
11R	0	0.00147	0	0.00521	0.33333	0.48649	0.5	0.34146	0.002728
11G	0.11881	0.14244	0.17379	0.18056	0.05556	0.13514	0.12821	0.06098	0.0674126
11S	0.84158	0.82379	0.81624	0.80035	0.51389	0.32432	0.21795	0.40244	0.00482166
12I	0.75578	0.71659	0.74074	0.72569	0.44444	0.44595	0.61538	0.21951	0.0326589
12M	0.033	0.04699	0.05128	0.04167	0	0.08108	0.02564	0.03659	0.695956
12T	0	0.00147	0.00855	0.06076	0.11111	0.13514	0.0641	0.54878	0.177187
12V	0.18152	0.21439	0.18946	0.15625	0.375	0.28378	0.19231	0.09756	0.453055
13R	0.31683	0.34214	0.35328	0.23264	0.36111	0.28378	0.39744	0.17073	0.894973
13N	0.16502	0.1395	0.0057	0.00174	0	0	0	0	0.168797
13G	0.0033	0.00147	0.0057	0.02778	0.04167	0.02703	0.02564	0.31707	0.283273
13H	0.39604	0.35389	0.44017	0.40278	0.19444	0.24324	0.20513	0.15854	0.000207843
13P	0.0429	0.1072	0.11681	0.07118	0.01389	0.01351	0.03846	0.12195	0.274742
13S	0.0066	0.00441	0.02422	0.09549	0.125	0.16216	0.07692	0.07317	0.0438603
13T	0.0099	0.02056	0.03846	0.15104	0.18056	0.21622	0.15385	0.06098	0.0798476
14I	0.71287	0.75037	0.77066	0.82639	0.70833	0.68919	0.74359	0.80488	0.442493
14L	0.07261	0.08517	0.0755	0.07986	0.16667	0.13514	0.0641	0.07317	0.292268
14M	0.17822	0.12922	0.13105	0.07118	0.08333	0.09459	0.07692	0.02439	0.0807526
15A	0.13861	0.04112	0.00285	0.00174	0	0	0	0	0.24749
15G	0.82178	0.93686	0.99288	0.99826	1	0.98649	0.98718	1	0.265564
16P	0.92409	0.9721	0.98148	0.96181	0.875	0.67568	0.76923	0.67073	0.0182007
17G	0.9802	0.99413	0.9943	0.98958	0.95833	0.94595	0.94872	1	0.124278
18R	0.37294	0.3348	0.44444	0.50694	0.63889	0.71622	0.80769	0.69512	0.00120566
18Q	0.39274	0.42438	0.45726	0.45139	0.30556	0.18919	0.11538	0.2561	0.00945361
18G	0.05941	0.04846	0.00142	0	0	0	0	0	0.176737
18K	0.06271	0.12335	0.06268	0.02431	0.04167	0.01351	0.01282	0.02439	0.110948
18S	0.0462	0.04552	0.02564	0.00694	0	0	0.02564	0	0.0784027
19A	0.66007	0.61233	0.70513	0.68056	0.51389	0.33784	0.46154	0.7561	0.191813
19T	0.26073	0.29809	0.22507	0.11111	0.16667	0.13514	0.08974	0.0122	0.059336
19V	0.0429	0.06021	0.05556	0.15799	0.29167	0.39189	0.32051	0.20732	0.00404219
20I	0.05611	0.04552	0.02279	0.02778	0.01389	0.04054	0	0	0.0961652
20L	0.09901	0.05874	0.0812	0.09722	0	0.08108	0.14103	0.15854	0.781146
20F	0.77888	0.81498	0.83476	0.73785	0.63889	0.45946	0.57692	0.36585	0.014052
20W	0.0429	0.04405	0.03134	0.06076	0.19444	0.13514	0.07692	0.0122	0.222761
20Y	0.0033	0.00587	0.01282	0.0434	0.09722	0.17568	0.05128	0.06098	0.0605526
21F	0.09241	0.08811	0.08832	0.07812	0	0.05405	0.05128	0.03659	0.0225695
21Y	0.88449	0.89134	0.89886	0.90104	0.88889	0.83784	0.76923	0.78049	0.0723298
22A	0.82838	0.73862	0.72507	0.41146	0.26389	0.32432	0.21795	0.13415	0.0106822
22R	0.0099	0.02937	0.01425	0.11806	0.06944	0.05405	0.08974	0.14634	0.200063
22T	0.11221	0.15565	0.20655	0.37153	0.34722	0.40541	0.44872	0.31707	0.0515426
23A	0.0264	0.01762	0.00855	0.02431	0.02778	0.05405	0.01282	0.21951	0.302736
23T	0.91089	0.93539	0.95442	0.90451	0.88889	0.77027	0.79487	0.59756	0.0720502
24N	0.0396	0.04699	0.03989	0.02431	0.02778	0.02703	0	0	0.0491382
24E	0.0066	0.01615	0.01425	0.02257	0.06944	0.06757	0.0641	0.07317	4.32392e-05
24G	0.85479	0.85316	0.83476	0.77257	0.59722	0.47297	0.55128	0.28049	0.0117979
24K	0	0.00441	0.00285	0.00694	0.01389	0.06757	0.10256	0.36585	0.185648
25A	0.06931	0.05727	0.07835	0.03472	0	0.06757	0.07692	0	0.356659
25R	0.0033	0.00881	0.00427	0.03125	0.20833	0.09459	0.05128	0.07317	0.0704933
25N	0.0396	0.02056	0.02137	0.05208	0.01389	0.02703	0.07692	0.04878	0.624127
25D	0.49505	0.4978	0.45869	0.32465	0.23611	0.06757	0.10256	0.06098	0.00129225
25Q	0.0231	0.05727	0.03276	0.10069	0.15278	0.27027	0.23077	0.09756	0.0322519
25E	0.28713	0.28781	0.30627	0.27951	0.23611	0.08108	0.08974	0.07317	0.0207833
25G	0.0231	0.02349	0.04701	0.07639	0	0.04054	0.08974	0.15854	0.462239
25K	0.0066	0.01468	0.0114	0.04514	0.11111	0.24324	0.16667	0.17073	0.00759987
26I	0.90759	0.91924	0.9416	0.89757	0.93056	0.77027	0.78205	0.58537	0.124019
26V	0.06931	0.06314	0.05413	0.08333	0.06944	0.16216	0.03846	0.02439	0.857537
27I	0.9505	0.93833	0.9188	0.82465	0.75	0.67568	0.44872	0.43902	0.019341
27T	0.0033	0.02643	0.04274	0.08854	0.08333	0.12162	0.25641	0.15854	0.0455183
27V	0.033	0.02937	0.03276	0.07118	0.16667	0.14865	0.16667	0.08537	0.00751322
28G	0.9802	0.98825	0.9943	0.97743	0.95833	1	0.9359	0.95122	0.182242
29N	0.26073	0.1953	0.22792	0.20139	0.11111	0.16216	0.25641	0.26829	0.620319
29D	0.66667	0.77827	0.74929	0.76042	0.88889	0.81081	0.58974	0.5	0.688444
30I	0.9703	0.98091	0.97863	0.96354	0.93056	0.82432	0.85897	0.87805	0.0184513
31R	0.9934	0.99119	0.9943	0.96181	0.93056	0.94595	0.94872	0.69512	0.187275
32R	0.0198	0.01615	0.03846	0.06597	0.18056	0.14865	0.25641	0.06098	0.0473806
32Q	0.62376	0.79148	0.76353	0.68229	0.52778	0.52703	0.42308	0.64634	0.0221527
32E	0.20792	0.00734	0.00142	0	0	0	0	0	0.368306
32K	0.08581	0.15272	0.18661	0.22049	0.26389	0.31081	0.30769	0.20732	0.0263487
33A	0.9901	0.99413	0.9943	0.99306	0.98611	0.98649	0.97436	0.91463	0.207233
34H	0.77558	0.75624	0.73789	0.64062	0.55556	0.78378	0.5	0.43902	0.124204
34Y	0.16502	0.18355	0.21937	0.30903	0.41667	0.14865	0.44872	0.46341	0.135424
35C	0.9934	0.99119	0.99715	0.99653	1	1	0.98718	0.9878	0.84252

## Sheet: Sheet2
Table S4
Proportions for each two-AA pattern in the 8 groups. The last column presents p-value of t-test. One pattern is significant different if p-value is less than 0.05.
Pattern	Group 1	Group 2	Group 3	Group 4	Group 5	Group 6	Group 7	Group 8	P-value of t-test
AP..................	0.12871	0.03524	0.00285	0.00174	0	0	0	0	0.253367
RR..................	0.12541	0.12775	0.13248	0.20312	0.20833	0.21622	0.17949	0.26829	0.0358331
RQ..................	0.0165	0.01322	0.05128	0.11458	0.11111	0.04054	0.05128	0.13415	0.321279
RG..................	0.0231	0.01615	0.01567	0.04167	0.05556	0.21622	0.12821	0.12195	0.0460284
RI..................	0.31353	0.3348	0.349	0.22917	0.47222	0.55405	0.70513	0.34146	0.0630175
RK..................	0.72937	0.7489	0.68946	0.43229	0.375	0.47297	0.33333	0.2439	0.0195087
RP..................	0.80528	0.96623	0.99145	0.98785	1	1	0.96154	0.97561	0.375483
RS..................	0.15842	0.11747	0.11681	0.16493	0.08333	0.16216	0.03846	0.15854	0.428939
RT..................	0.0363	0.05727	0.08547	0.1684	0.25	0.06757	0.24359	0.20732	0.0932908
NN..................	0.9538	0.98385	0.98718	0.94444	0.91667	0.7973	0.48718	0.08537	0.122658
NI..................	0.12541	0.12041	0.0057	0.01736	0.02778	0.06757	0.16667	0.08537	0.667931
NT..................	0.93069	0.98385	0.99003	0.96007	0.81944	0.67568	0.32051	0.10976	0.0577233
CI..................	0.13531	0.18649	0.15954	0.07986	0.02778	0.08108	0.03846	0.02439	0.014837
CT..................	0.72277	0.71219	0.77208	0.84028	0.80556	0.82432	0.88462	0.68293	0.496344
CV..................	0.0132	0.0514	0.01994	0.01562	0.01389	0	0	0.0122	0.127048
QG..................	0.0066	0.00441	0.01567	0.04167	0.01389	0.01351	0.05128	0.09756	0.280107
QS..................	0.0165	0.01468	0.04274	0.09028	0.08333	0.01351	0	0.03659	0.772197
GN..................	0.15182	0.1351	0.14815	0.1059	0.18056	0.2027	0.08974	0.02439	0.812989
GI..................	0.09571	0.12335	0.1567	0.16493	0.125	0.24324	0.15385	0.29268	0.178816
GP..................	0.72607	0.88546	0.95726	0.94271	0.86111	0.63514	0.73077	0.39024	0.109339
GV..................	0.0198	0.01468	0.01709	0.02431	0.04167	0.04054	0	0.03659	0.363342
HI..................	0.23102	0.22173	0.30199	0.31597	0.16667	0.24324	0.20513	0.14634	0.0539849
HL..................	0.0429	0.04405	0.04558	0.0434	0.04167	0	0	0.0122	0.0528598
HM..................	0.11221	0.06902	0.08405	0.03646	0	0	0	0	0.0173904
IA..................	0.12211	0.03231	0.0057	0.00521	0	0	0	0	0.231955
IR..................	0.26403	0.28047	0.29345	0.18229	0.18056	0.2027	0.30769	0.34146	0.950361
IN..................	0.16832	0.13656	0.0057	0.00174	0	0.01351	0.03846	0.04878	0.314182
IG..................	0.56106	0.69163	0.76353	0.82118	0.70833	0.68919	0.65385	0.79268	0.980179
IH..................	0.34983	0.30984	0.39601	0.31944	0.09722	0.10811	0.19231	0.08537	0.000459185
IP..................	0.05281	0.1072	0.10969	0.06424	0.01389	0	0	0	0.00978574
IS..................	0.0033	0.00587	0.02279	0.09201	0.08333	0.10811	0.0641	0.06098	0.101313
IT..................	0.0066	0.01909	0.03561	0.12847	0.08333	0.13514	0.14103	0.03659	0.212962
LG..................	0.06271	0.0837	0.07692	0.0816	0.18056	0.13514	0.08974	0.10976	0.0713314
KR..................	0.0066	0.00587	0.00285	0.01562	0.23611	0.40541	0.34615	0.23171	0.0059692
KG..................	0.10891	0.12335	0.1396	0.09549	0.04167	0.08108	0.10256	0.03659	0.0398019
KS..................	0.64026	0.62555	0.56553	0.37153	0.13889	0.13514	0.05128	0.14634	0.00339732
MR..................	0.0198	0.04699	0.05556	0.03993	0.09722	0.06757	0.08974	0	0.384323
MG..................	0.17162	0.12188	0.13105	0.07118	0.08333	0.08108	0.07692	0.02439	0.0667187
PN..................	0.59076	0.67401	0.67806	0.59201	0.44444	0.52703	0.5	0.17073	0.0670852
PG..................	0.78878	0.84435	0.85043	0.78299	0.69444	0.64865	0.60256	0.31707	0.0568964
PI..................	0.0198	0.03818	0.0698	0.04688	0.01389	0.02703	0.05128	0.13415	0.678825
PM..................	0.033	0.05727	0.03419	0.01736	0	0	0	0	0.0229562
PS..................	0.06271	0.11601	0.12393	0.20833	0.09722	0.12162	0.07692	0.0122	0.234577
PY..................	0	0.00441	0.00427	0.03299	0.16667	0.13514	0.10256	0.53659	0.11277
SR..................	0.0231	0.01322	0.00997	0.02604	0.02778	0.04054	0.05128	0.23171	0.243788
SN..................	0.07591	0.12041	0.12678	0.2066	0.09722	0.06757	0.08974	0	0.0993552
SI..................	0.65017	0.56975	0.58262	0.57812	0.25	0.2027	0.07692	0.07317	0.000782714
SM..................	0.0297	0.04258	0.05271	0.0434	0	0.04054	0.01282	0.03659	0.136912
ST..................	0.0033	0.00294	0.00855	0.06076	0.11111	0.13514	0.05128	0.28049	0.0771645
SV..................	0.16172	0.19824	0.17236	0.13194	0.18056	0.06757	0.08974	0.03659	0.0969337
TR..................	0.9538	0.98678	0.98006	0.97049	0.93056	0.90541	0.94872	0.7561	0.139176
TG..................	0.0099	0.01175	0.01567	0.02257	0.01389	0.01351	0.0641	0.29268	0.310664
TI..................	0	0.02056	0.03134	0.15625	0.04167	0.05405	0.0641	0.2439	0.445315
TS..................	0.0363	0.06755	0.08547	0.17882	0.19444	0.04054	0.14103	0.07317	0.676086
YN..................	0.0033	0.01175	0.00427	0.03299	0.16667	0.12162	0.08974	0.06098	0.0191262
VR..................	0.14191	0.19236	0.16097	0.09896	0.20833	0.09459	0.19231	0.08537	0.931404
VH..................	0.0396	0.03965	0.03704	0.05208	0	0.02703	0	0	0.00744556
A.G.................	0.14191	0.04258	0.0057	0.01215	0.01389	0	0.01282	0.0122	0.285551
R.R.................	0.0099	0.00587	0.0057	0.00868	0.33333	0.43243	0.4359	0.2439	0.00449981
R.N.................	0.68977	0.68722	0.67949	0.59028	0.45833	0.54054	0.5	0.17073	0.0571755
R.G.................	0.47855	0.5022	0.56553	0.43576	0.48611	0.40541	0.42308	0.20732	0.15381
R.H.................	0.0099	0.02349	0.01852	0.01042	0.04167	0.10811	0.16667	0.10976	0.0366623
R.I.................	0.12211	0.11307	0.08832	0.15799	0.16667	0.09459	0.20513	0.14634	0.2808
R.S.................	0.79868	0.82085	0.82336	0.77778	0.63889	0.51351	0.32051	0.42683	0.0150264
R.T.................	0.0099	0.00147	0.00855	0.00347	0.16667	0.32432	0.16667	0.21951	0.0103551
R.Y.................	0	0.00734	0.0057	0.03472	0.16667	0.13514	0.16667	0.58537	0.101025
R.V.................	0.05281	0.0279	0.03419	0.04514	0.05556	0.04054	0.02564	0.03659	0.960697
N.R.................	0.92409	0.95888	0.96724	0.9184	0.80556	0.63514	0.55128	0.19512	0.0536892
N.N.................	0.65017	0.68576	0.67664	0.58854	0.375	0.45946	0.34615	0.10976	0.0179842
N.G.................	0.14521	0.1395	0.00997	0.01215	0	0.01351	0	0	0.148305
N.I.................	0.0033	0.00881	0.0057	0.03125	0.08333	0.13514	0.07692	0.10976	0.00299165
N.K.................	0.0297	0.01468	0.00855	0.01562	0.04167	0.09459	0.15385	0.04878	0.0774162
N.T.................	0.94059	0.97063	0.98148	0.92535	0.86111	0.77027	0.39744	0.13415	0.0909479
C.R.................	0.93399	0.9721	0.99003	0.98785	0.98611	0.98649	0.98718	0.9878	0.307499
Q.I.................	0.0231	0.01615	0.03134	0.05729	0.02778	0.01351	0.02564	0.0122	0.281462
G.N.................	0.15182	0.14684	0.14957	0.10938	0.18056	0.14865	0.02564	0	0.341723
G.G.................	0.76898	0.89721	0.97009	0.97049	0.95833	0.89189	0.88462	0.93902	0.758271
G.H.................	0.10561	0.11454	0.16097	0.14931	0.01389	0.04054	0.01282	0	0.000691418
H.A.................	0.12211	0.03524	0.00285	0	0	0	0	0	0.254554
H.G.................	0.24752	0.3025	0.43732	0.40104	0.19444	0.24324	0.20513	0.15854	0.0364986
I.R.................	0	0	0.00142	0	0.06944	0.21622	0.16667	0.28049	0.0261057
I.I.................	0.49505	0.4743	0.52279	0.56771	0.30556	0.36486	0.47436	0.19512	0.0474725
I.L.................	0.06271	0.08076	0.07265	0.08507	0.05556	0.16216	0.0641	0.09756	0.482369
I.M.................	0.17162	0.12775	0.12393	0.06424	0.06944	0.08108	0.0641	0.10976	0.164601
I.P.................	0.73927	0.77827	0.7963	0.81424	0.63889	0.39189	0.5	0.5122	0.00914564
L.P.................	0.05611	0.08076	0.06695	0.0625	0.125	0.12162	0.0641	0.06098	0.233049
K.I.................	0.60396	0.55653	0.56553	0.3941	0.23611	0.31081	0.4359	0.17073	0.0175954
K.M.................	0.0231	0.04112	0.02422	0.01736	0	0.05405	0.03846	0	0.832196
K.V.................	0.11551	0.15859	0.11254	0.05208	0.15278	0.21622	0.08974	0.0122	0.876224
M.I.................	0.0363	0.04699	0.04558	0.03472	0.01389	0.06757	0.01282	0.0122	0.376674
M.P.................	0.13201	0.11747	0.13248	0.07986	0.15278	0.08108	0.07692	0.0122	0.328226
P.R.................	0.29373	0.28194	0.38034	0.40625	0.43056	0.48649	0.5	0.2561	0.283031
P.N.................	0.80858	0.96035	0.98148	0.94271	0.95833	0.91892	0.64103	0.21951	0.256992
P.Q.................	0.30363	0.35536	0.38746	0.33507	0.22222	0.05405	0.02564	0.03659	0.00689209
P.G.................	0.09241	0.14978	0.11396	0.07118	0.01389	0.02703	0.03846	0.12195	0.111124
P.K.................	0.0462	0.08957	0.04274	0.01215	0.02778	0.01351	0.17949	0.17073	0.353518
P.S.................	0.0462	0.04112	0.02422	0.00868	0	0	0.01282	0.0122	0.0614773
S.R.................	0.30693	0.32305	0.3433	0.22396	0.29167	0.27027	0.20513	0.10976	0.158527
S.N.................	0.21122	0.2232	0.12678	0.20833	0.05556	0.04054	0.02564	0	0.00181612
S.G.................	0.0099	0.00881	0.03276	0.11111	0.15278	0.17568	0.0641	0.35366	0.0904325
S.H.................	0.28383	0.22467	0.2792	0.25	0.125	0.14865	0.02564	0	0.0100475
S.P.................	0.0396	0.09985	0.11966	0.0816	0.04167	0	0.0641	0.20732	0.893158
S.S.................	0.0033	0.00881	0.02422	0.10764	0	0	0.01282	0.02439	0.356338
S.T.................	0.0066	0.02203	0.04416	0.14583	0.02778	0.01351	0.01282	0.02439	0.3462
T.R.................	0.12541	0.12922	0.1339	0.2066	0.20833	0.2027	0.16667	0.42683	0.183282
T.Q.................	0.0396	0.01762	0.05556	0.11979	0.11111	0.04054	0	0.02439	0.678439
T.G.................	0.0264	0.0279	0.03989	0.15278	0.18056	0.22973	0.16667	0.08537	0.0512576
T.I.................	0.0198	0.03377	0.05413	0.17188	0.13889	0.16216	0.15385	0.59756	0.181988
T.K.................	0.72277	0.75624	0.70655	0.45486	0.40278	0.51351	0.26923	0.09756	0.0259954
T.P.................	0.58416	0.69604	0.77208	0.83681	0.80556	0.83784	0.85897	0.67073	0.344244
T.T.................	0.0198	0.06021	0.0812	0.17188	0.20833	0.01351	0.10256	0.10976	0.639867
T.V.................	0.0099	0.02349	0.02707	0.03472	0.16667	0	0.11538	0.0122	0.306593
Y.N.................	0.0132	0.01175	0.00427	0.03299	0.16667	0.12162	0.0641	0.07317	0.0275623
V.I.................	0.16502	0.19971	0.17806	0.14757	0.22222	0.14865	0.17949	0.07317	0.643992
V.P.................	0.0198	0.06461	0.02991	0.02257	0.04167	0.04054	0.03846	0.02439	0.863243
A..R................	0.08581	0.03524	0.00285	0	0	0.01351	0.01282	0.07317	0.821394
R..R................	0.06601	0.03671	0.06125	0.04861	0.11111	0.13514	0.16667	0.12195	0.002584
R..N................	0.93729	0.97944	0.98718	0.94618	0.97222	0.91892	0.66667	0.21951	0.216264
R..H................	0.0495	0.04993	0.05271	0.08681	0.06944	0.18919	0.15385	0.10976	0.0668496
R..I................	0.69967	0.69016	0.72365	0.66667	0.47222	0.56757	0.64103	0.37805	0.0482503
R..M................	0.0363	0.04405	0.04843	0.03819	0.06944	0.16216	0.08974	0.03659	0.170113
R..P................	0.32673	0.34655	0.3661	0.23958	0.29167	0.12162	0.28205	0.13415	0.0917165
R..T................	0.0066	0.01028	0.01709	0.10243	0.15278	0.21622	0.14103	0.47561	0.0680342
R..V................	0.15512	0.20117	0.18091	0.14931	0.375	0.27027	0.17949	0.06098	0.512947
N..R................	0.92079	0.95154	0.96011	0.89062	0.93056	0.81081	0.5641	0.17073	0.159876
N..Q................	0.0165	0.02056	0.05698	0.125	0.125	0.02703	0.03846	0.04878	0.88505
N..I................	0.0033	0.00734	0.00285	0.03993	0.04167	0.10811	0.19231	0.13415	0.0381353
N..K................	0.74917	0.77533	0.70798	0.47917	0.375	0.51351	0.35897	0.06098	0.0271826
N..P................	0.16172	0.13656	0.00427	0.00174	0	0	0	0	0.1714
N..S................	0.06271	0.02349	0.00997	0.0191	0	0.06757	0.02564	0.0122	0.899948
N..T................	0.66667	0.71953	0.71368	0.71007	0.56944	0.48649	0.37179	0.13415	0.044556
C..P................	0.78548	0.95448	0.98433	0.98611	0.98611	0.98649	0.97436	0.9878	0.326591
Q..R................	0.0132	0.01028	0.02707	0.0434	0	0.05405	0.01282	0.0122	0.801214
Q..H................	0.0165	0.00734	0.02707	0.07639	0.08333	0	0.01282	0.02439	0.946227
G..R................	0.26403	0.28488	0.43875	0.50694	0.66667	0.78378	0.79487	0.41463	0.0387981
G..Q................	0.35314	0.38473	0.44302	0.43576	0.30556	0.16216	0.10256	0.2439	0.0133274
G..I................	0.06271	0.10132	0.12536	0.17014	0.02778	0.13514	0.0641	0.0122	0.172783
G..K................	0.0462	0.12188	0.06125	0.02604	0.04167	0.01351	0.05128	0.03659	0.275534
G..M................	0.0363	0.02203	0.03561	0.01215	0	0	0	0	0.0197056
G..P................	0.0033	0.00441	0.0057	0.02778	0.05556	0.05405	0.03846	0.29268	0.199687
G..S................	0.0264	0.04552	0.02707	0.01042	0	0.01351	0.01282	0	0.0553463
G..T................	0.15512	0.1351	0.1453	0.10243	0.18056	0.17568	0.07692	0.02439	0.645101
H..P................	0.32343	0.33186	0.42735	0.36979	0.15278	0.10811	0.15385	0.10976	0.000510892
I..A................	0.13201	0.03818	0.00427	0.00174	0	0	0	0	0.244083
I..N................	0.09241	0.13216	0.11538	0.04861	0.01389	0.01351	0	0	0.0133492
I..G................	0.92409	0.95888	0.97578	0.97222	0.84722	0.83784	0.91026	0.86585	0.00443578
I..S................	0.0099	0.00881	0.01567	0.02604	0.05556	0.02703	0.03846	0.21951	0.218823
L..G................	0.06931	0.08517	0.07692	0.07986	0.16667	0.13514	0.07692	0.10976	0.100668
K..R................	0.22442	0.26285	0.21225	0.07812	0.09722	0.21622	0.44872	0.29268	0.449133
K..N................	0.12871	0.08517	0.00427	0.00521	0.02778	0.01351	0.03846	0	0.333127
K..H................	0.33003	0.28781	0.34473	0.21181	0.04167	0.04054	0.0641	0.03659	0.00283499
K..I................	0.0132	0.02056	0.0057	0.01215	0.04167	0.08108	0.14103	0.07317	0.0398207
K..P................	0.033	0.09692	0.09117	0.05556	0	0	0.02564	0.03659	0.0295783
K..S................	0	0.00294	0.02422	0.06424	0.05556	0.14865	0.0641	0.03659	0.125288
K..T................	0.0099	0.00734	0.02422	0.05903	0.18056	0.16216	0.08974	0.02439	0.0836
M..G................	0.20792	0.17181	0.17949	0.11806	0.13889	0.16216	0.10256	0.08537	0.115488
P..A................	0.49835	0.51542	0.57835	0.50174	0.27778	0.18919	0.20513	0.23171	3.28379e-05
P..N................	0.76898	0.96035	0.98575	0.97917	0.875	0.78378	0.55128	0.20732	0.118162
P..P................	0.0429	0.10866	0.11538	0.06424	0.02778	0.01351	0.05128	0	0.0337956
P..T................	0.22442	0.26432	0.2037	0.10069	0.11111	0.02703	0.12821	0.46341	0.884917
P..V................	0.0363	0.03818	0.04274	0.13194	0.27778	0.27027	0.29487	0.13415	0.00866512
S..I................	0.62706	0.61674	0.63818	0.64757	0.45833	0.32432	0.21795	0.34146	0.00844788
S..L................	0.05611	0.06902	0.06268	0.06944	0.01389	0.01351	0.02564	0.02439	6.19046e-05
S..M................	0.13201	0.10426	0.09687	0.05903	0	0	0	0	0.00733945
S..P................	0.0099	0.00734	0.02564	0.09722	0.125	0.16216	0.05128	0.02439	0.203351
S..T................	0.07261	0.1116	0.11966	0.20486	0.06944	0.05405	0.0641	0.02439	0.0702233
T..R................	0.0165	0.03671	0.04416	0.06944	0.51389	0.39189	0.38462	0.42683	0.000339854
T..N................	0.56106	0.51689	0.53134	0.51736	0.375	0.48649	0.46154	0.14634	0.12306
T..G................	0.19802	0.2188	0.27493	0.29861	0.29167	0.35135	0.25641	0.57317	0.189463
T..H................	0.0099	0.01909	0.02707	0.03125	0.01389	0	0.02564	0.02439	0.471295
T..P................	0.0099	0.02056	0.05271	0.16146	0.16667	0.2027	0.16667	0.08537	0.0737843
T..S................	0.78218	0.82966	0.83903	0.79861	0.54167	0.37838	0.19231	0.18293	0.00965136
T..T................	0.0066	0.00734	0.01567	0.0625	0.05556	0.04054	0.07692	0.0122	0.26722
T..Y................	0	0.00587	0.00427	0.02431	0.16667	0.12162	0.07692	0.30488	0.0476168
Y..T................	0	0.00587	0.00427	0.03299	0.16667	0.12162	0.07692	0.09756	0.00769811
V..G................	0.17492	0.2188	0.2037	0.16667	0.38889	0.33784	0.23077	0.10976	0.309894
A...A...............	0.10891	0.03377	0.00285	0.00347	0	0	0	0	0.232315
R...R...............	0.29373	0.31865	0.34188	0.20833	0.33333	0.27027	0.30769	0.14634	0.625033
R...N...............	0.88449	0.98238	0.9943	0.9809	0.875	0.78378	0.57692	0.20732	0.0976802
R...G...............	0.31683	0.34068	0.35613	0.26042	0.66667	0.72973	0.82051	0.80488	0.000154871
R...H...............	0.36304	0.33627	0.42735	0.36806	0.19444	0.31081	0.17949	0.12195	0.0149046
R...I...............	0.12871	0.12482	0.11111	0.17708	0.25	0.28378	0.26923	0.32927	0.000615767
R...P...............	0.0462	0.10279	0.11254	0.0625	0.01389	0.02703	0.08974	0.07317	0.259591
R...S...............	0.0066	0.00441	0.02422	0.09722	0.125	0.14865	0.05128	0.06098	0.0982062
R...T...............	0.0495	0.03231	0.04274	0.14757	0.18056	0.18919	0.15385	0.46341	0.0855428
N...R...............	0.68317	0.71219	0.69801	0.61111	0.61111	0.75676	0.53846	0.26829	0.288526
N...Q...............	0.0231	0.02056	0.05698	0.12153	0.125	0.01351	0.05128	0.04878	0.905726
N...G...............	0.28383	0.27606	0.18234	0.19618	0.04167	0.14865	0.10256	0.02439	0.00725204
N...K...............	0.73927	0.76358	0.69943	0.45139	0.375	0.60811	0.37179	0.07317	0.0648139
N...S...............	0.82178	0.82379	0.81624	0.79514	0.45833	0.28378	0.15385	0.0122	0.00834111
N...T...............	0.0165	0.05727	0.08262	0.15451	0.25	0.02703	0.0641	0.0122	0.871825
C...N...............	0.70627	0.69457	0.67379	0.59201	0.45833	0.51351	0.51282	0.17073	0.0485589
C...G...............	0.14851	0.13216	0.14957	0.10938	0.18056	0.2027	0.11538	0.04878	0.959764
C...S...............	0.06931	0.11454	0.12393	0.21007	0.09722	0.10811	0.08974	0.0122	0.204701
C...Y...............	0	0.00587	0.00427	0.03299	0.16667	0.13514	0.10256	0.53659	0.113159
Q...I...............	0.0264	0.01322	0.04558	0.10938	0.125	0.05405	0.0641	0.15854	0.166546
G...A...............	0.49175	0.55507	0.68519	0.66493	0.51389	0.31081	0.4359	0.47561	0.0408163
G...R...............	0.14191	0.12482	0.13818	0.10938	0.16667	0.16216	0.08974	0	0.587194
G...G...............	0.10891	0.13363	0.17949	0.19792	0.13889	0.32432	0.17949	0.36585	0.176357
G...S...............	0.0198	0.01909	0.0114	0.03125	0	0.06757	0.03846	0.0122	0.591669
G...T...............	0.21452	0.27166	0.21652	0.10938	0.15278	0.12162	0.0641	0.0122	0.0464789
G...V...............	0.05281	0.05727	0.05698	0.15972	0.29167	0.37838	0.29487	0.19512	0.00509616
H...G...............	0.38284	0.34802	0.44017	0.39583	0.18056	0.25676	0.21795	0.17073	0.00050617
I...R...............	0.23432	0.2467	0.31481	0.40104	0.43056	0.58108	0.62821	0.64634	0.00532644
I...N...............	0.13531	0.18502	0.16097	0.07292	0.02778	0.06757	0.02564	0.0122	0.0145515
I...Q...............	0.35644	0.38473	0.40741	0.40799	0.30556	0.16216	0.17949	0.29268	0.0205685
I...G...............	0.033	0.04405	0.0057	0.00174	0.02778	0.04054	0.02564	0.07317	0.219511
I...K...............	0.0264	0.03524	0.02707	0.01389	0.01389	0.02703	0	0.02439	0.267831
I...P...............	0.66667	0.68282	0.71937	0.6875	0.36111	0.37838	0.5	0.17073	0.0145609
I...S...............	0.0429	0.03377	0.01852	0.01215	0.01389	0.01351	0.03846	0.02439	0.657442
L...R...............	0.0363	0.03524	0.03704	0.05729	0.13889	0.12162	0.0641	0.07317	0.0451013
K...I...............	0.52475	0.54772	0.53561	0.38194	0.13889	0.37838	0.37179	0.21951	0.0248495
K...L...............	0.07921	0.07342	0.05983	0.04688	0.15278	0.12162	0.0641	0.06098	0.219397
K...M...............	0.12871	0.10573	0.09259	0.03646	0.06944	0.05405	0.02564	0.0122	0.0824056
M...R...............	0.09901	0.04258	0.09117	0.05208	0.06944	0.09459	0.0641	0.02439	0.702788
M...K...............	0.0297	0.06314	0.02991	0.01042	0.01389	0	0	0.03659	0.191323
M...P...............	0.033	0.04552	0.05128	0.04167	0	0.01351	0.01282	0.06098	0.216185
P...G...............	0.0429	0.1072	0.11538	0.07118	0.01389	0.01351	0.03846	0.10976	0.20792
P...I...............	0.0429	0.03818	0.01709	0.03646	0.08333	0.09459	0.14103	0.42683	0.155886
P...L...............	0.05941	0.04405	0.04416	0.03125	0	0.05405	0.08974	0.07317	0.66698
P...F...............	0.62706	0.67988	0.72507	0.61285	0.45833	0.17568	0.30769	0.2439	0.00491218
P...T...............	0.77228	0.9442	0.98148	0.94965	0.88889	0.82432	0.46154	0.20732	0.140393
P...W...............	0.0264	0.03965	0.02564	0.03993	0.13889	0.13514	0.0641	0	0.215813
S...A...............	0.12211	0.03524	0.00285	0.00174	0	0	0	0	0.247871
S...R...............	0.07261	0.11601	0.12678	0.21007	0.09722	0.10811	0.12821	0.02439	0.297947
S...G...............	0.67327	0.75918	0.80199	0.79861	0.625	0.47297	0.25641	0.43902	0.0197257
T...R...............	0.033	0.01762	0.0114	0.00174	0.01389	0.04054	0.07692	0.17073	0.179939
T...N...............	0.70297	0.70778	0.76638	0.80382	0.77778	0.78378	0.55128	0.20732	0.31157
T...G...............	0.0198	0.02203	0.04416	0.15278	0.19444	0.18919	0.20513	0.13415	0.0225694
T...I...............	0.70957	0.73421	0.76923	0.77604	0.56944	0.33784	0.51282	0.17073	0.0286187
T...M...............	0.0462	0.04699	0.06695	0.04514	0.01389	0.10811	0.07692	0.08537	0.405426
T...P...............	0.0033	0.00441	0.00712	0.06076	0.125	0.05405	0	0.29268	0.217917
T...T...............	0.0297	0.00734	0.00997	0.07465	0.11111	0.12162	0.05128	0.17073	0.0345008
T...V...............	0.15182	0.20411	0.18803	0.1441	0.375	0.24324	0.0641	0.04878	0.899878
Y...R...............	0	0.00147	0.00285	0.02951	0.19444	0.12162	0.12821	0.47561	0.0763168
V...N...............	0.0132	0.0514	0.01994	0.01389	0.01389	0	0	0	0.0973042
V...P...............	0.17492	0.20852	0.18519	0.15451	0.31944	0.18919	0.14103	0.06098	0.95823
A....F..............	0.13201	0.03818	0.00285	0.00174	0	0	0	0	0.248978
R....R..............	0.05281	0.01762	0.0057	0.01042	0.13889	0.2027	0.37179	0.18293	0.0259762
R....Q..............	0.29373	0.32305	0.34758	0.22222	0.23611	0.04054	0.0641	0.17073	0.0258202
R....G..............	0.13531	0.14244	0.1396	0.21528	0.25	0.27027	0.26923	0.37805	0.0113052
R....I..............	0.64356	0.69163	0.74217	0.76389	0.63889	0.58108	0.60256	0.7561	0.221185
R....L..............	0.07261	0.0837	0.07265	0.07639	0.18056	0.13514	0.08974	0.12195	0.0587241
R....M..............	0.15512	0.12188	0.12393	0.05729	0.08333	0.09459	0.14103	0.0122	0.383709
R....P..............	0.0132	0.00734	0.00427	0.00868	0.31944	0.48649	0.38462	0.13415	0.0223335
R....T..............	0.89109	0.96182	0.98718	0.95139	0.88889	0.83784	0.47436	0.21951	0.11803
N....R..............	0.24092	0.20411	0.10399	0.15451	0.38889	0.51351	0.5	0.15854	0.0739142
N....Q..............	0.0099	0.02203	0.03704	0.06597	0.02778	0	0.02564	0	0.213691
N....G..............	0.13201	0.13803	0.17521	0.17708	0.05556	0.14865	0.07692	0.02439	0.0498007
N....I..............	0.73597	0.72247	0.73789	0.72396	0.36111	0.36486	0.29487	0.12195	0.00425036
N....K..............	0.53135	0.55653	0.48291	0.34375	0.30556	0.40541	0.37179	0.10976	0.0730141
N....M..............	0.033	0.04699	0.05128	0.03993	0	0.04054	0.02564	0	0.0728766
N....S..............	0.78878	0.8091	0.80627	0.75521	0.5	0.2973	0.0641	0.02439	0.0136856
N....T..............	0.0066	0.02203	0.0584	0.09201	0.13889	0.12162	0.03846	0.06098	0.19298
N....V..............	0.18152	0.21733	0.19088	0.15451	0.375	0.22973	0.14103	0.03659	0.903707
C....N..............	0.94389	0.97504	0.98006	0.94618	0.95833	0.90541	0.65385	0.21951	0.198791
Q....G..............	0.0297	0.01909	0.05413	0.12674	0.11111	0.04054	0.0641	0.13415	0.388849
G....R..............	0.0165	0.02643	0.02422	0.04514	0.09722	0.06757	0.0641	0.32927	0.17813
G....Q..............	0.0165	0.00294	0.01994	0.03472	0.06944	0.12162	0.05128	0.02439	0.0963949
G....I..............	0.0462	0.04258	0.02279	0.03125	0.01389	0.05405	0	0	0.24774
G....L..............	0.08581	0.05727	0.07692	0.10417	0	0.12162	0.14103	0.15854	0.555352
G....K..............	0.10891	0.10132	0.10114	0.0434	0.08333	0.13514	0.05128	0	0.540487
G....F..............	0.60066	0.72834	0.82194	0.72396	0.63889	0.41892	0.53846	0.34146	0.0298077
G....P..............	0.09901	0.13216	0.16524	0.1684	0.04167	0.09459	0.08974	0.04878	0.0149617
G....W..............	0.0297	0.04112	0.02707	0.05556	0.19444	0.13514	0.05128	0.0122	0.24103
G....Y..............	0.0264	0.01175	0.01709	0.05382	0.09722	0.2027	0.05128	0.09756	0.0724914
H....R..............	0.18152	0.15125	0.30484	0.27604	0.16667	0.21622	0.20513	0.10976	0.272616
H....Q..............	0.05941	0.05286	0.0755	0.10764	0	0.02703	0.02564	0.04878	0.0229961
H....K..............	0.0363	0.08957	0.06125	0.02083	0.01389	0	0.01282	0.0122	0.0642526
I....A..............	0.41914	0.40822	0.50712	0.53125	0.45833	0.2973	0.35897	0.63415	0.732432
I....R..............	0.0165	0.01028	0.00427	0.03299	0.08333	0.08108	0.11538	0.06098	0.00366213
I....N..............	0.12871	0.18502	0.15954	0.0816	0.02778	0.06757	0.05128	0	0.0114017
I....G..............	0.72277	0.70191	0.73219	0.72222	0.41667	0.58108	0.62821	0.5	0.0259976
I....T..............	0.22772	0.27166	0.21225	0.10764	0.15278	0.10811	0.07692	0.06098	0.0491042
I....V..............	0.0297	0.03524	0.03419	0.13542	0.11111	0.17568	0.15385	0.13415	0.0363284
L....A..............	0.05281	0.07195	0.06695	0.07292	0.02778	0	0.05128	0.06098	0.101699
K....A..............	0.10231	0.0279	0.00427	0	0	0	0	0	0.251135
K....G..............	0.61056	0.71072	0.69801	0.47222	0.38889	0.56757	0.38462	0.26829	0.0376015
M....A..............	0.12871	0.09545	0.11254	0.05208	0.01389	0	0	0	0.00914026
M....G..............	0.0297	0.04552	0.04986	0.03646	0	0.08108	0.02564	0.06098	0.938783
M....V..............	0.0132	0.01615	0.01567	0.0191	0.06944	0.09459	0.0641	0.0122	0.083745
P....R..............	0.77228	0.92511	0.96439	0.9184	0.91667	0.78378	0.71795	0.62195	0.128093
P....K..............	0.0429	0.06755	0.02279	0.01389	0.02778	0.08108	0.10256	0.08537	0.115868
P....F..............	0.08251	0.07048	0.07265	0.03646	0	0.04054	0.03846	0.02439	0.0276702
P....S..............	0.033	0.01909	0.0114	0.02257	0	0.05405	0.03846	0.07317	0.294354
P....Y..............	0.67987	0.74302	0.74929	0.70312	0.625	0.45946	0.4359	0.19512	0.0442261
S....R..............	0.0099	0.01175	0.02137	0.09375	0.15278	0.2027	0.03846	0.04878	0.156357
S....Q..............	0.0066	0.00734	0.01567	0.05035	0.01389	0	0.03846	0.03659	0.876907
S....G..............	0.0363	0.02937	0.01425	0.01215	0	0.02703	0.02564	0	0.346971
S....K..............	0.05941	0.06902	0.08405	0.05556	0	0.04054	0	0.03659	0.0150528
S....P..............	0.76238	0.78708	0.79487	0.76736	0.43056	0.08108	0.15385	0.35366	0.00753191
S....T..............	0.0099	0.0279	0.02137	0.11632	0.08333	0.04054	0.05128	0.20732	0.305647
T....R..............	0.30363	0.33186	0.36895	0.27431	0.47222	0.43243	0.29487	0.09756	0.960969
T....N..............	0.66997	0.72687	0.77635	0.82986	0.69444	0.66216	0.5	0.17073	0.132332
T....Q..............	0.0198	0.01762	0.00855	0.06771	0	0	0	0	0.122612
T....G..............	0.033	0.06314	0.09402	0.23958	0.36111	0.18919	0.28205	0.54878	0.0451435
T....H..............	0.36304	0.34655	0.44017	0.39757	0.15278	0.24324	0.10256	0.03659	0.00518596
T....I..............	0.0429	0.03231	0.0114	0.00694	0.02778	0.04054	0.03846	0.04878	0.173394
T....K..............	0.0165	0.00147	0.0114	0.01389	0.05556	0.05405	0.14103	0.17073	0.0495091
T....P..............	0.0462	0.10866	0.12108	0.07292	0.01389	0.02703	0.07692	0	0.0522155
T....S..............	0.0099	0.00587	0.02849	0.11285	0.125	0.16216	0.08974	0.34146	0.0814484
T....T..............	0.0495	0.02349	0.03704	0.15451	0.18056	0.16216	0.12821	0.45122	0.110487
Y....R..............	0.0198	0.00587	0	0.00868	0.06944	0.13514	0.12821	0.31707	0.0635531
V....N..............	0.0132	0.0514	0.01994	0.01562	0.01389	0	0	0.0122	0.127048
V....G..............	0.17492	0.20558	0.18519	0.15278	0.375	0.22973	0.17949	0.09756	0.537586
A.....Y.............	0.13201	0.03965	0.00142	0.00347	0	0	0	0	0.244611
R.....A.............	0.20462	0.12775	0.14815	0.09201	0.15278	0.17568	0.15385	0.12195	0.774738
R.....R.............	0.86799	0.93686	0.96581	0.91319	0.91667	0.7973	0.71795	0.60976	0.0845482
R.....G.............	0.73597	0.87372	0.95726	0.92535	0.91667	0.89189	0.83333	0.86585	0.944577
R.....I.............	0.0033	0.00587	0.00855	0.02604	0.01389	0.09459	0.14103	0.13415	0.0597896
R.....K.............	0.0495	0.02203	0.0114	0.01389	0.04167	0.08108	0.12821	0.09756	0.0311606
R.....P.............	0.16502	0.15565	0.13818	0.20139	0.23611	0.12162	0.19231	0.28049	0.308307
R.....S.............	0.033	0.01468	0.01425	0.03472	0	0.09459	0.02564	0.06098	0.387354
R.....T.............	0.20462	0.24523	0.17949	0.07639	0.09722	0.08108	0.07692	0.04878	0.0638457
R.....V.............	0.0429	0.01175	0.01994	0.05382	0.09722	0.02703	0.14103	0.03659	0.207304
N.....A.............	0.15512	0.12482	0.00712	0.01042	0	0.01351	0	0	0.161225
N.....R.............	0.31023	0.34361	0.35328	0.23438	0.54167	0.51351	0.52564	0.15854	0.274066
N.....N.............	0.15842	0.1395	0.00285	0.00521	0	0.01351	0.05128	0.0122	0.269135
N.....G.............	0.09901	0.11013	0.13675	0.14062	0.09722	0.16216	0.16667	0.04878	0.927334
N.....H.............	0.37954	0.35389	0.44017	0.40104	0.16667	0.2027	0.11538	0.04878	0.00136562
N.....I.............	0.75908	0.72981	0.74074	0.71354	0.44444	0.41892	0.53846	0.14634	0.0247837
N.....M.............	0.0462	0.04699	0.05128	0.03299	0	0.08108	0.01282	0	0.364236
N.....P.............	0.0495	0.10866	0.11823	0.07292	0	0.02703	0.02564	0.02439	0.017061
N.....S.............	0.53465	0.55507	0.55556	0.48785	0.22222	0.22973	0.05128	0.02439	0.00344006
N.....T.............	0.0132	0.0279	0.04701	0.2066	0.26389	0.24324	0.05128	0.06098	0.309044
N.....V.............	0.17162	0.22026	0.18803	0.13194	0.36111	0.25676	0.0641	0	0.935611
C.....N.............	0.86139	0.97063	0.98575	0.97917	0.875	0.77027	0.57692	0.20732	0.100273
C.....T.............	0.06271	0.01615	0.00142	0.00521	0	0	0.0641	0.46341	0.396097
Q.....P.............	0.033	0.01909	0.05413	0.12674	0.11111	0.01351	0.02564	0.04878	0.801923
G.....A.............	0.0198	0.00441	0.0057	0.01562	0.01389	0.08108	0.02564	0.30488	0.255628
G.....G.............	0.12211	0.14244	0.17664	0.18924	0.04167	0.14865	0.11538	0.06098	0.0717584
G.....F.............	0.08581	0.0837	0.08689	0.07465	0.01389	0.05405	0.05128	0.03659	0.0136285
G.....S.............	0.13861	0.12041	0.13533	0.09896	0.11111	0.09459	0.05128	0.04878	0.0502705
G.....Y.............	0.66007	0.79442	0.87322	0.87674	0.88889	0.78378	0.66667	0.43902	0.377738
H.....A.............	0.31683	0.26285	0.38177	0.35069	0.18056	0.08108	0.16667	0.12195	0.00145279
H.....T.............	0.0462	0.05286	0.03704	0.01389	0	0.06757	0	0.0122	0.384177
H.....V.............	0.0033	0.0279	0.01994	0.02083	0	0.09459	0.01282	0.0122	0.627953
I.....R.............	0.36304	0.30984	0.42308	0.46875	0.41667	0.41892	0.55128	0.2439	0.828137
I.....Q.............	0.19472	0.17034	0.22934	0.2309	0.01389	0.12162	0.0641	0.02439	0.00341528
I.....G.............	0.05611	0.04846	0.0057	0.02431	0.04167	0.06757	0.11538	0.09756	0.0616632
I.....I.............	0.0396	0.03377	0.0114	0.03299	0.05556	0.06757	0.08974	0.28049	0.173409
I.....L.............	0.05281	0.02496	0.05698	0.07986	0	0.05405	0.10256	0.19512	0.475928
I.....K.............	0.06271	0.11601	0.05271	0.02257	0.01389	0	0.02564	0.03659	0.102421
I.....F.............	0.57096	0.64464	0.67949	0.65278	0.56944	0.36486	0.4359	0.23171	0.0379298
I.....S.............	0.05281	0.04846	0.02422	0.00694	0	0	0.03846	0.28049	0.542037
I.....T.............	0.12541	0.18502	0.16097	0.07812	0.02778	0.08108	0.03846	0.02439	0.0181576
I.....Y.............	0.0231	0.01762	0.00855	0.03299	0.05556	0.14865	0.03846	0.06098	0.10887
L.....F.............	0.0264	0.04699	0.04701	0.02257	0.02778	0	0.0641	0.07317	0.776229
L.....W.............	0.0066	0.02056	0.01567	0.02778	0.125	0.08108	0	0	0.356731
K.....G.............	0.0363	0.03084	0.0114	0.01389	0.05556	0.06757	0.11538	0.14634	0.0356828
K.....I.............	0.0033	0.00147	0.00285	0.00868	0.05556	0.12162	0.16667	0.20732	0.0258995
K.....P.............	0.66667	0.72834	0.68661	0.45139	0.26389	0.40541	0.26923	0.2439	0.00573357
M.....Q.............	0.0297	0.04552	0.04416	0.03299	0	0	0	0	0.00238954
M.....F.............	0.13861	0.08811	0.09402	0.03993	0.01389	0.04054	0.01282	0	0.0282384
P.....A.............	0.67327	0.6652	0.68946	0.38368	0.18056	0.12162	0.12821	0.14634	0.00713565
P.....R.............	0.10891	0.14831	0.14245	0.31944	0.30556	0.31081	0.33333	0.4878	0.0314003
P.....Q.............	0.0165	0.02056	0.05698	0.12674	0.11111	0.05405	0.02564	0.06098	0.812538
P.....K.............	0.60066	0.74156	0.70228	0.48958	0.56944	0.58108	0.52564	0.28049	0.163614
P.....S.............	0.05611	0.03231	0.00997	0.01042	0	0.04054	0.05128	0.03659	0.764457
P.....T.............	0.09901	0.18796	0.23932	0.42535	0.47222	0.33784	0.42308	0.15854	0.302112
S.....A.............	0.0132	0.00587	0.02137	0.08854	0.09722	0.10811	0.05128	0.03659	0.162497
S.....G.............	0.82178	0.81938	0.83618	0.81424	0.5	0.35135	0.21795	0.42683	0.00484003
S.....S.............	0.05941	0.08811	0.09829	0.18403	0.04167	0.02703	0.01282	0.0122	0.0477117
T.....A.............	0.0165	0.01615	0.03134	0.07292	0.02778	0.01351	0.03846	0.02439	0.599059
T.....R.............	0.0429	0.01175	0.00285	0.01736	0.11111	0.10811	0.08974	0.46341	0.148423
T.....Q.............	0	0.00147	0.00712	0.04861	0.02778	0.05405	0.03846	0.20732	0.207929
T.....G.............	0.05941	0.03965	0.01709	0.00868	0.01389	0.01351	0.02564	0.30488	0.479172
T.....I.............	0.64026	0.70778	0.75499	0.80035	0.65278	0.62162	0.47436	0.40244	0.0428957
T.....L.............	0.06931	0.08664	0.07407	0.08333	0.18056	0.14865	0.08974	0.07317	0.172475
T.....M.............	0.15842	0.12628	0.12963	0.07292	0.08333	0.05405	0.11538	0.0122	0.0988898
T.....P.............	0.0396	0.05874	0.08262	0.1684	0.25	0.02703	0.19231	0.03659	0.563327
T.....T.............	0.66337	0.6975	0.76923	0.81076	0.73611	0.7027	0.38462	0.39024	0.153928
T.....V.............	0	0.01909	0.01567	0.08507	0.16667	0.25676	0.23077	0.13415	0.00389241
Y.....S.............	0.0066	0.00587	0.00285	0.02257	0.16667	0.10811	0.02564	0.31707	0.0992833
V.....R.............	0.0099	0.01322	0.0114	0.02257	0.125	0.2027	0.15385	0.07317	0.0187778
V.....Q.............	0.13861	0.18209	0.16382	0.125	0.20833	0.02703	0.01282	0.02439	0.169143
V.....T.............	0.0165	0.05286	0.01852	0.01389	0.01389	0.01351	0	0	0.135302
A......A............	0.13861	0.03524	0.00142	0	0	0	0	0	0.27188
R......R............	0.12541	0.12922	0.1339	0.21007	0.47222	0.68919	0.58974	0.54878	0.000850604
R......Q............	0.0264	0.02496	0.06268	0.13715	0.20833	0.14865	0.19231	0.28049	0.00890628
R......G............	0.17492	0.17181	0.14245	0.22396	0.26389	0.28378	0.28205	0.37805	0.00948697
R......L............	0.0066	0.00587	0.01709	0.03125	0	0.14865	0.0641	0.08537	0.147163
R......K............	0.68317	0.75037	0.7037	0.46875	0.40278	0.59459	0.41026	0.26829	0.0444353
R......F............	0.30693	0.31718	0.33333	0.19097	0.31944	0.06757	0.24359	0.10976	0.191285
R......P............	0.80858	0.89868	0.93875	0.87674	0.80556	0.48649	0.51282	0.46341	0.0239654
R......S............	0.06931	0.02349	0.0057	0.00694	0.02778	0.01351	0.02564	0.02439	0.830307
R......T............	0.0231	0.05874	0.08974	0.17535	0.27778	0.12162	0.26923	0.13415	0.0790395
N......R............	0.28713	0.33333	0.34758	0.19271	0.36111	0.28378	0.21795	0.04878	0.448416
N......N............	0.15842	0.13216	0.0057	0.00174	0	0	0	0	0.168454
N......G............	0.08251	0.04258	0.01852	0.03646	0.05556	0.05405	0.03846	0.07317	0.532602
N......H............	0.36964	0.34655	0.43447	0.39062	0.19444	0.22973	0.15385	0.03659	0.00662568
N......I............	0.87129	0.93245	0.92308	0.92882	0.76389	0.68919	0.65385	0.23171	0.0698908
N......L............	0.07921	0.09104	0.07692	0.07986	0.16667	0.13514	0.07692	0.04878	0.419559
N......M............	0.17822	0.14978	0.15527	0.08333	0.04167	0.08108	0.02564	0.02439	0.00925762
N......F............	0.09901	0.09838	0.01282	0.01389	0.01389	0	0	0.0122	0.137095
N......P............	0.06271	0.1116	0.11681	0.07292	0.01389	0	0.02564	0.0122	0.00640587
N......S............	0.0066	0.00441	0.02422	0.09201	0.125	0.17568	0.03846	0.02439	0.215888
N......T............	0.0066	0.02056	0.04131	0.17535	0.18056	0.17568	0.16667	0	0.277958
N......V............	0.08581	0.12775	0.11966	0.07639	0.15278	0.21622	0.07692	0.02439	0.749567
C......R............	0.06931	0.02203	0.00142	0.01042	0	0.02703	0.0641	0.07317	0.526226
C......I............	0.0066	0.00734	0.00142	0.01562	0.06944	0.08108	0.15385	0.43902	0.131361
C......T............	0.87129	0.95448	0.98148	0.95139	0.88889	0.81081	0.46154	0.20732	0.114591
Q......G............	0.0165	0.01762	0.05271	0.12326	0.125	0.05405	0.0641	0.17073	0.218934
G......A............	0.63366	0.65932	0.7094	0.40104	0.26389	0.2973	0.21795	0.10976	0.00538284
G......R............	0.06271	0.08076	0.12251	0.22917	0.09722	0.17568	0.20513	0.21951	0.319198
G......Q............	0.0264	0.01909	0.03276	0.05729	0	0.01351	0	0.0122	0.0370981
G......G............	0.0198	0.04552	0.00712	0.00694	0.01389	0.04054	0.01282	0	0.815599
G......I............	0.09241	0.06608	0.08547	0.07639	0.15278	0.21622	0.10256	0.08537	0.136115
G......K............	0.0165	0.02643	0.02564	0.02778	0.18056	0.01351	0.12821	0.03659	0.191932
G......S............	0.0099	0.01615	0.0114	0.01215	0	0.02703	0.03846	0.28049	0.338152
G......T............	0.12541	0.18502	0.23789	0.41667	0.40278	0.40541	0.4359	0.31707	0.0934884
G......V............	0.0396	0.05286	0.05128	0.03299	0.11111	0.12162	0.0641	0.02439	0.206022
H......I............	0.0066	0.03377	0.02849	0.0191	0	0.01351	0.02564	0.0122	0.293347
H......L............	0.06931	0.03818	0.06268	0.07639	0	0.04054	0	0.0122	0.00902668
H......F............	0.29043	0.26579	0.33761	0.26562	0.06944	0.10811	0.15385	0.10976	0.000307451
I......A............	0.52805	0.51836	0.58547	0.55035	0.26389	0.22973	0.34615	0.19512	0.00102881
I......R............	0.12211	0.18062	0.15242	0.08507	0.05556	0.13514	0.11538	0.08537	0.217321
I......G............	0.0033	0.00734	0.00285	0.01389	0.06944	0.10811	0.16667	0.37805	0.0856813
I......F............	0.08911	0.08664	0.0755	0.06771	0	0.05405	0.0641	0.03659	0.0555336
I......T............	0.14521	0.13656	0.10969	0.05208	0.09722	0.08108	0.07692	0.02439	0.173709
I......Y............	0.60726	0.64317	0.68661	0.72743	0.61111	0.51351	0.5	0.58537	0.0233733
I......V............	0.0462	0.04699	0.03989	0.09375	0.06944	0.14865	0.16667	0.06098	0.135691
L......Y............	0.05941	0.07783	0.06268	0.07465	0.15278	0.12162	0.05128	0.04878	0.409517
K......R............	0.0066	0.00881	0.00285	0.01042	0.06944	0.02703	0.25641	0.13415	0.105699
K......G............	0.72937	0.74302	0.70228	0.47743	0.34722	0.58108	0.48718	0.40244	0.0429655
M......T............	0.0099	0.03965	0.03276	0.0191	0	0.01351	0	0.0122	0.0595962
M......Y............	0.14521	0.11307	0.12393	0.06597	0.08333	0.09459	0.0641	0.0122	0.0982662
P......R............	0.033	0.02349	0.00427	0.00868	0.34722	0.51351	0.46154	0.28049	0.00503229
P......G............	0.10891	0.1395	0.17664	0.17535	0.05556	0.13514	0.12821	0.03659	0.0938977
P......I............	0.05941	0.02203	0.00427	0.01736	0.01389	0.05405	0.03846	0.03659	0.518011
P......F............	0.0297	0.08811	0.09117	0.03993	0.01389	0	0	0	0.0318519
P......S............	0.62376	0.77827	0.80769	0.7934	0.5	0.2973	0.19231	0.39024	0.00321366
P......T............	0.69307	0.78414	0.80199	0.68924	0.65278	0.41892	0.48718	0.2561	0.0326682
S......R............	0.31683	0.25698	0.34473	0.39757	0.29167	0.21622	0.21795	0.37805	0.316031
S......Q............	0.34323	0.37885	0.41026	0.38889	0.22222	0.04054	0	0.03659	0.00644074
S......I............	0.05281	0.08223	0.09829	0.15625	0.02778	0.05405	0.07692	0.02439	0.0969889
S......K............	0.0462	0.09985	0.03846	0.01215	0	0.01351	0	0	0.0864924
S......F............	0.0099	0.00734	0.01709	0.07292	0.125	0.08108	0.03846	0.02439	0.198425
S......S............	0.0429	0.03965	0.01994	0.00521	0	0	0	0.0122	0.06796
S......V............	0.0099	0.02643	0.02137	0.02778	0.04167	0.02703	0.0641	0.0122	0.278729
T......A............	0.13201	0.04993	0.00427	0.03993	0.09722	0	0.03846	0.41463	0.462208
T......R............	0.65017	0.68429	0.76638	0.78472	0.77778	0.68919	0.62821	0.36585	0.326762
T......G............	0.73927	0.8884	0.97151	0.96007	0.93056	0.82432	0.55128	0.57317	0.178584
T......I............	0.0099	0.00441	0.00855	0.01562	0.02778	0.05405	0.08974	0.42683	0.230425
T......K............	0.0462	0.01615	0.00427	0.00868	0	0.08108	0.10256	0.07317	0.133287
T......F............	0.0066	0.01909	0.03704	0.12847	0.02778	0.04054	0.02564	0.04878	0.693921
T......P............	0.05611	0.03818	0.01282	0.00868	0.01389	0	0.01282	0	0.137923
Y......T............	0	0.00294	0.00142	0.00694	0.09722	0.13514	0.07692	0.47561	0.131552
V......A............	0.06931	0.07489	0.09402	0.0816	0.125	0.08108	0.02564	0.07317	0.869202
V......R............	0.0165	0.04993	0.01425	0.00868	0.01389	0	0.01282	0	0.196291
V......T............	0.11221	0.12335	0.0755	0.02604	0.04167	0.01351	0.02564	0	0.0543285
V......V............	0	0.01322	0.01282	0.03993	0.16667	0.10811	0.08974	0.02439	0.0657579
A.......T...........	0.13861	0.04258	0.00427	0.00694	0.01389	0.02703	0	0	0.316705
R.......A...........	0.0231	0.01615	0.00712	0.00868	0.11111	0.25676	0.29487	0.2561	0.0125596
R.......R...........	0.06601	0.08517	0.04843	0.14931	0.5	0.63514	0.61538	0.54878	2.97808e-05
R.......Q...........	0.07591	0.0514	0.07835	0.06944	0.04167	0.04054	0.05128	0.12195	0.823114
R.......G...........	0.87789	0.92364	0.96439	0.92361	0.91667	0.85135	0.75641	0.7439	0.0763384
R.......F...........	0.0495	0.04846	0.04843	0.03125	0	0.04054	0.05128	0.02439	0.270748
R.......S...........	0.73927	0.79295	0.81481	0.80035	0.5	0.35135	0.21795	0.39024	0.00367574
R.......Y...........	0.25413	0.27313	0.2963	0.18229	0.29167	0.08108	0.21795	0.07317	0.216554
R.......V...........	0.0231	0.01322	0.00285	0.00521	0.19444	0.27027	0.14103	0.12195	0.0133311
N.......A...........	0.14191	0.04258	0.00427	0.00347	0	0.01351	0.03846	0.0122	0.403608
N.......R...........	0.14851	0.18355	0.21083	0.10243	0.06944	0.14865	0.19231	0.09756	0.376906
N.......N...........	0.12871	0.09545	0.00427	0.00174	0	0	0	0	0.172043
N.......G...........	0.78878	0.93539	0.98718	0.99306	0.84722	0.75676	0.48718	0.20732	0.0882404
N.......H...........	0.27723	0.27166	0.33618	0.28125	0.09722	0.12162	0.15385	0.03659	0.00132051
N.......I...........	0.66007	0.71659	0.75641	0.77431	0.68056	0.62162	0.46154	0.13415	0.129787
N.......L...........	0.06931	0.08517	0.07265	0.07812	0.16667	0.12162	0.01282	0.02439	0.901348
N.......M...........	0.15512	0.12922	0.12963	0.06771	0.08333	0.08108	0.07692	0.0122	0.0650463
N.......P...........	0.12211	0.12775	0.09829	0.06424	0.01389	0	0.01282	0.02439	0.00519017
N.......S...........	0.0099	0.00294	0.01425	0.07292	0.09722	0.13514	0.03846	0	0.270878
N.......T...........	0.0132	0.02349	0.01852	0.05556	0.15278	0.13514	0.07692	0	0.161403
N.......Y...........	0.14851	0.12628	0.0057	0.00347	0.02778	0.02703	0.07692	0.04878	0.560599
C.......R...........	0.84818	0.92952	0.96011	0.91146	0.91667	0.77027	0.71795	0.59756	0.0869823
C.......K...........	0.05941	0.02496	0.00855	0.01389	0.02778	0.08108	0.11538	0.09756	0.0597924
Q.......Q...........	0.0132	0.00881	0.03989	0.08854	0	0.01351	0.03846	0.10976	0.929609
G.......A...........	0.12541	0.11013	0.13248	0.15451	0.05556	0.08108	0.07692	0.09756	0.00586253
G.......R...........	0.09901	0.10866	0.09402	0.07292	0.125	0.18919	0.08974	0.02439	0.726338
G.......N...........	0.0198	0.02643	0.01425	0.0191	0.02778	0.04054	0.03846	0	0.526176
G.......G...........	0.033	0.04699	0.03419	0.05035	0.02778	0.02703	0.07692	0	0.65144
G.......H...........	0.033	0.01615	0.03134	0.03299	0.01389	0.02703	0.03846	0.0122	0.490886
G.......T...........	0.66667	0.80323	0.90456	0.8559	0.81944	0.74324	0.67949	0.53659	0.203693
G.......Y...........	0.0099	0.00147	0.00712	0.02257	0.125	0.13514	0.05128	0.28049	0.0633292
H.......F...........	0.0297	0.01909	0.02422	0.03299	0.01389	0.01351	0	0	0.00872128
H.......Y...........	0.33663	0.32012	0.41168	0.36111	0.18056	0.2027	0.16667	0.10976	0.000479783
I.......A...........	0.59736	0.53744	0.56838	0.34028	0.25	0.2973	0.17949	0.08537	0.00672777
I.......R...........	0.0264	0.04258	0.02991	0.11979	0.05556	0.05405	0.07692	0.13415	0.412108
I.......G...........	0.0066	0.01322	0.00855	0.02431	0.01389	0.08108	0.14103	0.19512	0.0930382
I.......I...........	0.0462	0.03965	0.01852	0.02431	0.02778	0.14865	0.05128	0.31707	0.211593
I.......L...........	0.07261	0.0514	0.0641	0.04861	0	0.04054	0.10256	0.0122	0.444831
I.......K...........	0.09901	0.15565	0.10256	0.03993	0.16667	0.06757	0.11538	0.06098	0.924625
I.......F...........	0.55446	0.54479	0.60256	0.55208	0.30556	0.33784	0.34615	0.15854	0.00551328
I.......P...........	0.0033	0.00441	0.00142	0.01389	0.05556	0.04054	0.12821	0.2561	0.102522
I.......T...........	0.09571	0.15272	0.19373	0.35764	0.23611	0.17568	0.30769	0.29268	0.44646
I.......W...........	0.0231	0.03965	0.02849	0.04861	0.02778	0.02703	0.05128	0	0.513381
I.......Y...........	0.0396	0.02203	0.01282	0.03125	0.04167	0.02703	0.05128	0.02439	0.3029
L.......A...........	0.05941	0.05874	0.05413	0.03472	0.01389	0	0.01282	0.02439	0.00238225
L.......T...........	0.0132	0.02643	0.02137	0.04167	0.11111	0.12162	0.05128	0.03659	0.0785094
K.......R...........	0.30693	0.2511	0.37607	0.32986	0.33333	0.51351	0.37179	0.2439	0.464682
K.......Q...........	0.26733	0.30543	0.26353	0.13194	0.02778	0.02703	0.01282	0.06098	0.00898752
K.......G...........	0.07591	0.04258	0.0057	0.00868	0.08333	0.12162	0.24359	0.21951	0.0320128
K.......K...........	0.0429	0.09838	0.03989	0.00868	0.02778	0	0.02564	0	0.166401
K.......S...........	0.0495	0.04552	0.02137	0.00694	0	0	0	0	0.0553346
M.......A...........	0.12541	0.10279	0.07977	0.02778	0.01389	0	0.01282	0.0122	0.0364464
M.......F...........	0.0297	0.04405	0.04701	0.02778	0	0.02703	0.01282	0.06098	0.445073
M.......T...........	0.0429	0.02349	0.04416	0.02604	0.05556	0.04054	0	0	0.543452
P.......R...........	0.0363	0.02056	0.00427	0.00868	0.04167	0.08108	0.10256	0.12195	0.0203666
P.......N...........	0.0231	0.03671	0.02707	0.00868	0	0.01351	0	0	0.0298992
P.......G...........	0.69637	0.75624	0.77066	0.68229	0.5	0.32432	0.35897	0.19512	0.00565169
P.......I...........	0.57426	0.68869	0.73362	0.72049	0.43056	0.41892	0.5641	0.17073	0.0327733
P.......M...........	0.0363	0.04258	0.05128	0.03993	0	0.08108	0.02564	0	0.470613
P.......T...........	0.0396	0.00881	0.01567	0.07118	0.11111	0.13514	0.03846	0.52439	0.221032
P.......Y...........	0.0363	0.10426	0.11254	0.06944	0.01389	0.01351	0.03846	0.09756	0.183301
P.......V...........	0.13861	0.19971	0.18803	0.15104	0.375	0.28378	0.19231	0.07317	0.413699
S.......A...........	0.50165	0.48164	0.57123	0.53646	0.29167	0.01351	0.03846	0.34146	0.0223719
S.......R...........	0.0198	0.03084	0.03276	0.04861	0.05556	0.05405	0.02564	0.08537	0.172118
S.......G...........	0.0066	0.01322	0.00712	0.03125	0.02778	0.21622	0.0641	0.04878	0.180391
S.......H...........	0.033	0.03671	0.05271	0.05729	0	0.01351	0	0	0.00206678
S.......T...........	0.23102	0.25698	0.19658	0.16146	0.125	0.10811	0.08974	0.02439	0.00626171
S.......Y...........	0.0132	0.00881	0.02279	0.09375	0.11111	0.12162	0.03846	0.03659	0.213292
S.......V...........	0.0429	0.04552	0.03704	0.13889	0.11111	0.12162	0.12821	0.04878	0.280406
T.......R...........	0.10231	0.10866	0.11823	0.18403	0.18056	0.32432	0.47436	0.35366	0.0371555
T.......Q...........	0.0297	0.06314	0.09687	0.25694	0.31944	0.01351	0.08974	0.12195	0.776765
T.......G...........	0.06271	0.04552	0.01852	0.01562	0.02778	0.02703	0.05128	0.39024	0.394141
T.......I...........	0.0429	0.00294	0.00285	0.01215	0.05556	0.10811	0.07692	0.29268	0.115922
T.......L...........	0	0.00147	0.00855	0.05208	0	0.14865	0.0641	0.14634	0.127162
T.......K...........	0.52475	0.53891	0.56553	0.4184	0.33333	0.45946	0.37179	0.09756	0.0787807
T.......P...........	0.80528	0.9163	0.95726	0.91319	0.73611	0.48649	0.26923	0.20732	0.0248925
T.......S...........	0.0429	0.01909	0.00427	0.00694	0.01389	0.02703	0.03846	0.31707	0.349004
T.......T...........	0.0165	0.05286	0.06838	0.14757	0.23611	0.04054	0.24359	0.08537	0.236486
T.......Y...........	0.0132	0.01762	0.03561	0.14931	0.22222	0.32432	0.17949	0.15854	0.0145806
V.......F...........	0.14851	0.18062	0.16667	0.11458	0.22222	0.05405	0.10256	0.04878	0.349233
A........G..........	0.14191	0.03965	0.00285	0.01215	0.01389	0.01351	0.02564	0.02439	0.420179
R........A..........	0.38284	0.41557	0.38319	0.28646	0.25	0.17568	0.23077	0.32927	0.0297245
R........R..........	0.37624	0.32599	0.43447	0.4809	0.61111	0.66216	0.67949	0.64634	0.00245312
R........Q..........	0.34323	0.38326	0.43732	0.42708	0.29167	0.10811	0.0641	0.20732	0.0139379
R........G..........	0.07591	0.06608	0.00997	0.00868	0.01389	0.09459	0.10256	0.07317	0.294719
R........I..........	0.67987	0.70044	0.73932	0.72396	0.43056	0.45946	0.55128	0.20732	0.0244191
R........K..........	0.05611	0.11747	0.06125	0.03125	0.19444	0.08108	0.17949	0.04878	0.207538
R........M..........	0.0429	0.04552	0.05128	0.0434	0	0.08108	0.03846	0.0122	0.52702
R........F..........	0.0066	0.00734	0.00712	0.00868	0.22222	0.35135	0.26923	0.14634	0.0113284
R........S..........	0.0462	0.04993	0.03419	0.01562	0	0	0.02564	0.0122	0.0353872
R........T..........	0.08251	0.05874	0.0755	0.125	0.23611	0.17568	0.12821	0.58537	0.154719
R........V..........	0.16502	0.21292	0.19231	0.15625	0.375	0.41892	0.29487	0.10976	0.182011
N........A..........	0.24752	0.08957	0.00855	0.00521	0	0.02703	0	0.02439	0.279209
N........G..........	0.80858	0.92658	0.98006	0.94444	0.97222	0.87838	0.62821	0.18293	0.253539
N........I..........	0.42244	0.47137	0.50997	0.47222	0.25	0.37838	0.41026	0.14634	0.0606121
N........L..........	0.05281	0.07195	0.06268	0.0816	0.13889	0.24324	0.11538	0.06098	0.153653
N........M..........	0.11881	0.09838	0.09687	0.03819	0.06944	0.04054	0.01282	0.0122	0.0512636
N........P..........	0.87459	0.96623	0.97436	0.95312	0.73611	0.45946	0.32051	0.08537	0.0265265
N........T..........	0.05611	0.08957	0.0057	0.00174	0.01389	0	0.05128	0.02439	0.536035
C........R..........	0.12871	0.13216	0.13248	0.20833	0.23611	0.27027	0.26923	0.43902	0.0364403
C........Q..........	0.0231	0.01909	0.05556	0.12326	0.11111	0.04054	0.03846	0.06098	0.807796
C........K..........	0.67327	0.74302	0.69943	0.46875	0.40278	0.56757	0.42308	0.2439	0.0391787
C........T..........	0.0198	0.05727	0.08405	0.17014	0.23611	0.04054	0.19231	0.07317	0.392447
Q........A..........	0.0198	0.02056	0.02991	0.09375	0.11111	0.01351	0.03846	0.09756	0.443682
G........R..........	0	0.00734	0.00427	0.02083	0.11111	0.09459	0.11538	0.10976	4.40808e-06
G........N..........	0.0363	0.03524	0.03419	0.0434	0	0.02703	0.01282	0.0122	0.0160517
G........D..........	0.0396	0.04405	0.07977	0.05903	0.15278	0.05405	0.07692	0	0.669488
G........E..........	0.0099	0.05727	0.05128	0.07118	0.09722	0.06757	0.0641	0.04878	0.236652
G........G..........	0.63696	0.73862	0.79487	0.72569	0.58333	0.45946	0.5	0.28049	0.0165006
G........I..........	0.13201	0.14244	0.1339	0.09201	0.18056	0.17568	0.11538	0.30488	0.180912
G........L..........	0.05611	0.01322	0.02849	0.03819	0.01389	0.02703	0.01282	0.02439	0.210362
G........K..........	0	0.01322	0.0057	0.03646	0.08333	0.18919	0.11538	0.23171	0.0220888
G........F..........	0.07591	0.11013	0.1396	0.13021	0.02778	0.08108	0.05128	0.03659	0.0129522
H........A..........	0.32013	0.27019	0.2735	0.11111	0.05556	0.05405	0.03846	0.06098	0.024026
H........T..........	0.06601	0.06902	0.16239	0.25521	0.11111	0.04054	0.15385	0.09756	0.497272
I........A..........	0.05611	0.0279	0.01282	0.02778	0.01389	0.06757	0.03846	0.2561	0.3387
I........R..........	0.0099	0.01615	0.0057	0.02257	0.04167	0.09459	0.12821	0.03659	0.0655802
I........G..........	0.0495	0.06021	0.04986	0.06424	0.05556	0.08108	0.20513	0.34146	0.178173
I........F..........	0.06931	0.04846	0.05983	0.03819	0.02778	0.01351	0.02564	0.06098	0.129386
I........S..........	0.11551	0.16593	0.13818	0.07812	0.01389	0.02703	0.03846	0.06098	0.00981606
I........T..........	0.61056	0.65198	0.70228	0.69965	0.625	0.5	0.55128	0.41463	0.0392626
I........Y..........	0.63036	0.63436	0.66382	0.66667	0.34722	0.48649	0.47436	0.10976	0.0426546
L........T..........	0.06271	0.0793	0.0698	0.07118	0.11111	0.12162	0.02564	0.03659	0.912157
K........A..........	0.48845	0.47137	0.52422	0.38715	0.15278	0.16216	0.20513	0.23171	0.000420692
K........G..........	0.0033	0.00147	0.00427	0.00868	0.04167	0.14865	0.38462	0.32927	0.0684609
K........T..........	0.18482	0.23348	0.13675	0.04688	0.01389	0.04054	0	0	0.0375813
K........V..........	0.0231	0.02643	0.03134	0.03125	0.13889	0.22973	0.08974	0.03659	0.101817
M........T..........	0.15842	0.11454	0.12251	0.05903	0.06944	0.12162	0.07692	0.02439	0.206367
M........Y..........	0.0297	0.03671	0.04416	0.03472	0	0.04054	0.01282	0.04878	0.422633
P........A..........	0.09571	0.13656	0.15242	0.07118	0	0.04054	0.07692	0.0122	0.0181357
P........R..........	0.22772	0.32305	0.35043	0.24132	0.44444	0.31081	0.39744	0.21951	0.368537
P........N..........	0.16502	0.14537	0.01852	0.01562	0.01389	0.02703	0.0641	0.02439	0.27546
P........D..........	0.40264	0.43319	0.37749	0.27083	0.16667	0.05405	0.03846	0.03659	0.000783692
P........Q..........	0.033	0.0514	0.02991	0.09028	0.09722	0.21622	0.15385	0.04878	0.117019
P........E..........	0.23432	0.23348	0.25926	0.21701	0.19444	0.06757	0.0641	0.0122	0.0267553
P........G..........	0.0396	0.03377	0.05128	0.10243	0.04167	0.05405	0.11538	0.40244	0.338309
P........H..........	0.29373	0.33186	0.43732	0.39757	0.18056	0.21622	0.16667	0.09756	0.00319535
P........I..........	0.0495	0.03671	0.01282	0.01562	0.02778	0.04054	0.05128	0.07317	0.184186
P........P..........	0.0264	0.10279	0.11966	0.07118	0.01389	0.04054	0.0641	0.04878	0.165188
P........S..........	0.0165	0.02056	0.03846	0.11285	0.15278	0.16216	0.08974	0.08537	0.0473453
P........T..........	0.0165	0.04405	0.07835	0.18576	0.19444	0.24324	0.20513	0.14634	0.0437128
S........A..........	0.0165	0.00441	0.02422	0.06076	0.01389	0.05405	0.02564	0.02439	0.846512
S........I..........	0.09571	0.09985	0.10399	0.19965	0.05556	0.05405	0.02564	0	0.0268982
S........L..........	0.05611	0.0514	0.06695	0.07812	0.02778	0.02703	0	0	0.00304988
S........M..........	0.0198	0.03671	0.03276	0.01736	0.01389	0.05405	0.05128	0	0.837572
S........F..........	0.65677	0.65639	0.68376	0.58854	0.31944	0.02703	0.15385	0.09756	0.00237246
S........W..........	0.0297	0.03965	0.02991	0.05035	0.05556	0.01351	0.01282	0	0.26515
S........Y..........	0.0429	0.03231	0.01425	0.04167	0.05556	0.12162	0.05128	0.0122	0.319385
T........A..........	0.0363	0.01762	0.0698	0.06597	0.125	0	0.01282	0.0122	0.770852
T........R..........	0.0363	0.02203	0.00997	0.07812	0.36111	0.43243	0.46154	0.29268	0.00111251
T........G..........	0.87129	0.93539	0.97436	0.95139	0.84722	0.75676	0.5	0.53659	0.0436424
T........S..........	0.55776	0.56094	0.62821	0.67708	0.38889	0.33784	0.20513	0.19512	0.00237176
T........T..........	0.0165	0.03231	0.03276	0.06771	0.125	0.13514	0.11538	0.0122	0.125292
T........Y..........	0	0.00147	0.00855	0.03819	0.125	0.13514	0.05128	0.46341	0.141878
T........V..........	0.0198	0.02643	0.01425	0.10938	0.16667	0.04054	0.16667	0.08537	0.114459
Y........I..........	0	0.00294	0.00142	0.02778	0.16667	0.12162	0.05128	0.46341	0.123386
V........Y..........	0.14851	0.17474	0.16809	0.13715	0.33333	0.12162	0.08974	0.02439	0.839268
R.........A.........	0.57756	0.56535	0.68091	0.625	0.45833	0.2027	0.30769	0.57317	0.0637086
R.........R.........	0.24752	0.32452	0.349	0.24132	0.375	0.39189	0.42308	0.21951	0.296434
R.........N.........	0.17162	0.14684	0.01709	0.01736	0.02778	0.01351	0.03846	0	0.196694
R.........G.........	0.0363	0.01762	0.00997	0.03993	0.08333	0.21622	0.14103	0.41463	0.0796853
R.........H.........	0.35314	0.33921	0.43875	0.39583	0.19444	0.24324	0.19231	0.09756	0.00241591
R.........I.........	0.07921	0.04699	0.01994	0.02604	0.06944	0.12162	0.12821	0.08537	0.0246133
R.........F.........	0.14851	0.14244	0.12251	0.16667	0.23611	0.06757	0.16667	0.14634	0.813391
R.........P.........	0.0462	0.10866	0.11823	0.07118	0	0.05405	0.01282	0.06098	0.0533939
R.........S.........	0.0297	0.01028	0.03704	0.11632	0.125	0.17568	0.08974	0.23171	0.0351233
R.........T.........	0.33003	0.39354	0.41738	0.37326	0.5	0.25676	0.37179	0.19512	0.537466
R.........Y.........	0.0198	0.01322	0.00855	0.03472	0.41667	0.68919	0.48718	0.29268	0.0119076
R.........V.........	0.0462	0.05727	0.05556	0.15799	0.30556	0.45946	0.35897	0.19512	0.0127307
N.........A.........	0.14191	0.04405	0.00855	0.00347	0.01389	0.01351	0	0	0.276511
N.........R.........	0.0198	0.01909	0.00712	0.01215	0.05556	0.06757	0.08974	0.04878	0.00743698
N.........Q.........	0.05941	0.03671	0.01425	0.01389	0.01389	0.01351	0.10256	0.06098	0.521888
N.........G.........	0.9505	0.99266	0.9943	0.98958	0.93056	0.82432	0.74359	0.32927	0.127612
N.........P.........	0.84158	0.93686	0.96154	0.89931	0.83333	0.55405	0.41026	0.07317	0.0661883
N.........T.........	0.17162	0.12482	0.00855	0.00174	0	0.01351	0.03846	0.0122	0.249001
C.........R.........	0.0264	0.00587	0	0.00521	0.34722	0.48649	0.46154	0.29268	0.00321355
C.........G.........	0.11881	0.14244	0.17379	0.17535	0.05556	0.13514	0.12821	0.03659	0.0799416
C.........S.........	0.72607	0.78708	0.80769	0.79167	0.5	0.2973	0.19231	0.37805	0.00480761
Q.........L.........	0.0099	0.00147	0.01709	0.06771	0	0.01351	0.03846	0.08537	0.683468
Q.........F.........	0.0033	0.01028	0.02849	0.03993	0.02778	0.01351	0.01282	0	0.519848
G.........A.........	0.07921	0.06314	0.07977	0.04861	0	0.06757	0.07692	0.2561	0.596664
G.........D.........	0.33993	0.42291	0.38604	0.27951	0.16667	0.05405	0.0641	0.06098	0.000625774
G.........Q.........	0.0165	0.04552	0.02849	0.09201	0.15278	0.22973	0.20513	0.08537	0.0224958
G.........E.........	0.25083	0.2188	0.26496	0.22917	0.20833	0.06757	0.08974	0.07317	0.0238688
G.........G.........	0.15512	0.14831	0.18661	0.17708	0.19444	0.25676	0.19231	0.18293	0.09731
G.........I.........	0.05941	0.09398	0.12536	0.15625	0.22222	0.18919	0.12821	0.10976	0.162686
G.........T.........	0.0132	0.00587	0.00997	0.03125	0.08333	0.10811	0.08974	0.03659	0.018303
G.........Y.........	0.11221	0.12335	0.15954	0.15799	0.02778	0.09459	0.07692	0.06098	0.00811611
H.........G.........	0.0231	0.04405	0.03276	0.02257	0.01389	0.04054	0.03846	0.0122	0.654792
H.........T.........	0.33003	0.31278	0.40883	0.35243	0.15278	0.24324	0.16667	0.10976	0.00239681
I.........A.........	0.58746	0.48899	0.50997	0.31597	0.19444	0.24324	0.24359	0.15854	0.0137179
I.........R.........	0.0165	0.03084	0.00997	0.07639	0.125	0.13514	0.28205	0.34146	0.0354874
I.........N.........	0.0297	0.03524	0.03419	0.03819	0	0.01351	0	0.0122	0.00193021
I.........D.........	0.0363	0.04405	0.0641	0.05382	0.15278	0.02703	0.0641	0.0122	0.681034
I.........E.........	0.0132	0.0514	0.03704	0.06076	0.04167	0.05405	0.01282	0.03659	0.760015
I.........G.........	0.55776	0.5859	0.62108	0.59896	0.36111	0.25676	0.30769	0.2439	0.000348737
I.........I.........	0.11881	0.12482	0.12678	0.05382	0.01389	0.04054	0.01282	0.0122	0.0107063
I.........K.........	0	0.00881	0.0057	0.03472	0.04167	0.18919	0.11538	0.43902	0.122394
I.........T.........	0.16832	0.19677	0.21652	0.34722	0.19444	0.24324	0.41026	0.09756	0.958659
I.........V.........	0.0231	0.05286	0.02279	0.02951	0.05556	0.08108	0.01282	0.02439	0.537621
L.........G.........	0.06601	0.07342	0.06125	0.05903	0.125	0.10811	0.03846	0.04878	0.53266
K.........I.........	0.0363	0.0279	0.00997	0.01215	0.04167	0.04054	0.02564	0	0.661075
K.........L.........	0.07591	0.04112	0.04843	0.01042	0	0.04054	0.08974	0.0122	0.74196
K.........F.........	0.57756	0.60499	0.59972	0.38715	0.125	0.14865	0.15385	0.12195	0.00386863
K.........W.........	0.0165	0.04112	0.02849	0.03819	0.11111	0.12162	0.02564	0	0.353264
K.........Y.........	0.0363	0.02937	0.01425	0.01562	0.05556	0.06757	0.03846	0.07317	0.0121262
M.........A.........	0.0297	0.04258	0.04416	0.02083	0.01389	0.01351	0	0.03659	0.103491
M.........G.........	0.16502	0.1116	0.11111	0.05903	0.06944	0.08108	0.05128	0	0.073559
F.........G.........	0.0231	0.01322	0.00997	0.02778	0.06944	0	0.12821	0.08537	0.143912
P.........G.........	0.07921	0.0514	0.01425	0.01736	0.02778	0.05405	0.08974	0.09756	0.27713
P.........I.........	0.78218	0.91043	0.9359	0.9184	0.88889	0.87838	0.87179	0.81707	0.588018
P.........L.........	0.05281	0.0793	0.07265	0.07986	0.18056	0.13514	0.0641	0.06098	0.273245
P.........M.........	0.12211	0.12335	0.13105	0.07292	0.08333	0.09459	0.11538	0.04878	0.212923
P.........T.........	0.033	0.09545	0.11396	0.06944	0.01389	0.01351	0.07692	0.10976	0.444571
P.........V.........	0.07261	0.06314	0.05556	0.05035	0.08333	0.08108	0.07692	0.02439	0.708394
S.........A.........	0.0462	0.04258	0.01425	0.02257	0.01389	0.10811	0.02564	0.02439	0.644652
S.........G.........	0.06601	0.09985	0.12393	0.21181	0.09722	0.10811	0.10256	0.02439	0.30206
S.........F.........	0.07921	0.07195	0.0755	0.05729	0	0.01351	0	0	5.35475e-05
S.........T.........	0.033	0.01762	0.02564	0.09722	0.125	0.2027	0.05128	0.28049	0.085731
S.........Y.........	0.69637	0.70338	0.72222	0.71007	0.41667	0.17568	0.12821	0.32927	0.00669701
T.........A.........	0.07591	0.04112	0.01425	0.0191	0.01389	0.01351	0.02564	0.0122	0.227699
T.........R.........	0.37294	0.32305	0.44444	0.5191	0.61111	0.68919	0.4359	0.32927	0.326621
T.........Q.........	0.33003	0.38767	0.44017	0.4184	0.20833	0.05405	0	0.0122	0.00270927
T.........G.........	0.06601	0.05874	0.01852	0.01389	0.02778	0.02703	0.08974	0.39024	0.357781
T.........I.........	0.52475	0.53598	0.58832	0.62674	0.33333	0.43243	0.52564	0.45122	0.0350535
T.........K.........	0.05611	0.12041	0.06268	0.02257	0.04167	0.01351	0	0.03659	0.127299
T.........M.........	0.0363	0.02643	0.04131	0.03646	0	0.08108	0.01282	0	0.593756
T.........F.........	0.033	0.04846	0.06838	0.13542	0.19444	0.04054	0.14103	0.04878	0.45949
T.........P.........	0.0099	0.00441	0.00142	0.01389	0.02778	0.02703	0.10256	0.29268	0.191777
T.........S.........	0.0429	0.04846	0.02564	0.00868	0	0	0.01282	0	0.0453954
T.........T.........	0.0297	0.03084	0.04131	0.18576	0.27778	0.35135	0.23077	0.42683	0.00496749
T.........V.........	0.11881	0.13363	0.1453	0.12847	0.31944	0.24324	0.17949	0.06098	0.29524
Y.........G.........	0.0099	0.00587	0.00427	0.03299	0.19444	0.13514	0.15385	0.53659	0.0833309
V.........A.........	0.15182	0.16593	0.15242	0.07292	0.05556	0.04054	0.03846	0.0122	0.0123059
V.........I.........	0.0231	0.04112	0.0114	0.01042	0.01389	0.02703	0	0.0122	0.399492
V.........T.........	0.0264	0.02349	0.03276	0.05382	0.125	0.14865	0	0.0122	0.402194
A..........I........	0.13201	0.04405	0.00427	0.00347	0	0	0	0.0122	0.250853
R..........A........	0.0231	0.01322	0.00712	0.01215	0.09722	0.25676	0.19231	0.09756	0.0321147
R..........N........	0.033	0.03671	0.02991	0.01736	0	0.01351	0.01282	0	0.00725651
R..........D........	0.0231	0.02937	0.03419	0.0191	0.05556	0.02703	0	0.02439	0.980859
R..........G........	0.29373	0.28781	0.28348	0.16667	0.26389	0.10811	0.26923	0.20732	0.380734
R..........I........	0.63366	0.71219	0.77066	0.81597	0.68056	0.63514	0.62821	0.63415	0.10629
R..........L........	0.14191	0.13216	0.14957	0.17535	0.18056	0.18919	0.11538	0.21951	0.328544
R..........M........	0.15842	0.1351	0.13533	0.06944	0.08333	0.09459	0.08974	0.02439	0.087992
R..........F........	0.69967	0.76211	0.81481	0.6875	0.52778	0.22973	0.39744	0.21951	0.00776889
R..........T........	0.0363	0.00881	0.00712	0.00868	0.23611	0.35135	0.37179	0.23171	0.00387835
R..........W........	0.0264	0.03965	0.02849	0.05382	0.19444	0.13514	0.0641	0.02439	0.171248
R..........Y........	0.16172	0.15272	0.13105	0.21528	0.31944	0.28378	0.23077	0.26829	0.00508172
R..........V........	0.0033	0.01909	0.01282	0.01562	0.08333	0.13514	0.16667	0.06098	0.0249044
N..........A........	0.10231	0.04993	0.01709	0.01562	0.02778	0	0.02564	0.02439	0.284119
N..........R........	0.35314	0.34068	0.4416	0.50521	0.61111	0.67568	0.48718	0.17073	0.559369
N..........Q........	0.37954	0.41997	0.45584	0.45312	0.23611	0.04054	0.07692	0.08537	0.00247903
N..........G........	0.90759	0.96182	0.97436	0.93056	0.94444	0.85135	0.62821	0.17073	0.185878
N..........K........	0.06271	0.12335	0.06268	0.02431	0.02778	0	0.01282	0.0122	0.0700415
N..........P........	0.55776	0.64611	0.66097	0.55903	0.34722	0.43243	0.41026	0.14634	0.0180139
N..........S........	0.0429	0.04993	0.02707	0.01215	0.01389	0.02703	0	0	0.0791276
C..........I........	0.68647	0.70338	0.73219	0.71875	0.43056	0.41892	0.5641	0.17073	0.0303936
C..........M........	0.0363	0.04552	0.05128	0.03993	0	0.08108	0.02564	0	0.45229
C..........T........	0	0	0.00855	0.06076	0.11111	0.13514	0.03846	0.52439	0.189009
C..........V........	0.15182	0.19824	0.18661	0.15104	0.375	0.27027	0.19231	0.07317	0.448916
Q..........Y........	0.0132	0.01175	0.04701	0.08507	0.11111	0.01351	0.05128	0.12195	0.303447
G..........A........	0.11221	0.10866	0.11681	0.06424	0.02778	0.04054	0.02564	0	0.00288117
G..........G........	0.0132	0.00881	0.0114	0.02257	0.06944	0.14865	0.0641	0	0.159858
G..........I........	0.70297	0.83994	0.92023	0.90278	0.93056	0.85135	0.75641	0.52439	0.487948
G..........P........	0.13861	0.13069	0.14245	0.1059	0.15278	0.09459	0.0641	0.04878	0.186653
G..........T........	0.0132	0.02496	0.05698	0.1059	0.01389	0.05405	0.11538	0.12195	0.46258
G..........V........	0.06601	0.05874	0.05128	0.07292	0.08333	0.13514	0.0641	0.0122	0.685627
H..........D........	0.0165	0.01468	0.03561	0.02083	0.02778	0.01351	0.03846	0.0122	0.89511
H..........E........	0.0033	0.03084	0.02849	0.04167	0.01389	0	0	0.0122	0.090437
H..........G........	0.32673	0.29222	0.35897	0.26215	0.04167	0.04054	0.03846	0.07317	0.000358873
I..........A........	0.07921	0.06167	0.07265	0.05208	0.01389	0.12162	0.17949	0.30488	0.240235
I..........R........	0.05281	0.11307	0.06268	0.04688	0.16667	0.10811	0.08974	0.14634	0.0447167
I..........N........	0.0396	0.02937	0.02422	0.02431	0.01389	0.08108	0.05128	0.02439	0.447387
I..........D........	0.33003	0.35242	0.30627	0.2309	0.13889	0.04054	0.0641	0.04878	0.000602584
I..........Q........	0.0165	0.02203	0.01425	0.07118	0.09722	0.12162	0.15385	0.10976	0.00269697
I..........E........	0.19802	0.1909	0.2094	0.19792	0.05556	0	0.02564	0.02439	0.000231188
I..........G........	0.06601	0.06608	0.06838	0.08681	0.01389	0.06757	0.14103	0.15854	0.537057
I..........H........	0.0462	0.04405	0.0812	0.04688	0.01389	0.01351	0.01282	0	0.0103984
I..........I........	0.08581	0.09545	0.10541	0.13715	0.22222	0.21622	0.14103	0.35366	0.0594401
I..........T........	0.63366	0.62115	0.67521	0.64062	0.33333	0.41892	0.5	0.23171	0.015993
I..........V........	0.0066	0.00881	0.00712	0.03646	0.06944	0.08108	0.12821	0.07317	0.00645549
L..........D........	0.0297	0.02937	0.03134	0.02257	0	0	0.01282	0	0.00118931
K..........A........	0.0396	0.02643	0.00712	0.01042	0	0.09459	0.08974	0.12195	0.123684
K..........F........	0.06601	0.06021	0.05698	0.02083	0.04167	0.02703	0.03846	0.07317	0.69143
K..........Y........	0.64356	0.6652	0.64245	0.44618	0.26389	0.37838	0.26923	0.19512	0.0029455
M..........D........	0.07261	0.04993	0.04416	0.02083	0.01389	0	0	0	0.0213741
M..........E........	0.06601	0.03671	0.03561	0.0191	0.05556	0.04054	0.05128	0	0.880692
M..........T........	0.0297	0.04405	0.04843	0.0434	0	0.04054	0.01282	0.06098	0.427492
P..........A........	0.13201	0.04258	0.00427	0.00174	0	0.01351	0	0	0.263672
P..........G........	0.60726	0.87078	0.97293	0.97569	0.97222	0.91892	0.83333	0.7439	0.921212
P..........I........	0.75248	0.77974	0.76211	0.61806	0.44444	0.32432	0.28205	0.23171	0.000521172
P..........P........	0.06931	0.04405	0.01282	0.01736	0.01389	0.01351	0.02564	0.07317	0.829756
P..........T........	0.0099	0.03377	0.03704	0.07639	0.08333	0.08108	0.17949	0.04878	0.128278
P..........V........	0.0264	0.01909	0.02849	0.05382	0.15278	0.10811	0.0641	0.03659	0.101927
S..........A........	0.66337	0.57269	0.59117	0.3316	0.11111	0.04054	0.02564	0.03659	0.00478881
S..........R........	0.0132	0.02496	0.01852	0.10764	0.11111	0.06757	0.0641	0.09756	0.146599
S..........G........	0.0264	0.03818	0.03561	0.10417	0.02778	0.06757	0.02564	0.23171	0.516998
S..........P........	0.06931	0.09692	0.11966	0.20139	0.08333	0.06757	0.07692	0.0122	0.120693
S..........T........	0.14521	0.19236	0.19516	0.32986	0.11111	0.04054	0.07692	0.0122	0.0209451
T..........A........	0.56436	0.57856	0.69373	0.66146	0.44444	0.17568	0.16667	0.37805	0.0116002
T..........R........	0.17162	0.18355	0.26068	0.20312	0.26389	0.24324	0.38462	0.52439	0.100719
T..........N........	0.14521	0.12482	0.0057	0.00174	0	0.01351	0.02564	0	0.216257
T..........G........	0.06271	0.02203	0.03276	0.16319	0.25	0.35135	0.26923	0.39024	0.00185064
T..........H........	0.27063	0.27313	0.3433	0.32986	0.15278	0.2027	0.15385	0.07317	0.00387227
T..........I........	0.0462	0.03377	0.01282	0.01215	0.04167	0.06757	0.07692	0.06098	0.0194421
T..........F........	0.07261	0.04993	0.02564	0.01389	0.01389	0.01351	0.02564	0	0.126002
T..........P........	0.033	0.07636	0.10256	0.06076	0	0.01351	0.01282	0.02439	0.025868
T..........S........	0.0165	0.01175	0.02991	0.10764	0.125	0.13514	0.07692	0.07317	0.0729722
T..........T........	0.24092	0.3025	0.25641	0.27257	0.43056	0.37838	0.19231	0.21951	0.576657
T..........Y........	0.033	0.05433	0.0698	0.16319	0.29167	0.06757	0.25641	0.12195	0.151109
T..........V........	0.0429	0.0558	0.05413	0.15278	0.23611	0.32432	0.08974	0.07317	0.184932
Y..........P........	0.0033	0.00587	0.00285	0.03299	0.16667	0.04054	0.03846	0.32927	0.149073
V..........T........	0.14851	0.18502	0.17806	0.11111	0.29167	0.16216	0.14103	0.09756	0.718542
A...........I.......	0.14191	0.03965	0.01852	0.02083	0	0.05405	0	0.02439	0.326082
R...........A.......	0.26733	0.14244	0.1396	0.12326	0.16667	0.16216	0.16667	0.08537	0.581054
R...........D.......	0.11551	0.19236	0.16524	0.07639	0.11111	0	0.02564	0.02439	0.0340029
R...........E.......	0.11221	0.07636	0.06838	0.05382	0.05556	0	0.01282	0.02439	0.0193414
R...........G.......	0.70627	0.88253	0.97721	0.97743	0.95833	0.93243	0.84615	0.76829	0.905984
R...........I.......	0.05941	0.04258	0.04843	0.03646	0.09722	0.16216	0.19231	0.40244	0.0852834
R...........F.......	0.08911	0.0837	0.08547	0.07986	0.01389	0.06757	0.0641	0.04878	0.0591808
R...........P.......	0.08581	0.04405	0.01425	0.01736	0.01389	0.01351	0.03846	0.07317	0.80512
R...........T.......	0.0495	0.07489	0.03276	0.1059	0.40278	0.64865	0.5641	0.35366	0.00676363
R...........Y.......	0.75908	0.81498	0.86325	0.81597	0.77778	0.58108	0.5641	0.62195	0.0279628
N...........A.......	0.63036	0.62261	0.70228	0.67361	0.45833	0.17568	0.21795	0.10976	0.00959984
N...........R.......	0.34323	0.32159	0.43732	0.50174	0.65278	0.7027	0.55128	0.10976	0.510974
N...........D.......	0.08581	0.03671	0.00142	0	0	0	0	0	0.221739
N...........Q.......	0.35314	0.42731	0.44872	0.40451	0.26389	0.06757	0.05128	0.04878	0.00624599
N...........G.......	0.59736	0.66373	0.67236	0.58681	0.43056	0.59459	0.51282	0.19512	0.103454
N...........K.......	0.06271	0.12482	0.06125	0.02431	0.04167	0.04054	0.03846	0	0.169599
N...........F.......	0.09901	0.04993	0.0114	0.01042	0.01389	0.01351	0	0.02439	0.251666
N...........S.......	0.06601	0.05433	0.03561	0.02951	0	0.02703	0.03846	0	0.0594584
N...........T.......	0.26073	0.29956	0.22365	0.11458	0.11111	0.06757	0.03846	0.03659	0.019735
N...........V.......	0.0429	0.05727	0.05556	0.15799	0.22222	0.28378	0.11538	0.08537	0.127464
C...........R.......	0.25083	0.31865	0.34758	0.22222	0.36111	0.28378	0.37179	0.21951	0.61851
C...........N.......	0.16172	0.13363	0.0057	0.00174	0	0	0.01282	0	0.182356
C...........G.......	0.0429	0.01615	0.00427	0.02778	0.04167	0.02703	0.03846	0.30488	0.320038
C...........H.......	0.34323	0.34508	0.43447	0.3941	0.18056	0.21622	0.16667	0.09756	0.000694075
C...........I.......	0.05611	0.03377	0.0114	0.01562	0.02778	0.04054	0.07692	0.07317	0.161422
C...........P.......	0.0462	0.10426	0.11823	0.07118	0	0.02703	0.01282	0.04878	0.0219468
C...........S.......	0.0066	0.00441	0.02422	0.09549	0.125	0.14865	0.0641	0.07317	0.055483
C...........T.......	0.0066	0.02056	0.03846	0.14931	0.18056	0.2027	0.16667	0.08537	0.0462286
Q...........T.......	0.0132	0.00881	0.02707	0.08854	0.11111	0.01351	0.03846	0.12195	0.304918
G...........G.......	0.20132	0.23201	0.25783	0.28646	0.38889	0.40541	0.30769	0.2561	0.0665344
G...........I.......	0.68647	0.7533	0.7735	0.6441	0.54167	0.41892	0.32051	0.39024	0.00272236
G...........T.......	0.10231	0.15272	0.19088	0.22222	0.125	0.18919	0.24359	0.10976	0.997196
G...........V.......	0.0231	0.01468	0.02707	0.05382	0.16667	0.13514	0.08974	0.08537	0.0126829
H...........A.......	0.0363	0.03084	0.03704	0.01389	0	0.01351	0.02564	0	0.0534265
H...........D.......	0.15182	0.13216	0.12821	0.05382	0.01389	0	0.01282	0	0.0130713
H...........Q.......	0.0132	0.01762	0.01994	0.05729	0.01389	0.02703	0.05128	0	0.79958
H...........E.......	0.11881	0.08957	0.15242	0.09028	0	0	0	0	0.00475452
H...........G.......	0.0099	0.03231	0.02849	0.04167	0.02778	0.02703	0.0641	0.08537	0.215928
H...........I.......	0.0462	0.04699	0.07265	0.09549	0.13889	0.13514	0.05128	0.04878	0.363926
I...........N.......	0.0264	0.02643	0.02422	0.0191	0	0.01351	0.02564	0	0.100543
I...........D.......	0.0297	0.03818	0.05556	0.03472	0.11111	0.04054	0.0641	0.0122	0.472807
I...........E.......	0.0132	0.05727	0.04416	0.05729	0.08333	0.02703	0.05128	0.03659	0.697711
I...........G.......	0.63366	0.57856	0.59972	0.57292	0.20833	0.33784	0.28205	0.31707	0.00040491
I...........I.......	0.66337	0.69016	0.7265	0.75868	0.65278	0.52703	0.48718	0.34146	0.0421582
I...........K.......	0.0033	0.01028	0.0057	0.0191	0.01389	0.08108	0.15385	0.14634	0.071139
I...........T.......	0.0363	0.00881	0.00855	0.0191	0.01389	0.02703	0.08974	0.08537	0.164223
I...........V.......	0.05611	0.05433	0.04558	0.05035	0.08333	0.10811	0.0641	0.04878	0.150708
L...........I.......	0.06931	0.0837	0.07123	0.0816	0.13889	0.13514	0.0641	0.07317	0.277146
K...........A.......	0.62046	0.59765	0.50427	0.22396	0.08333	0.14865	0.16667	0.18293	0.029751
K...........T.......	0.12541	0.15125	0.18803	0.22569	0.20833	0.27027	0.26923	0.13415	0.270625
M...........G.......	0.0495	0.04699	0.04558	0.03125	0	0.01351	0	0.06098	0.186421
M...........I.......	0.14851	0.12482	0.13105	0.07292	0.15278	0.08108	0.08974	0.02439	0.343449
P...........D.......	0.0264	0.05727	0.0584	0.02083	0	0	0	0	0.0263439
P...........Q.......	0.0099	0.00734	0.01282	0.03125	0.01389	0	0.07692	0.12195	0.275714
P...........G.......	0.79868	0.84581	0.84188	0.75868	0.66667	0.55405	0.58974	0.42683	0.00969861
P...........P.......	0.65677	0.8928	0.95726	0.93576	0.81944	0.59459	0.62821	0.5	0.0582761
S...........A.......	0.0297	0.01468	0.00997	0.02951	0.01389	0	0.01282	0.2561	0.480947
S...........D.......	0.0231	0.01028	0.01282	0.04861	0.01389	0.01351	0.01282	0.02439	0.461768
S...........G.......	0.11221	0.16006	0.14815	0.24826	0.11111	0.09459	0.08974	0	0.0512073
S...........I.......	0.0132	0.00734	0.00712	0.02951	0.06944	0.02703	0.02564	0.20732	0.210561
S...........T.......	0.70957	0.70338	0.75071	0.67361	0.40278	0.16216	0.14103	0.10976	0.00364219
T...........A.......	0.05281	0.02496	0.07123	0.03819	0.02778	0.02703	0.03846	0.37805	0.47424
T...........R.......	0.0066	0.02056	0.01425	0.10243	0.125	0.06757	0.15385	0.40244	0.130928
T...........D.......	0.0066	0.01175	0.01567	0.07292	0.01389	0.02703	0.02564	0.02439	0.815477
T...........E.......	0.0066	0.00294	0.00997	0.0434	0.13889	0.09459	0.0641	0.03659	0.0458733
T...........G.......	0.06931	0.04405	0.02564	0.03646	0.04167	0.05405	0.05128	0.14634	0.325623
T...........I.......	0.47855	0.51836	0.60684	0.69097	0.51389	0.51351	0.60256	0.40244	0.33641
T...........L.......	0.13201	0.12041	0.13675	0.15799	0.16667	0.2027	0.0641	0.08537	0.846191
T...........K.......	0.0033	0.00587	0.00142	0.02604	0.23611	0.10811	0.11538	0.41463	0.0608797
T...........M.......	0.11881	0.10426	0.10541	0.07292	0.08333	0.08108	0.0641	0.02439	0.0732584
T...........F.......	0.67657	0.75918	0.82051	0.70312	0.47222	0.2027	0.14103	0.10976	0.00500269
T...........W.......	0.0231	0.04258	0.02991	0.05556	0.19444	0.12162	0.0641	0	0.261572
T...........Y.......	0.06931	0.04846	0.02137	0.05208	0.11111	0.18919	0.05128	0.02439	0.29952
T...........V.......	0.0033	0.01909	0.00997	0.02778	0.05556	0.09459	0.19231	0.04878	0.0858264
Y...........G.......	0.0066	0.01175	0.0057	0.03299	0.16667	0.12162	0.07692	0.47561	0.118298
V...........G.......	0.15182	0.17034	0.151	0.09549	0.29167	0.12162	0.15385	0.06098	0.788245
V...........I.......	0.0165	0.06314	0.02422	0.0191	0.04167	0.06757	0.05128	0	0.623326
A............G......	0.14521	0.04552	0.01709	0.02604	0	0.04054	0.01282	0.03659	0.317132
R............A......	0.74587	0.68135	0.69658	0.36806	0.23611	0.13514	0.10256	0.19512	0.00906876
R............R......	0.0165	0.02203	0.01709	0.11632	0.15278	0.17568	0.21795	0.21951	0.00347205
R............G......	0.09241	0.10132	0.03561	0.03472	0.29167	0.43243	0.38462	0.31707	0.000681941
R............I......	0.29043	0.3069	0.32479	0.20833	0.40278	0.32432	0.24359	0.43902	0.226915
R............K......	0.0099	0.00587	0	0.0191	0.16667	0.09459	0.23077	0.18293	0.0100303
R............P......	0.77228	0.91043	0.96296	0.94097	0.81944	0.59459	0.62821	0.4878	0.0226892
R............T......	0.25743	0.28928	0.34473	0.50174	0.52778	0.45946	0.47436	0.41463	0.108997
R............V......	0.0165	0.03524	0.03134	0.02604	0.04167	0.08108	0.0641	0.03659	0.0628651
N............A......	0.61716	0.60059	0.69373	0.65104	0.5	0.25676	0.29487	0.14634	0.0155368
N............R......	0.26073	0.25257	0.31909	0.38889	0.36111	0.51351	0.46154	0.19512	0.36831
N............Q......	0.17822	0.20705	0.27635	0.18403	0.06944	0.09459	0.0641	0	0.0022825
N............G......	0.05611	0.04699	0	0.00347	0.06944	0.17568	0.14103	0.04878	0.0635334
N............I......	0.16502	0.16446	0.03134	0.03299	0.02778	0.05405	0	0	0.131966
N............L......	0.09571	0.06167	0.0812	0.10417	0	0.06757	0.05128	0.03659	0.0402202
N............K......	0.0495	0.10132	0.05271	0.01562	0.04167	0.02703	0.05128	0	0.287582
N............F......	0.75248	0.81057	0.83333	0.7309	0.5	0.21622	0.26923	0.06098	0.00818195
N............S......	0.0495	0.05286	0.03134	0.02604	0	0	0.01282	0	0.00607955
N............T......	0.25413	0.29809	0.22365	0.10417	0.11111	0.06757	0.03846	0.02439	0.0230092
N............W......	0.033	0.04405	0.02849	0.05729	0.18056	0.10811	0	0	0.530174
N............Y......	0.10561	0.05433	0.02564	0.05903	0.08333	0.16216	0.03846	0.07317	0.40422
N............V......	0.05941	0.06461	0.0584	0.15104	0.31944	0.40541	0.28205	0.06098	0.0828999
C............G......	0.08581	0.04552	0.01567	0.0191	0.01389	0.04054	0.03846	0.09756	0.808333
C............I......	0.60726	0.69604	0.75214	0.80556	0.65278	0.63514	0.62821	0.63415	0.163693
C............L......	0.06601	0.0837	0.07123	0.07812	0.18056	0.12162	0.0641	0.06098	0.340289
C............M......	0.15182	0.12482	0.13105	0.06944	0.08333	0.09459	0.07692	0.02439	0.0804863
Q............T......	0.0099	0.01175	0.04701	0.10069	0.11111	0.01351	0.05128	0.06098	0.584799
G............R......	0.0363	0.0279	0.03561	0.0434	0.18056	0.12162	0.08974	0.08537	0.0305287
G............N......	0.0099	0.01909	0.02849	0.05556	0.02778	0.05405	0.12821	0.02439	0.309402
G............D......	0.05281	0.09104	0.10826	0.15972	0.20833	0.25676	0.10256	0.08537	0.259823
G............Q......	0.10231	0.10426	0.09829	0.06597	0.01389	0.08108	0.03846	0.02439	0.0277468
G............G......	0.71287	0.79589	0.84473	0.77257	0.73611	0.68919	0.66667	0.70732	0.0506267
G............I......	0.0066	0.00294	0.00855	0.03125	0.06944	0.13514	0.07692	0.02439	0.0620681
H............I......	0.34323	0.32012	0.42023	0.35764	0.15278	0.2027	0.12821	0.08537	0.000576508
H............V......	0.033	0.02349	0.01852	0.03472	0.02778	0.02703	0.01282	0	0.229168
I............A......	0.06271	0.04993	0.05556	0.03125	0	0.12162	0.0641	0.03659	0.84152
I............N......	0.0231	0.01615	0.0114	0.01215	0	0.01351	0.05128	0.21951	0.354405
I............D......	0.35974	0.28634	0.26781	0.19965	0.02778	0.05405	0.03846	0.10976	0.00253038
I............Q......	0.0264	0.04993	0.02849	0.08854	0.08333	0.13514	0.19231	0.07317	0.0708738
I............E......	0.22112	0.18062	0.22365	0.17708	0.05556	0.05405	0.10256	0.0122	0.00105885
I............G......	0.17822	0.26579	0.25783	0.28646	0.23611	0.31081	0.21795	0.30488	0.565643
I............I......	0.67987	0.69016	0.70085	0.63368	0.40278	0.33784	0.32051	0.07317	0.0105682
I............T......	0.0066	0.02203	0.03704	0.07986	0.11111	0.12162	0.24359	0.18293	0.0166241
I............V......	0.0165	0.0279	0.02564	0.05903	0.11111	0.08108	0.08974	0.07317	0.00393558
L............G......	0.09241	0.01468	0.0114	0.0191	0.01389	0	0.05128	0.03659	0.707756
L............I......	0.06271	0.07195	0.05983	0.04861	0.125	0.02703	0.03846	0.03659	0.874066
K............A......	0.0363	0.01468	0.00997	0.0191	0.04167	0.05405	0.10256	0.2561	0.153327
K............G......	0.0462	0.03818	0.01567	0.0191	0.05556	0.02703	0.03846	0.02439	0.544491
K............T......	0.65347	0.68576	0.66524	0.4184	0.23611	0.39189	0.29487	0.10976	0.00690155
M............D......	0.0132	0.03231	0.02707	0.02257	0	0.01351	0	0.02439	0.0987381
M............G......	0.0198	0.01909	0.02849	0.02083	0.09722	0	0.01282	0	0.831293
M............I......	0.15182	0.10866	0.10541	0.04861	0.06944	0.05405	0.01282	0	0.043367
P............N......	0.21452	0.16446	0.19658	0.14583	0.05556	0.08108	0.10256	0	0.00558024
P............D......	0.52145	0.64611	0.62251	0.58681	0.625	0.43243	0.34615	0.19512	0.11543
P............Q......	0.0462	0.03231	0.00855	0.01042	0	0	0.01282	0.06098	0.743087
P............G......	0.70957	0.90749	0.96866	0.96528	0.91667	0.89189	0.84615	0.7439	0.619091
P............I......	0.0264	0.10426	0.11396	0.06597	0.01389	0.01351	0.01282	0.04878	0.0623206
S............A......	0.0132	0.02643	0.01282	0.02604	0.01389	0.10811	0.03846	0.02439	0.300795
S............R......	0.0462	0.03377	0.06553	0.06597	0.11111	0.08108	0.08974	0.03659	0.194945
S............N......	0.033	0.03818	0.02991	0.03299	0.01389	0	0.01282	0	0.00279853
S............D......	0.0462	0.05433	0.06268	0.04514	0.05556	0.01351	0.01282	0	0.0741173
S............Q......	0.0198	0.0558	0.04986	0.15104	0.05556	0	0	0.0122	0.167146
S............E......	0.0165	0.04993	0.04131	0.0434	0.01389	0.01351	0.01282	0	0.0242757
S............G......	0.67657	0.6417	0.66524	0.625	0.31944	0.05405	0.12821	0.26829	0.00408126
S............I......	0.0396	0.01909	0.02849	0.09722	0.09722	0.13514	0.0641	0.06098	0.129907
S............K......	0.0099	0.02203	0.0114	0.02257	0.04167	0.12162	0.03846	0.29268	0.169744
T............A......	0.16172	0.08076	0.01425	0.0191	0.01389	0.08108	0.05128	0.29268	0.594168
T............G......	0.56106	0.6417	0.76496	0.82812	0.77778	0.78378	0.74359	0.47561	0.96972
T............I......	0.0165	0.02496	0.04131	0.17014	0.30556	0.32432	0.23077	0.52439	0.0122712
T............F......	0.08911	0.0793	0.08547	0.07465	0.02778	0.01351	0.01282	0.10976	0.173514
T............P......	0.05281	0.03524	0.00997	0.01562	0.01389	0.01351	0.02564	0.07317	0.861779
T............T......	0.06271	0.06314	0.0755	0.16146	0.29167	0.10811	0.23077	0.09756	0.153488
T............Y......	0.74587	0.82966	0.87892	0.85069	0.72222	0.58108	0.32051	0.20732	0.0484249
Y............R......	0.0033	0.00147	0.00142	0.01042	0.09722	0.09459	0.05128	0.34146	0.12033
V............D......	0.07261	0.12482	0.0812	0.04514	0.09722	0	0.02564	0.0122	0.138854
V............E......	0.0396	0.04405	0.02991	0.02951	0.15278	0.02703	0.01282	0.03659	0.552671
V............G......	0.0198	0.0558	0.03704	0.03646	0.01389	0.02703	0.01282	0.02439	0.0905844
V............I......	0.033	0.04405	0.04131	0.04688	0.05556	0.06757	0.05128	0.02439	0.4357
A.............D.....	0.11551	0.03524	0.00142	0.00174	0	0	0	0	0.247632
R.............A.....	0.05281	0.01762	0.00997	0.03299	0.02778	0.10811	0.07692	0.28049	0.181829
R.............R.....	0.0264	0.03231	0.00712	0.01562	0.09722	0.12162	0.19231	0.13415	0.00787238
R.............N.....	0.0231	0.01615	0.01709	0.02778	0.04167	0.02703	0.10256	0.06098	0.10734
R.............D.....	0.0462	0.03231	0.03276	0.03819	0.11111	0.08108	0.11538	0.06098	0.0205404
R.............Q.....	0.05281	0.03231	0.0114	0.01736	0.11111	0.24324	0.17949	0.13415	0.0134376
R.............E.....	0.0132	0.02643	0.0114	0.02604	0.16667	0.08108	0.08974	0.08537	0.0218102
R.............G.....	0.88119	0.95888	0.98291	0.98264	0.97222	0.91892	0.88462	0.89024	0.309047
R.............I.....	0.28383	0.28488	0.27778	0.16493	0.18056	0.24324	0.16667	0.08537	0.104177
R.............K.....	0.0066	0.00881	0.00142	0.00174	0.01389	0.18919	0.14103	0.2439	0.0624108
R.............T.....	0.76238	0.82085	0.89031	0.78125	0.75	0.62162	0.52564	0.40244	0.0405904
N.............A.....	0.51155	0.50073	0.51282	0.48438	0.22222	0.24324	0.35897	0.18293	0.00609519
N.............I.....	0.17822	0.14831	0.03276	0.02951	0.04167	0.01351	0	0	0.11709
N.............L.....	0.09241	0.06021	0.07835	0.09549	0	0.05405	0.11538	0.02439	0.280405
N.............F.....	0.72937	0.79883	0.83191	0.72569	0.58333	0.2973	0.24359	0.09756	0.0163585
N.............T.....	0.18812	0.18209	0.1396	0.07639	0.08333	0.09459	0.03846	0	0.0345551
N.............W.....	0.0264	0.04258	0.03276	0.05729	0.18056	0.12162	0.05128	0	0.3083
N.............Y.....	0.83168	0.88693	0.90028	0.90451	0.73611	0.60811	0.41026	0.20732	0.0418278
N.............V.....	0.0066	0.03818	0.03276	0.03819	0.19444	0.25676	0.21795	0.03659	0.0536556
C.............A.....	0.13531	0.04258	0.00285	0.00174	0	0	0	0	0.241845
C.............G.....	0.71947	0.88399	0.96866	0.97396	0.95833	0.90541	0.83333	0.73171	0.71694
C.............P.....	0.08251	0.04112	0.01282	0.0191	0.01389	0.01351	0.02564	0.07317	0.741064
G.............A.....	0.08251	0.06314	0.09117	0.07986	0.06944	0.10811	0.05128	0.06098	0.649509
G.............N.....	0.23102	0.17034	0.20228	0.15799	0.08333	0.14865	0.15385	0.2439	0.417179
G.............D.....	0.46205	0.62555	0.64103	0.59896	0.69444	0.54054	0.4359	0.36585	0.419187
G.............E.....	0.0396	0.03818	0.06695	0.05382	0	0	0	0.0122	0.00285344
G.............G.....	0.0066	0.01762	0.00855	0.0191	0.04167	0.06757	0.08974	0.09756	0.013666
G.............I.....	0.07261	0.11454	0.14103	0.23264	0.29167	0.28378	0.25641	0.19512	0.0331764
G.............T.....	0.06271	0.08076	0.06553	0.03472	0.08333	0.16216	0.05128	0.04878	0.41962
H.............G.....	0.0297	0.04993	0.07407	0.11806	0.13889	0.17568	0.07692	0.04878	0.275245
H.............I.....	0.33003	0.28488	0.33618	0.20486	0.09722	0.02703	0.11538	0	0.00143266
H.............T.....	0.0066	0.02203	0.00855	0.04167	0	0.02703	0.03846	0	0.800947
I.............N.....	0.0066	0.01468	0.02279	0.03819	0.02778	0.02703	0.11538	0.0122	0.372138
I.............D.....	0.0495	0.07342	0.0812	0.13194	0.16667	0.22973	0.10256	0.06098	0.238367
I.............G.....	0.63696	0.64317	0.66239	0.63889	0.5	0.43243	0.51282	0.39024	0.00628875
I.............I.....	0.66667	0.67695	0.70513	0.68056	0.375	0.45946	0.5641	0.52439	0.01459
I.............P.....	0.10231	0.17915	0.15527	0.07465	0.01389	0.06757	0.02564	0	0.0156357
I.............T.....	0.0132	0.00441	0.00427	0.03472	0	0.02703	0.10256	0.13415	0.198017
I.............V.....	0.06931	0.03671	0.03276	0.03819	0.06944	0.09459	0.0641	0.07317	0.0294203
L.............G.....	0.06271	0.07342	0.0641	0.06076	0.125	0.12162	0.0641	0.08537	0.103142
K.............N.....	0.0297	0.03524	0.02137	0.00868	0	0.01351	0.02564	0.0122	0.211761
K.............D.....	0.0264	0.03524	0.04416	0.01562	0.06944	0.01351	0	0	0.615889
K.............E.....	0.0132	0.04258	0.03704	0.0434	0.08333	0.02703	0.03846	0.02439	0.577499
K.............G.....	0.62046	0.62702	0.59259	0.39757	0.16667	0.28378	0.17949	0.06098	0.00175899
K.............T.....	0.06271	0.01175	0.00997	0.00694	0.02778	0.09459	0.20513	0.18293	0.078308
M.............G.....	0.15842	0.1116	0.11538	0.0625	0.06944	0.13514	0.07692	0.0122	0.27472
M.............I.....	0.0363	0.04552	0.03846	0.03299	0	0.04054	0.02564	0.06098	0.65018
P.............A.....	0.08251	0.04993	0.01425	0.01215	0.01389	0	0.02564	0.02439	0.255942
P.............R.....	0.26733	0.29956	0.4416	0.50347	0.625	0.74324	0.71795	0.54878	0.008801
P.............Q.....	0.26073	0.38032	0.44017	0.43403	0.26389	0.06757	0.02564	0.17073	0.0119811
P.............G.....	0.06601	0.06461	0.00997	0.00347	0.02778	0.04054	0.0641	0.19512	0.335055
P.............I.....	0.76568	0.82085	0.82051	0.73264	0.625	0.51351	0.48718	0.2439	0.0248021
P.............K.....	0.05611	0.11747	0.06125	0.02431	0.04167	0.01351	0.01282	0	0.0850041
P.............S.....	0.0429	0.04846	0.02422	0.00868	0	0.01351	0.01282	0	0.0674896
S.............A.....	0.10561	0.09692	0.14957	0.1059	0.01389	0.02703	0.07692	0.0122	0.00606579
S.............D.....	0.38944	0.38767	0.34473	0.26215	0.125	0.02703	0.01282	0.0122	0.000305535
S.............Q.....	0.0132	0.03671	0.01852	0.06944	0.02778	0	0.02564	0.03659	0.459411
S.............E.....	0.22772	0.1909	0.21083	0.17535	0.05556	0	0	0.02439	5.29009e-05
S.............G.....	0.0264	0.01909	0.04274	0.06771	0.01389	0.08108	0.0641	0.0122	0.859643
S.............I.....	0.11551	0.12335	0.12963	0.20833	0.22222	0.22973	0.08974	0.31707	0.240342
S.............T.....	0.0198	0.03377	0.02279	0.02604	0.02778	0.10811	0.0641	0.04878	0.119189
S.............V.....	0.0066	0.0279	0.02279	0.12847	0.125	0.13514	0.0641	0.0122	0.381162
T.............A.....	0.72277	0.69016	0.7094	0.38368	0.22222	0.14865	0.07692	0.03659	0.00377709
T.............R.....	0.0297	0.02349	0.01282	0.10938	0.05556	0.05405	0.10256	0.07317	0.324361
T.............G.....	0.09571	0.10279	0.09117	0.19444	0.27778	0.06757	0.32051	0.5	0.149205
T.............I.....	0.0165	0.01909	0.03989	0.16319	0.33333	0.32432	0.17949	0.21951	0.00767669
T.............P.....	0.58086	0.65345	0.75214	0.80556	0.68056	0.47297	0.5641	0.30488	0.0947516
T.............T.....	0.17822	0.22614	0.25214	0.4375	0.375	0.37838	0.26923	0.19512	0.683559
Y.............A.....	0.0099	0.00587	0.00142	0.02431	0.16667	0	0.01282	0.42683	0.250035
V.............G.....	0.0198	0.02203	0.00997	0.00868	0.05556	0.09459	0.08974	0.0122	0.08444
V.............I.....	0.17162	0.1953	0.18091	0.13542	0.36111	0.2027	0.08974	0.07317	0.88182
V.............P.....	0.0066	0.0514	0.01709	0.00868	0	0	0	0	0.137558
A..............I....	0.13861	0.04112	0.00285	0.00521	0.01389	0	0.01282	0	0.295174
R..............A....	0.09901	0.05433	0.01994	0.02257	0.04167	0.09459	0.07692	0.02439	0.684512
R..............R....	0.34983	0.32159	0.43875	0.50868	0.66667	0.7973	0.76923	0.59756	0.00300599
R..............N....	0.0396	0.04405	0.04558	0.05208	0.01389	0.01351	0.0641	0.0122	0.225372
R..............D....	0.10891	0.11307	0.14672	0.12326	0.20833	0.04054	0.11538	0.09756	0.845589
R..............Q....	0.30693	0.38913	0.44587	0.44792	0.27778	0.12162	0.08974	0.2439	0.0107993
R..............E....	0.05941	0.08957	0.07265	0.12674	0.08333	0.05405	0.05128	0.06098	0.198005
R..............G....	0.79538	0.81791	0.83333	0.71528	0.55556	0.43243	0.48718	0.40244	0.000374181
R..............I....	0.06931	0.06314	0.04843	0.07986	0.34722	0.63514	0.53846	0.46341	0.00544568
R..............K....	0.05611	0.12628	0.07123	0.05556	0.11111	0.16216	0.14103	0.41463	0.158944
R..............S....	0.05611	0.0514	0.02707	0.01215	0.01389	0.01351	0.01282	0.0122	0.107292
R..............T....	0.06271	0.02496	0.01282	0.02083	0	0.10811	0.10256	0.06098	0.238561
N..............A....	0.79538	0.73421	0.7208	0.40625	0.26389	0.21622	0.11538	0.07317	0.00540086
N..............R....	0.0099	0.02643	0.01425	0.11632	0.04167	0.09459	0.07692	0.08537	0.296501
N..............G....	0.18482	0.15419	0.01567	0.00521	0	0.02703	0.01282	0	0.182713
N..............I....	0.0396	0.03671	0.02137	0.01562	0.05556	0.10811	0.01282	0.0122	0.473906
N..............L....	0.05941	0.04699	0.06125	0.06076	0	0.05405	0.10256	0.0122	0.568723
N..............F....	0.50495	0.56241	0.58832	0.48438	0.29167	0.28378	0.29487	0.14634	0.0010881
N..............T....	0.22112	0.23348	0.25071	0.43229	0.375	0.33784	0.30769	0.10976	0.981927
N..............W....	0.0198	0.03231	0.02707	0.03472	0.11111	0.12162	0	0	0.443305
N..............Y....	0.78548	0.85463	0.88177	0.84375	0.81944	0.62162	0.46154	0.07317	0.11466
N..............V....	0.0033	0.01175	0.00427	0.02431	0.04167	0.13514	0.16667	0.03659	0.0821084
C..............G....	0.08581	0.04846	0.01567	0.01736	0.04167	0.04054	0.11538	0.26829	0.261584
C..............P....	0.76898	0.90749	0.95726	0.9375	0.81944	0.58108	0.62821	0.5	0.0222502
Q..............I....	0.0165	0.00881	0.02564	0.05903	0.08333	0	0	0.07317	0.667021
G..............R....	0.07591	0.11894	0.13675	0.20486	0.20833	0.24324	0.24359	0.13415	0.0965619
G..............G....	0.0099	0.00587	0.0114	0.03819	0.06944	0.21622	0.07692	0.12195	0.0499175
G..............I....	0.71287	0.79736	0.8547	0.78472	0.70833	0.72973	0.65385	0.67073	0.0366152
G..............F....	0.11881	0.12041	0.12963	0.08681	0.11111	0.10811	0.0641	0.04878	0.152591
H..............D....	0.0264	0.03524	0.06125	0.08681	0.11111	0.16216	0.01282	0.0122	0.608523
H..............G....	0.34653	0.29809	0.36325	0.27778	0.04167	0.05405	0.10256	0.07317	0.000104763
I..............R....	0.0297	0.01468	0.00855	0.01042	0	0.04054	0.0641	0.17073	0.24214
I..............N....	0.18482	0.13216	0.14103	0.11979	0.05556	0.12162	0.11538	0.07317	0.0487713
I..............D....	0.41914	0.49927	0.50997	0.50174	0.47222	0.28378	0.34615	0.21951	0.0597454
I..............G....	0.16832	0.26872	0.23789	0.18924	0.09722	0.2027	0.20513	0.04878	0.149049
I..............I....	0.69637	0.66079	0.69658	0.66493	0.45833	0.41892	0.42308	0.2439	0.00749939
I..............K....	0.0264	0.00734	0.00142	0.00347	0	0.02703	0.0641	0.34146	0.300549
I..............T....	0.0099	0.02496	0.01994	0.07118	0.08333	0.17568	0.20513	0.19512	0.0104798
I..............V....	0.0231	0.01468	0.01852	0.05035	0.08333	0.10811	0.0641	0.02439	0.0863705
L..............D....	0.05281	0.06021	0.03846	0.04514	0.11111	0.12162	0.02564	0.04878	0.325653
K..............A....	0.05281	0.05286	0.06695	0.02083	0	0.04054	0.03846	0.03659	0.206292
K..............D....	0.33993	0.34802	0.24501	0.09722	0	0.05405	0.03846	0	0.0245079
K..............Q....	0.0132	0.04552	0.02991	0.08333	0.06944	0.18919	0.16667	0.0122	0.211319
K..............E....	0.22442	0.18796	0.2265	0.13021	0.125	0.06757	0.02564	0	0.00863588
K..............G....	0.0396	0.02203	0.03989	0.06597	0.06944	0.05405	0.14103	0.17073	0.0924112
K..............I....	0.07921	0.08811	0.07123	0.03993	0.06944	0.05405	0.08974	0.17073	0.400201
K..............T....	0.0066	0.00294	0.00855	0.01042	0.04167	0.09459	0.21795	0.19512	0.0521074
M..............N....	0.05941	0.02496	0.03846	0.02257	0	0.01351	0.02564	0	0.0476761
M..............D....	0.09901	0.08664	0.07692	0.0434	0.06944	0.09459	0.01282	0.0122	0.277994
M..............I....	0.0462	0.05286	0.05698	0.02951	0.01389	0.01351	0.01282	0.02439	0.00933109
P..............A....	0.45875	0.56535	0.68946	0.66319	0.47222	0.24324	0.33333	0.62195	0.130738
P..............R....	0.76568	0.81791	0.82621	0.73785	0.65278	0.56757	0.53846	0.35366	0.0207705
P..............G....	0.0396	0.09692	0.10969	0.07118	0.04167	0.16216	0.08974	0.0122	0.939677
P..............F....	0.06271	0.05286	0.00997	0.01215	0.01389	0.01351	0.02564	0.06098	0.749167
P..............T....	0.20462	0.27753	0.21937	0.11285	0.11111	0.05405	0.03846	0	0.0126111
P..............V....	0.0297	0.0514	0.05556	0.15451	0.29167	0.36486	0.26923	0.08537	0.0483514
S..............G....	0.05281	0.03231	0.03561	0.13021	0.15278	0.21622	0.0641	0.35366	0.111727
S..............I....	0.74587	0.76358	0.76638	0.74826	0.45833	0.18919	0.12821	0.10976	0.00688708
S..............F....	0.05611	0.07636	0.10114	0.14757	0.05556	0.05405	0.01282	0	0.0410469
S..............V....	0.06271	0.03671	0.04843	0.03819	0.01389	0.01351	0.01282	0.0122	0.0112397
T..............A....	0.06931	0.01468	0.01425	0.03299	0.02778	0.06757	0.07692	0.08537	0.132302
T..............R....	0.0264	0.03084	0.00855	0.01736	0.05556	0.04054	0.11538	0.09756	0.0437047
T..............N....	0.0198	0.01468	0.01852	0.02951	0.02778	0.01351	0.03846	0.19512	0.339873
T..............D....	0.05611	0.05727	0.0641	0.14062	0.13889	0	0.05128	0.09756	0.841845
T..............G....	0.68647	0.71219	0.78632	0.8559	0.76389	0.7973	0.80769	0.65854	0.949809
T..............I....	0.0231	0.02203	0.02137	0.05035	0.05556	0.02703	0.03846	0.29268	0.326634
T..............T....	0.75908	0.837	0.90313	0.80903	0.70833	0.55405	0.34615	0.28049	0.0309927
V..............G....	0.0363	0.07195	0.05128	0.05729	0.04167	0.02703	0.03846	0.02439	0.0563208
V..............I....	0.16172	0.18209	0.13675	0.09201	0.22222	0.08108	0.03846	0.03659	0.366096
A...............R...	0.14191	0.04112	0.00427	0.02083	0	0.01351	0.01282	0.02439	0.293542
R...............A...	0.57756	0.58737	0.71795	0.67882	0.47222	0.27027	0.39744	0.60976	0.0570671
R...............R...	0.0231	0.02643	0.0057	0.02604	0.15278	0.08108	0.17949	0.14634	0.00856458
R...............N...	0.14521	0.06461	0.07265	0.05556	0.01389	0.09459	0.07692	0.03659	0.333998
R...............D...	0.46535	0.49927	0.48718	0.34722	0.34722	0.10811	0.21795	0.09756	0.0132728
R...............Q...	0.0198	0.04993	0.03276	0.07465	0.13889	0.33784	0.19231	0.14634	0.0367918
R...............E...	0.26073	0.23201	0.26781	0.21701	0.20833	0.06757	0.08974	0.04878	0.0239645
R...............G...	0.05281	0.03524	0.04986	0.09201	0.08333	0.32432	0.29487	0.32927	0.0391677
R...............I...	0.20792	0.22761	0.23219	0.31771	0.61111	0.56757	0.41026	0.57317	0.00272522
R...............F...	0.06931	0.05286	0.00997	0.01215	0.01389	0.01351	0.02564	0.06098	0.698919
R...............S...	0.0231	0.01615	0.02279	0.03819	0.01389	0.01351	0.05128	0.03659	0.732794
R...............T...	0.23432	0.28194	0.22507	0.11632	0.15278	0.25676	0.17949	0.14634	0.508227
R...............V...	0.06271	0.07195	0.06553	0.2066	0.31944	0.41892	0.38462	0.12195	0.0425867
N...............A...	0.75578	0.71512	0.7094	0.40451	0.26389	0.27027	0.19231	0.06098	0.00537845
N...............R...	0.0231	0.03671	0.01852	0.10938	0.08333	0.08108	0.07692	0.0122	0.568627
N...............N...	0.05281	0.03231	0.01994	0.02604	0.02778	0	0.01282	0	0.0592442
N...............D...	0.17492	0.11894	0.00997	0.00174	0	0	0	0	0.168892
N...............G...	0.10561	0.09692	0.04416	0.04688	0.01389	0.01351	0.03846	0	0.0304018
N...............I...	0.0363	0.02643	0.00855	0.01736	0.05556	0.10811	0	0.03659	0.307433
N...............F...	0.0462	0.04846	0.05556	0.03993	0.06944	0.17568	0.16667	0.06098	0.104113
N...............T...	0.88119	0.92658	0.95299	0.91146	0.83333	0.63514	0.55128	0.23171	0.0647873
N...............Y...	0.53135	0.59031	0.60826	0.53819	0.41667	0.52703	0.38462	0.08537	0.106559
C...............Q...	0.0429	0.02937	0.00855	0.01215	0	0	0.01282	0.06098	0.784485
C...............G...	0.81848	0.92217	0.96866	0.96528	0.93056	0.87838	0.83333	0.73171	0.22138
Q...............I...	0.0132	0.01468	0.05128	0.11111	0.08333	0.01351	0.05128	0.04878	0.953444
G...............R...	0.69307	0.78414	0.83903	0.76042	0.75	0.77027	0.69231	0.52439	0.242823
G...............Q...	0.0462	0.09985	0.09829	0.14236	0.18056	0.17568	0.12821	0.15854	0.0391341
G...............G...	0.0033	0.01468	0.03134	0.0625	0	0.05405	0.02564	0.03659	0.950286
G...............I...	0.10891	0.12482	0.12963	0.09375	0.04167	0.12162	0.07692	0.04878	0.0992648
G...............K...	0.0066	0.01468	0.03276	0.06771	0.05556	0.06757	0.08974	0.19512	0.106567
G...............Y...	0.09571	0.10866	0.11681	0.08681	0.11111	0.05405	0.03846	0.0122	0.101346
H...............N...	0.07261	0.07783	0.09544	0.07118	0.01389	0.02703	0.03846	0.02439	0.000413104
H...............D...	0.25743	0.21586	0.26068	0.20312	0.02778	0.02703	0.05128	0.02439	0.000197131
H...............I...	0.0297	0.04846	0.07407	0.11458	0.13889	0.02703	0.0641	0.02439	0.927261
I...............R...	0.11221	0.13363	0.17949	0.19097	0.19444	0.24324	0.23077	0.14634	0.135119
I...............N...	0.0099	0.01909	0.01852	0.02778	0.02778	0.02703	0.10256	0.0122	0.332999
I...............D...	0.05281	0.07783	0.07977	0.08854	0.04167	0.08108	0.07692	0.02439	0.29115
I...............Q...	0.06601	0.11454	0.07265	0.06944	0	0.02703	0.03846	0.31707	0.854147
I...............G...	0.65347	0.60793	0.63675	0.61111	0.40278	0.47297	0.53846	0.35366	0.0160717
I...............I...	0.62046	0.64023	0.64672	0.62153	0.54167	0.41892	0.5	0.37805	0.0173163
I...............K...	0.0198	0.02203	0.01567	0.00868	0.01389	0.04054	0.03846	0.21951	0.286027
L...............I...	0.06271	0.07783	0.0641	0.0625	0.09722	0.12162	0.0641	0.07317	0.18353
K...............G...	0.0198	0.01909	0.00712	0.00868	0.04167	0.10811	0.19231	0.19512	0.0461615
K...............I...	0.69967	0.71219	0.66097	0.43924	0.31944	0.43243	0.33333	0.14634	0.0105556
K...............V...	0.0396	0.03818	0.04131	0.02604	0.01389	0.02703	0.03846	0.0122	0.120029
M...............R...	0.0231	0.01762	0.02137	0.0191	0.08333	0	0	0	0.981146
M...............G...	0.0297	0.04552	0.04986	0.03819	0	0.04054	0.05128	0.08537	0.858794
M...............I...	0.15842	0.1072	0.11111	0.06076	0.06944	0.12162	0.07692	0.0122	0.239037
P...............R...	0.0198	0.01909	0.03561	0.05208	0.16667	0.14865	0.25641	0.04878	0.06013
P...............D...	0.0231	0.07048	0.0812	0.05556	0.01389	0	0	0	0.0195892
P...............Q...	0.46535	0.64464	0.6396	0.51042	0.29167	0.28378	0.20513	0.15854	0.00149381
P...............E...	0.17822	0.00881	0.00285	0	0	0	0	0	0.35611
P...............I...	0.05281	0.06167	0.03134	0.03125	0.01389	0.02703	0.01282	0.10976	0.896886
P...............L...	0.08581	0.06167	0.07977	0.09722	0	0.06757	0.10256	0.08537	0.510043
P...............K...	0.07591	0.13363	0.14957	0.17708	0.25	0.2027	0.19231	0.09756	0.234519
P...............F...	0.55776	0.73568	0.81481	0.71875	0.55556	0.28378	0.39744	0.21951	0.0111223
P...............W...	0.0165	0.03965	0.02991	0.05556	0.19444	0.12162	0.05128	0.0122	0.236025
P...............Y...	0.07591	0.0558	0.02279	0.05729	0.11111	0.21622	0.11538	0.15854	0.0205735
S...............R...	0.0132	0.01175	0.00427	0.02951	0.01389	0.04054	0.02564	0.18293	0.286696
S...............D...	0.0231	0.02203	0.01425	0.0816	0.09722	0.12162	0.02564	0.09756	0.104657
S...............G...	0.08251	0.1116	0.10826	0.14062	0.125	0.14865	0.0641	0.07317	0.748032
S...............I...	0.71947	0.66373	0.64957	0.54861	0.19444	0.08108	0.05128	0.03659	3.37215e-05
S...............T...	0.0066	0.02496	0.03561	0.07639	0.06944	0.01351	0.10256	0.06098	0.318785
S...............Y...	0.06601	0.08957	0.11538	0.18576	0.08333	0.06757	0.07692	0	0.1307
S...............V...	0.0198	0.01468	0.01852	0.03125	0.09722	0.02703	0	0.04878	0.361676
T...............A...	0.06271	0.03965	0.0114	0.02083	0.04167	0.09459	0.0641	0.2561	0.196031
T...............R...	0.28053	0.25551	0.34758	0.44618	0.51389	0.64865	0.65385	0.40244	0.0268935
T...............N...	0.0396	0.04112	0.03846	0.06424	0.02778	0.04054	0.0641	0	0.432426
T...............D...	0.05281	0.0793	0.10826	0.1875	0.375	0.35135	0.15385	0.14634	0.0890331
T...............Q...	0.23102	0.23935	0.33903	0.36806	0.22222	0.09459	0.05128	0.13415	0.0153547
T...............E...	0.0231	0.06755	0.05271	0.07639	0.09722	0.05405	0.05128	0.04878	0.647334
T...............G...	0.72607	0.76505	0.79202	0.70139	0.51389	0.28378	0.16667	0.26829	0.00700999
T...............I...	0.08911	0.07636	0.09829	0.20139	0.25	0.06757	0.24359	0.36585	0.160012
T...............K...	0.0297	0.10132	0.05698	0.05382	0.09722	0.18919	0.10256	0.12195	0.0450287
T...............S...	0.0363	0.03965	0.02422	0.01042	0.01389	0.01351	0.05128	0.0122	0.687698
T...............T...	0.06271	0.01468	0.00997	0.0191	0	0.05405	0.10256	0.06098	0.307124
Y...............Y...	0	0.00587	0.00285	0.02604	0.16667	0.12162	0.05128	0.43902	0.115787
V...............D...	0.0198	0.02056	0.02707	0.03125	0.04167	0.02703	0.01282	0.0122	0.876808
V...............G...	0.15182	0.17915	0.151	0.10243	0.29167	0.17568	0.14103	0.09756	0.533842
V...............I...	0.0132	0.02203	0.00997	0.01562	0.02778	0.10811	0.08974	0.0122	0.153446
A................Q..	0.11551	0.03231	0.00142	0	0	0	0	0.02439	0.336303
R................A..	0.0297	0.01028	0.00712	0.00347	0.06944	0.17568	0.12821	0.12195	0.011503
R................R..	0.0462	0.03524	0.04416	0.04861	0.06944	0.08108	0.10256	0.12195	0.019651
R................G..	0.0495	0.05433	0.04131	0.07118	0.38889	0.74324	0.55128	0.60976	0.00560112
R................I..	0.86139	0.91924	0.94587	0.87674	0.86111	0.64865	0.62821	0.39024	0.0656354
R................L..	0.08581	0.05874	0.07977	0.09722	0	0.06757	0.11538	0.07317	0.554472
R................F..	0.65017	0.75184	0.82051	0.72049	0.55556	0.28378	0.39744	0.21951	0.00873893
R................T..	0.0264	0.00881	0.00997	0.03125	0.01389	0.06757	0.07692	0.09756	0.0816374
R................W..	0.0231	0.04112	0.02991	0.05556	0.19444	0.12162	0.05128	0.0122	0.248636
R................Y..	0.08581	0.0558	0.02279	0.05903	0.11111	0.21622	0.11538	0.15854	0.0219007
R................V..	0.08581	0.06314	0.0584	0.08333	0.16667	0.12162	0.20513	0.09756	0.0465975
N................A..	0.51485	0.50661	0.47721	0.29688	0.19444	0.2027	0.14103	0.08537	0.0050905
N................R..	0.0297	0.03671	0.0057	0.0191	0.125	0.12162	0.15385	0.02439	0.0560612
N................N..	0.05281	0.05286	0.04701	0.05903	0.02778	0.04054	0.02564	0	0.0356105
N................D..	0.10231	0.07489	0.08689	0.06076	0.15278	0.05405	0.08974	0	0.843545
N................E..	0.0297	0.07195	0.05271	0.07639	0.08333	0.01351	0.03846	0.02439	0.38254
N................G..	0.80528	0.85316	0.83191	0.75868	0.43056	0.22973	0.17949	0.14634	0.00166572
N................I..	0.22442	0.14978	0.01709	0.02431	0.04167	0.05405	0.02564	0.0122	0.257265
N................K..	0.0033	0.01468	0.00855	0.03646	0.06944	0.18919	0.07692	0.06098	0.0664444
N................T..	0.82838	0.8884	0.93447	0.84896	0.83333	0.68919	0.61538	0.19512	0.121737
C................A..	0.08581	0.04846	0.01425	0.01215	0.01389	0	0.02564	0.02439	0.262828
C................R..	0.33663	0.31424	0.4359	0.49653	0.625	0.72973	0.71795	0.54878	0.00507105
C................Q..	0.30363	0.38032	0.4416	0.4375	0.26389	0.06757	0.02564	0.17073	0.00926872
C................G..	0.05611	0.04846	0.00285	0	0.02778	0.04054	0.0641	0.15854	0.231161
C................K..	0.05281	0.12041	0.06125	0.02431	0.04167	0.01351	0.01282	0	0.0945347
C................S..	0.0462	0.04699	0.02564	0.00868	0	0	0.01282	0	0.0459255
Q................G..	0.0231	0.01175	0.02564	0.0816	0.08333	0	0.02564	0.09756	0.588542
Q................I..	0.0198	0.01909	0.02564	0.03646	0.01389	0.01351	0.02564	0.0122	0.132666
G................A..	0.20132	0.22614	0.24929	0.26042	0.30556	0.33784	0.26923	0.21951	0.155348
G................R..	0.0198	0.01615	0.03561	0.05382	0.18056	0.10811	0.21795	0.09756	0.0211854
G................D..	0.0033	0.01322	0.02137	0.0434	0	0.04054	0.02564	0	0.784053
G................Q..	0.40264	0.6138	0.64957	0.52951	0.34722	0.32432	0.23077	0.43902	0.0236328
G................E..	0.17822	0.01028	0.00285	0	0	0	0	0	0.35193
G................G..	0.11881	0.12922	0.14387	0.12153	0.04167	0.09459	0.10256	0.04878	0.0295455
G................I..	0.0066	0.00587	0.01282	0.04167	0.08333	0.21622	0.07692	0.04878	0.093474
G................K..	0.05611	0.13069	0.14815	0.17708	0.25	0.25676	0.24359	0.18293	0.0179944
G................T..	0.0231	0.02496	0.0114	0.03819	0.02778	0.05405	0.05128	0	0.552169
H................R..	0.0297	0.04993	0.0755	0.11285	0.125	0.13514	0.07692	0.02439	0.483693
H................I..	0.34323	0.29662	0.3547	0.27257	0.02778	0.05405	0.08974	0.06098	8.02345e-05
I................A..	0.11551	0.11601	0.12108	0.06424	0.01389	0.12162	0.05128	0.29268	0.819077
I................R..	0.61716	0.6373	0.65527	0.63194	0.54167	0.44595	0.48718	0.28049	0.0383405
I................N..	0.19142	0.12482	0.16382	0.125	0.06944	0.13514	0.12821	0.07317	0.0823566
I................D..	0.44884	0.48018	0.46011	0.47049	0.33333	0.32432	0.30769	0.13415	0.0262567
I................Q..	0.05281	0.07783	0.07835	0.11806	0.15278	0.16216	0.12821	0.13415	0.0109835
I................I..	0.06271	0.09838	0.10684	0.13021	0.08333	0.10811	0.21795	0.29268	0.2188
I................K..	0.0231	0.01909	0.02991	0.06424	0.01389	0.06757	0.0641	0.14634	0.257008
I................T..	0.0264	0.07783	0.03134	0.01562	0	0.04054	0.05128	0.04878	0.88922
L................R..	0.06271	0.07342	0.06695	0.0625	0.11111	0.12162	0.0641	0.08537	0.107892
K................G..	0.06271	0.07342	0.06838	0.04514	0.09722	0.09459	0.14103	0.04878	0.178486
K................I..	0.67987	0.6417	0.58405	0.36111	0.27778	0.28378	0.25641	0.17073	0.0152238
K................T..	0.0066	0.02643	0.02564	0.03472	0	0.05405	0.14103	0.19512	0.1871
K................V..	0.0198	0.01468	0.01994	0.03472	0.04167	0.10811	0.07692	0.0122	0.169784
M................R..	0.16502	0.11307	0.11681	0.06771	0.05556	0.09459	0.0641	0.0122	0.0659181
M................D..	0.0165	0.03671	0.03846	0.02431	0	0.04054	0	0.04878	0.659439
P................A..	0.79208	0.85022	0.83191	0.75521	0.68056	0.58108	0.58974	0.30488	0.0414407
P................I..	0.0363	0.08957	0.10826	0.06424	0.02778	0	0	0	0.0156578
P................F..	0.07591	0.08223	0.08689	0.07292	0.02778	0.06757	0.07692	0.09756	0.47578
P................T..	0.05281	0.01615	0.0057	0.00694	0.06944	0.06757	0.12821	0.02439	0.0885899
P................Y..	0.62046	0.8047	0.87464	0.87326	0.80556	0.64865	0.58974	0.58537	0.137024
S................A..	0.05941	0.0558	0.07977	0.05382	0.04167	0.02703	0	0.20732	0.894423
S................R..	0.0264	0.02203	0.01709	0.1059	0.08333	0.09459	0.11538	0.0122	0.317966
S................D..	0.06601	0.08223	0.08832	0.10417	0.125	0.13514	0.02564	0.06098	0.95895
S................G..	0.71617	0.6931	0.70085	0.63715	0.36111	0.08108	0.14103	0.12195	0.00258811
S................I..	0.0396	0.03524	0.03704	0.12326	0.125	0.25676	0.08974	0.31707	0.0762373
S................T..	0.0165	0.04112	0.03989	0.07118	0	0.01351	0.01282	0.0122	0.0574781
T................A..	0.47855	0.45962	0.57692	0.58681	0.41667	0.14865	0.30769	0.53659	0.124217
T................R..	0.0033	0.02056	0.01567	0.05382	0.15278	0.10811	0.14103	0.20732	0.00358131
T................D..	0.39274	0.42438	0.37607	0.27083	0.15278	0.04054	0.03846	0.04878	0.000552013
T................Q..	0.0132	0.05874	0.03134	0.09201	0.125	0.21622	0.14103	0.09756	0.0240178
T................E..	0.25743	0.22761	0.26781	0.21354	0.20833	0.05405	0.0641	0.06098	0.0244272
T................G..	0.0429	0.03671	0.0584	0.09375	0.04167	0.18919	0.16667	0.07317	0.194608
T................I..	0.17492	0.20264	0.23077	0.37847	0.43056	0.40541	0.24359	0.30488	0.16551
T................K..	0.0033	0.00587	0.00427	0.01562	0.05556	0.08108	0.05128	0.37805	0.188359
T................F..	0.05281	0.03818	0.00855	0.01042	0.01389	0.01351	0.02564	0.06098	0.950123
T................S..	0.0231	0.01762	0.01852	0.03299	0	0.01351	0.01282	0.0122	0.0309079
T................T..	0.17822	0.17181	0.18091	0.12674	0.13889	0.22973	0.21795	0.09756	0.856143
T................V..	0.0198	0.05727	0.05413	0.17535	0.33333	0.40541	0.28205	0.08537	0.0540041
Y................I..	0	0.00147	0	0.00347	0.08333	0.10811	0.08974	0.34146	0.0889033
V................N..	0.0462	0.03524	0.02564	0.01562	0.01389	0	0.02564	0	0.0605314
V................D..	0.08581	0.13656	0.12393	0.08507	0.29167	0.17568	0.11538	0.06098	0.36745
V................I..	0.0231	0.02643	0.03419	0.04514	0.06944	0.06757	0.03846	0.03659	0.101521
A.................A.	0.13861	0.04112	0.00427	0.00521	0	0	0	0	0.231568
R.................A.	0.08581	0.05727	0.01994	0.01389	0.01389	0.12162	0.07692	0.03659	0.560432
R.................R.	0.25743	0.29222	0.31339	0.17882	0.30556	0.2027	0.33333	0.21951	0.915659
R.................N.	0.0066	0.01028	0.00712	0.01215	0.06944	0.13514	0.16667	0.23171	0.0245422
R.................D.	0.0396	0.04258	0.03704	0.0625	0.33333	0.60811	0.32051	0.29268	0.0182895
R.................Q.	0.0165	0.03084	0.02707	0.03819	0.04167	0.01351	0.02564	0.02439	0.81049
R.................G.	0.20132	0.2188	0.23219	0.34201	0.36111	0.21622	0.26923	0.26829	0.517162
R.................I.	0.80858	0.78414	0.76211	0.60243	0.52778	0.40541	0.33333	0.2439	0.00365343
R.................F.	0.08911	0.08223	0.08832	0.07639	0.02778	0.06757	0.10256	0.09756	0.599666
R.................T.	0.0495	0.03818	0.03989	0.0816	0.13889	0.16216	0.30769	0.14634	0.0379731
R.................Y.	0.72277	0.82085	0.88034	0.87153	0.80556	0.66216	0.62821	0.59756	0.044319
R.................V.	0.0231	0.01468	0.02707	0.04514	0.125	0.10811	0.08974	0.09756	0.00027216
N.................A.	0.08581	0.07342	0.08405	0.05382	0.04167	0.17568	0.14103	0.02439	0.6075
N.................R.	0.17162	0.14537	0.01425	0.03819	0.25	0.12162	0.16667	0.04878	0.379308
N.................N.	0.05281	0.05874	0.05128	0.05903	0.02778	0.05405	0.07692	0.02439	0.491745
N.................D.	0.46865	0.4978	0.46011	0.32986	0.25	0.08108	0.10256	0.02439	0.00213545
N.................Q.	0.0264	0.06902	0.03419	0.10417	0.125	0.25676	0.14103	0.04878	0.143551
N.................E.	0.27723	0.30396	0.31624	0.28993	0.27778	0.08108	0.0641	0.03659	0.0439122
N.................G.	0.78218	0.81791	0.82906	0.72049	0.52778	0.33784	0.26923	0.07317	0.0112657
N.................I.	0.17162	0.15272	0.1453	0.18229	0.23611	0.2027	0.12821	0.04878	0.844483
N.................K.	0.0033	0.02203	0.01282	0.05208	0.125	0.21622	0.11538	0.08537	0.0216104
N.................T.	0.56436	0.59178	0.61966	0.52951	0.34722	0.47297	0.38462	0.17073	0.0300947
N.................V.	0.0099	0.01762	0.00855	0.03993	0.02778	0.08108	0.05128	0.0122	0.21653
C.................A.	0.55446	0.57562	0.68803	0.66493	0.47222	0.24324	0.33333	0.62195	0.0861103
C.................F.	0.05941	0.04993	0.00997	0.01215	0.01389	0.01351	0.02564	0.06098	0.805815
C.................T.	0.22442	0.28194	0.21937	0.10764	0.11111	0.05405	0.03846	0	0.0143816
C.................V.	0.0429	0.0514	0.05556	0.15278	0.29167	0.35135	0.26923	0.08537	0.0484741
Q.................D.	0.0099	0.00881	0.02137	0.05382	0.08333	0	0.01282	0.0122	0.87469
Q.................G.	0.0231	0.00734	0.02849	0.03646	0.02778	0.01351	0.05128	0.0122	0.838647
G.................A.	0.67987	0.78414	0.83476	0.76736	0.76389	0.66216	0.65385	0.65854	0.0990486
G.................R.	0.0165	0.00441	0.00855	0.03125	0.08333	0.2027	0.08974	0.06098	0.0572099
G.................N.	0.0297	0.03524	0.04131	0.02778	0	0.04054	0.03846	0	0.318719
G.................D.	0.07921	0.09838	0.10399	0.09549	0.04167	0.05405	0.03846	0.0122	0.00259682
G.................H.	0.07591	0.08076	0.08832	0.12847	0.125	0.28378	0.16667	0.17073	0.0654374
G.................I.	0.0066	0.01468	0.03561	0.06771	0	0	0.03846	0.0122	0.308103
G.................T.	0.12871	0.11013	0.13105	0.07812	0.15278	0.06757	0.05128	0.03659	0.287167
G.................Y.	0.0066	0.03818	0.04274	0.07465	0.11111	0.06757	0.12821	0.07317	0.0361096
H.................R.	0.33993	0.29809	0.35897	0.27431	0.04167	0.09459	0.11538	0.06098	9.24054e-05
H.................Q.	0.0264	0.04405	0.05698	0.07812	0.13889	0.12162	0.05128	0.0122	0.405567
I.................A.	0.09571	0.09985	0.11254	0.17535	0.18056	0.25676	0.19231	0.17073	0.0255224
I.................R.	0.08251	0.11013	0.13248	0.15451	0.20833	0.10811	0.34615	0.10976	0.287144
I.................Q.	0.34983	0.49486	0.5057	0.43576	0.27778	0.27027	0.17949	0.15854	0.00325191
I.................E.	0.17162	0.00734	0.00285	0	0	0	0.02564	0.0122	0.457204
I.................I.	0.64026	0.60499	0.62393	0.59549	0.40278	0.47297	0.52564	0.34146	0.0176234
I.................K.	0.05611	0.1072	0.11681	0.15104	0.11111	0.14865	0.14103	0.12195	0.344062
I.................F.	0.08911	0.15859	0.11966	0.05208	0.01389	0.06757	0.02564	0	0.0327496
L.................Q.	0.05611	0.06021	0.04986	0.05208	0.02778	0.01351	0.03846	0.03659	0.0146289
K.................D.	0.0495	0.05874	0.05128	0.03299	0.11111	0.08108	0.07692	0.04878	0.0856919
K.................G.	0.68317	0.67401	0.63248	0.42361	0.26389	0.41892	0.47436	0.2439	0.0230728
K.................I.	0.0363	0.01909	0.0114	0.02083	0.02778	0.12162	0.25641	0.28049	0.0854112
M.................Q.	0.12871	0.08811	0.09259	0.03993	0.01389	0.01351	0.02564	0.0122	0.0281264
M.................I.	0.033	0.04405	0.04843	0.03646	0.04167	0.05405	0.0641	0.02439	0.579726
P.................A.	0.61056	0.6652	0.70228	0.40104	0.23611	0.18919	0.14103	0.07317	0.00315889
P.................R.	0.0495	0.11307	0.12393	0.17708	0.08333	0.04054	0.08974	0.12195	0.349354
P.................Q.	0.0165	0.0279	0.00997	0.01562	0	0.04054	0.01282	0.09756	0.421813
P.................H.	0.59076	0.63436	0.62963	0.48438	0.34722	0.41892	0.25641	0.15854	0.00725435
P.................F.	0.0198	0.01175	0.00997	0.0191	0.04167	0.14865	0.08974	0.03659	0.0906573
P.................T.	0.13201	0.23348	0.25071	0.43056	0.375	0.36486	0.44872	0.31707	0.163866
P.................Y.	0.13861	0.14391	0.17664	0.22917	0.34722	0.09459	0.29487	0.19512	0.367615
S.................R.	0.0429	0.02643	0.02849	0.10243	0.11111	0.12162	0.05128	0.14634	0.0772012
S.................N.	0.21782	0.13363	0.16382	0.13194	0.04167	0	0.01282	0.0122	0.00242263
S.................D.	0.48185	0.54626	0.52422	0.49826	0.30556	0.05405	0.10256	0.12195	0.00512873
S.................I.	0.08911	0.12041	0.11538	0.15278	0.15278	0.12162	0.05128	0.08537	0.544501
S.................T.	0.06271	0.08957	0.12108	0.19444	0.09722	0.2027	0.10256	0.0122	0.793173
T.................R.	0.0231	0.01762	0.02991	0.16667	0.22222	0.36486	0.20513	0.21951	0.00976069
T.................Q.	0	0.00734	0.00855	0.01042	0.02778	0.08108	0.05128	0.28049	0.171074
T.................G.	0.06601	0.07342	0.07835	0.17361	0.27778	0.17568	0.28205	0.29268	0.00532318
T.................I.	0.81188	0.89134	0.9302	0.88542	0.77778	0.60811	0.33333	0.53659	0.0371484
T.................L.	0.05611	0.04846	0.0584	0.06944	0	0.05405	0.10256	0.06098	0.873359
T.................F.	0.49505	0.52276	0.65527	0.61979	0.41667	0.17568	0.33333	0.20732	0.00693618
T.................W.	0.0198	0.04112	0.01567	0.04688	0.19444	0.12162	0.05128	0.0122	0.209363
T.................Y.	0.05941	0.03965	0.01425	0.04861	0.11111	0.21622	0.11538	0.12195	0.0213588
T.................V.	0.08251	0.06461	0.05128	0.06944	0.11111	0.10811	0.16667	0.04878	0.181382
Y.................T.	0.0033	0.00587	0.00285	0.02257	0.15278	0.12162	0.0641	0.19512	0.0186252
V.................R.	0.0231	0.02496	0.03419	0.04167	0.06944	0.02703	0.02564	0.0122	0.853641
V.................I.	0.14851	0.17621	0.14672	0.09549	0.26389	0.17568	0.14103	0.08537	0.577491
A..................H	0.10231	0.03377	0.00142	0	0	0	0	0	0.246705
R..................A	0.73597	0.70485	0.72365	0.44097	0.27778	0.21622	0.17949	0.15854	0.00479453
R..................R	0.0462	0.03377	0.03276	0.12847	0.22222	0.14865	0.32051	0.26829	0.00853376
R..................N	0.033	0.03965	0.04986	0.07465	0.04167	0.04054	0.08974	0.02439	0.990731
R..................D	0.15182	0.17474	0.18091	0.26562	0.33333	0.17568	0.15385	0.13415	0.91302
R..................Q	0.07261	0.2232	0.24644	0.13368	0.05556	0.06757	0.12821	0.08537	0.123391
R..................E	0.16832	0.01322	0.00427	0.00521	0.01389	0.01351	0	0	0.384918
R..................G	0.82178	0.81791	0.83191	0.71181	0.65278	0.48649	0.52564	0.37805	0.00867351
R..................I	0.05941	0.06461	0.04843	0.0816	0.38889	0.72973	0.53846	0.60976	0.00555352
R..................K	0.0099	0.05727	0.04701	0.0434	0.23611	0.05405	0.17949	0.08537	0.0957667
R..................T	0.17822	0.23054	0.24929	0.43229	0.375	0.48649	0.48718	0.34146	0.072326
N..................A	0.08581	0.07048	0.0755	0.03646	0	0.09459	0.02564	0	0.204537
N..................R	0.0099	0.02056	0.00427	0.03125	0.18056	0.12162	0.11538	0.06098	0.0211438
N..................N	0.0363	0.04405	0.03989	0.04514	0.01389	0.06757	0.03846	0	0.50132
N..................D	0.44554	0.4743	0.43875	0.28125	0.23611	0.10811	0.10256	0.02439	0.00323589
N..................Q	0.14851	0.12482	0.03276	0.10417	0.125	0.25676	0.20513	0.07317	0.249584
N..................E	0.27063	0.27166	0.29915	0.24826	0.26389	0.06757	0.10256	0.0122	0.0562944
N..................G	0.58086	0.57269	0.56695	0.47743	0.26389	0.36486	0.29487	0.10976	0.00708557
N..................I	0.88449	0.93686	0.94302	0.93056	0.77778	0.60811	0.44872	0.18293	0.0443785
N..................K	0.0198	0.03377	0.01567	0.03472	0.06944	0.09459	0.17949	0.10976	0.0314889
N..................T	0.033	0.00881	0.01282	0.02604	0.06944	0.13514	0.11538	0.03659	0.0494065
N..................V	0.08581	0.07195	0.05983	0.09896	0.05556	0.09459	0.05128	0.0122	0.237567
C..................I	0.05281	0.04552	0.02137	0.02778	0.01389	0.01351	0	0	0.0181554
C..................L	0.07921	0.05727	0.07977	0.09722	0	0.06757	0.10256	0.08537	0.578786
C..................F	0.65017	0.75037	0.81766	0.72049	0.55556	0.28378	0.39744	0.21951	0.00892923
C..................W	0.0231	0.03965	0.02849	0.05382	0.19444	0.10811	0.05128	0.0122	0.257724
C..................Y	0.08581	0.05433	0.02279	0.05729	0.11111	0.21622	0.11538	0.15854	0.0212759
Q..................I	0.0198	0.01175	0.02422	0.07986	0.09722	0.02703	0.02564	0.04878	0.515692
G..................R	0.0132	0.01468	0.03561	0.06771	0.02778	0.02703	0.08974	0.04878	0.455123
G..................C	0.09241	0.12041	0.13533	0.2066	0.22222	0.2973	0.24359	0.2439	0.0108037
G..................Q	0.0165	0.01028	0.00997	0.02951	0.05556	0.16216	0.05128	0.03659	0.12883
G..................G	0.11221	0.09838	0.11823	0.08333	0.06944	0.04054	0.02564	0.0122	0.00591632
G..................H	0.53135	0.60059	0.64245	0.50174	0.43056	0.48649	0.28205	0.2561	0.0263365
G..................I	0.12211	0.12775	0.14103	0.11285	0.04167	0.09459	0.0641	0.04878	0.00647987
G..................Y	0.11221	0.13803	0.17236	0.2309	0.33333	0.12162	0.34615	0.39024	0.107286
H..................A	0.0363	0.05727	0.07835	0.11458	0.13889	0.17568	0.08974	0.04878	0.256049
H..................Q	0.27723	0.24082	0.28205	0.22049	0.02778	0.04054	0.0641	0.03659	9.97648e-05
H..................K	0.0363	0.03524	0.06125	0.03993	0	0.01351	0.02564	0.0122	0.00968142
I..................A	0.61386	0.64317	0.65385	0.63889	0.52778	0.40541	0.44872	0.2439	0.0293809
I..................R	0.64686	0.60499	0.62963	0.59722	0.36111	0.52703	0.44872	0.21951	0.0374887
I..................C	0.0297	0.01909	0.00855	0.01042	0	0.02703	0.02564	0.28049	0.389376
I..................Q	0.0396	0.08811	0.0755	0.07118	0.06944	0.05405	0.16667	0.07317	0.466388
I..................H	0.07261	0.06167	0.06838	0.10938	0.08333	0.22973	0.08974	0.13415	0.195584
I..................K	0.0132	0.00881	0.02279	0.04514	0	0.02703	0.07692	0.06098	0.377426
I..................Y	0.09901	0.18209	0.15812	0.12847	0.09722	0.02703	0.11538	0.04878	0.0439974
L..................A	0.06601	0.07342	0.0641	0.06076	0.13889	0.10811	0.05128	0.08537	0.204726
K..................N	0.21452	0.14244	0.15385	0.08681	0.06944	0.05405	0.08974	0.02439	0.0324726
K..................D	0.43564	0.52423	0.46581	0.32118	0.20833	0.35135	0.20513	0.10976	0.0164578
K..................G	0.0165	0.00441	0.00427	0.01215	0.04167	0.10811	0.21795	0.2561	0.0587225
K..................I	0.06601	0.07636	0.07265	0.04514	0.15278	0.17568	0.25641	0.10976	0.0354278
M..................A	0.15842	0.11013	0.11538	0.06597	0.05556	0.09459	0.07692	0.02439	0.0884887
M..................R	0.033	0.04405	0.04843	0.03472	0	0.04054	0	0.04878	0.269646
P..................A	0.0396	0.03231	0.01567	0.02951	0.02778	0.09459	0.05128	0.41463	0.283011
P..................C	0.76238	0.81498	0.82764	0.74826	0.68056	0.51351	0.53846	0.29268	0.0353038
P..................Q	0.0231	0.07636	0.08405	0.05382	0.01389	0	0.01282	0	0.0265315
P..................G	0.06601	0.08076	0.03704	0.0434	0.02778	0.02703	0.0641	0.08537	0.756221
P..................K	0.0066	0.02056	0.02564	0.01736	0.01389	0.02703	0.01282	0.03659	0.498891
P..................T	0.62046	0.81057	0.90028	0.8316	0.77778	0.63514	0.58974	0.41463	0.102151
S..................R	0.08911	0.11013	0.10969	0.14236	0.11111	0.16216	0.05128	0.06098	0.585693
S..................Q	0.0264	0.02203	0.02564	0.06771	0.08333	0.04054	0.02564	0.2439	0.299901
S..................G	0.07261	0.09985	0.10969	0.18056	0.125	0.17568	0.08974	0.0122	0.730566
S..................I	0.70627	0.68282	0.68376	0.62674	0.33333	0.06757	0.12821	0.10976	0.00199306
T..................A	0.05941	0.03671	0.02564	0.03125	0.01389	0.09459	0.12821	0.28049	0.201227
T..................R	0.0066	0.00881	0.0114	0.03993	0.08333	0.13514	0.17949	0.08537	0.0150766
T..................N	0.0165	0.01175	0.02137	0.03299	0	0	0.03846	0.08537	0.651145
T..................D	0.05281	0.05727	0.05556	0.1441	0.25	0.04054	0.10256	0.07317	0.485259
T..................Q	0.0132	0.01322	0.01425	0.08507	0.15278	0.16216	0.01282	0.13415	0.0902596
T..................G	0.11221	0.13656	0.14672	0.19444	0.18056	0.2027	0.0641	0.32927	0.463662
T..................I	0.78218	0.78855	0.7849	0.63021	0.5	0.28378	0.24359	0.47561	0.00488589
T..................K	0	0.00734	0.01425	0.07292	0.125	0.18919	0.15385	0.10976	0.00247318
T..................F	0.05611	0.06021	0.05698	0.06424	0.02778	0.02703	0.08974	0.10976	0.856767
T..................T	0.06271	0.03965	0.03989	0.07812	0.05556	0.12162	0.17949	0.07317	0.154903
T..................Y	0.56106	0.59471	0.70228	0.74306	0.65278	0.58108	0.53846	0.36585	0.177708
T..................V	0.0231	0.02056	0.02849	0.05556	0.15278	0.10811	0.07692	0.04878	0.0559107
V..................R	0.14851	0.17474	0.15242	0.09549	0.27778	0.17568	0.14103	0.09756	0.509805
V..................Q	0.0165	0.02056	0.02279	0.02951	0.01389	0	0	0.02439	0.118246
V..................Y	0.0099	0.04552	0.01567	0.01042	0.01389	0	0	0	0.139255

## Sheet: Sheet3
Table S4
significant patterns with average proportion and difference between two dataset for significant one-AA pattern
pattern	average proportion in R5	average proportion in X4	Difference
11R	0.00167	0.41532	0.41365
18R	0.41478	0.71448	0.2997
19V	0.079165	0.302847	0.223683
25K	0.019455	0.172937	0.153482
25Q	0.053455	0.187845	0.13439
10R	0.151613	0.278627	0.127015
32R	0.035095	0.16165	0.126555
27T	0.0402525	0.154975	0.114723
32K	0.161408	0.272427	0.11102
27V	0.0415775	0.14184	0.100262
13S	0.03268	0.109313	0.0766325
24E	0.0148925	0.06857	0.0536775
24N	0.0376975	0.0137025	-0.023995
21F	0.08674	0.03548	-0.05126
2I	0.140725	0.0429275	-0.0977975
30I	0.973345	0.872975	-0.10037
25E	0.29018	0.120025	-0.170155
32Q	0.715265	0.531057	-0.184208
13H	0.39822	0.200338	-0.197883
16P	0.95987	0.74766	-0.21221
18Q	0.431443	0.216558	-0.214885
10K	0.67922	0.432067	-0.247153
20F	0.791617	0.51028	-0.281338
12I	0.7347	0.43132	-0.30338
25D	0.444047	0.116805	-0.327242
27I	0.90807	0.578355	-0.329715
24G	0.82882	0.47549	-0.35333
22A	0.675883	0.235077	-0.440805
11S	0.82049	0.36465	-0.45584

## Sheet: Sheet4
Table S4
significant patterns with average proportion and difference between two dataset for significant two-AA pattern. Lines with highligt are patterns discussed in the manuscript.
pattern	average proportion in R5	average proportion in X4	Difference
R................G..	0.05408	0.573292	0.519212
R..................I	0.0635125	0.56671	0.503198
R.......R...........	0.08723	0.574825	0.487595
R.........Y.........	0.0190725	0.47143	0.452358
R...G...............	0.318515	0.755448	0.436933
R..............I....	0.065185	0.496057	0.430872
R...........T.......	0.0657625	0.492297	0.426535
R......R............	0.14965	0.574982	0.425332
C.........R.........	0.00937	0.396983	0.387613
T..R................	0.0417025	0.429308	0.387605
P......R............	0.01736	0.40069	0.38333
R.R.................	0.0075375	0.36139	0.353853
T........R..........	0.036605	0.38694	0.350335
R.................D.	0.04543	0.388657	0.343228
R....P..............	0.0083725	0.331175	0.322802
R..............R....	0.404712	0.70769	0.302978
KR..................	0.007735	0.304845	0.29711
R...............I...	0.246358	0.540528	0.29417
G..R................	0.37365	0.664987	0.291337
R............G......	0.066015	0.356447	0.290432
T............I......	0.0632275	0.34626	0.283033
R..........T........	0.0152275	0.29774	0.282512
P.............R.....	0.37799	0.658743	0.280753
I...R...............	0.299218	0.571547	0.27233
C................R..	0.395825	0.655365	0.25954
R.........V.........	0.079255	0.329778	0.250522
T.........T.........	0.0719025	0.321682	0.24978
R........R..........	0.4044	0.649775	0.245375
T..........G........	0.0701725	0.315205	0.245033
R........F..........	0.007435	0.247285	0.23985
T....G..............	0.107435	0.345282	0.237847
T...............R...	0.33245	0.554708	0.222257
R.......A...........	0.0137625	0.22971	0.215947
R.T.................	0.0058475	0.219293	0.213445
R...............V...	0.101697	0.311233	0.209535
G...V...............	0.081695	0.29001	0.208315
T.......R...........	0.128307	0.333225	0.204918
T.............I.....	0.0596675	0.264163	0.204495
R....R..............	0.0216375	0.224078	0.20244
R...............G...	0.05748	0.257947	0.200467
T.................R.	0.059325	0.25293	0.193605
I.........R.........	0.033425	0.220913	0.187488
I.R.................	0.000355	0.183205	0.18285
P..V................	0.06229	0.244267	0.181978
P..............V....	0.0727925	0.252783	0.17999
R..................R	0.0603	0.239918	0.179618
P.....R.............	0.179778	0.359375	0.179597
C.................V.	0.07566	0.249405	0.173745
R.......V...........	0.011095	0.181922	0.170827
T.......Y...........	0.053935	0.221142	0.167208
T.....V.............	0.0299575	0.197087	0.16713
R............K......	0.0087175	0.16874	0.160023
R...............Q...	0.044285	0.203845	0.15956
T.................G.	0.0978475	0.257047	0.1592
T..Y................	0.0086125	0.167522	0.15891
C........R..........	0.15042	0.303658	0.153238
R............R......	0.042985	0.19148	0.148495
R...I...............	0.13543	0.28307	0.14764
R..........A........	0.0138975	0.160963	0.147065
R......Q............	0.0627975	0.207445	0.144647
R.................N.	0.0090375	0.15074	0.141703
G........K..........	0.013845	0.154902	0.141058
R.............Q.....	0.02847	0.166997	0.138527
R.................T.	0.0522925	0.18877	0.136478
K.......G...........	0.0332175	0.167013	0.133795
R....G..............	0.158158	0.291888	0.13373
K.....I.............	0.004075	0.137793	0.133718
I..............T....	0.031495	0.164815	0.13332
T................R..	0.0233375	0.15231	0.128972
I............T......	0.0363825	0.164813	0.12843
Y.................T.	0.0086475	0.133405	0.124757
V.....R.............	0.0142725	0.13868	0.124408
R......G............	0.178285	0.301943	0.123658
G.........Q.........	0.04563	0.168252	0.122622
T...G...............	0.0596925	0.180728	0.121035
T..................K	0.0236275	0.14445	0.120822
K...............G...	0.0136725	0.134302	0.12063
G................R..	0.031345	0.151045	0.1197
R...............R...	0.0203175	0.139923	0.119605
G.............I.....	0.140205	0.256745	0.11654
P........T..........	0.081165	0.197288	0.116123
R.............R.....	0.0203625	0.136325	0.115962
G..................C	0.138687	0.251752	0.113065
N.................K.	0.0225575	0.135492	0.112935
R................A..	0.0126425	0.12382	0.111177
R..........Y........	0.165192	0.27557	0.110377
K..................I	0.06504	0.173657	0.108617
R.........S.........	0.048335	0.155532	0.107197
RG..................	0.0241475	0.130485	0.106337
N..I................	0.013355	0.11906	0.105705
G................K..	0.128007	0.23332	0.105313
C...........T.......	0.0537325	0.158825	0.105092
Y..T................	0.0107825	0.115693	0.10491
G..............G....	0.01634	0.121133	0.104793
T..................R	0.016685	0.120832	0.104148
N..................R	0.016495	0.119635	0.10314
T.................Y.	0.04048	0.141165	0.100685
G........R..........	0.00811	0.10771	0.0996
R..........V........	0.0127075	0.11153	0.0988225
P...............Y...	0.0529475	0.150312	0.097365
YN..................	0.0130775	0.109753	0.096675
T................Q..	0.0488225	0.144953	0.09613
C..................Y	0.055055	0.150312	0.0952575
T....K..............	0.010815	0.105343	0.0945275
R................Y..	0.0558575	0.150312	0.094455
R.H.................	0.0155825	0.106552	0.09097
Y.N.................	0.0155525	0.10639	0.0908375
I..........Q........	0.03099	0.120612	0.0896225
G...........V.......	0.0296675	0.11923	0.0895625
N.I.................	0.012265	0.101288	0.0890225
N..................K	0.02599	0.11332	0.08733
R.............E.....	0.0192675	0.105715	0.0864475
I....V..............	0.0586375	0.143698	0.08506
G............R......	0.0358025	0.119322	0.08352
T...T...............	0.030415	0.113685	0.08327
R..R................	0.053145	0.133717	0.0805725
I.................A.	0.120862	0.20009	0.0792275
R.................V.	0.0274975	0.105103	0.077605
P........S..........	0.0470925	0.122512	0.07542
R................V..	0.07267	0.147745	0.075075
I..........V........	0.0147475	0.087975	0.0732275
K.....G.............	0.0231075	0.0962125	0.073105
K..I................	0.0129025	0.0842375	0.071335
RR..................	0.14719	0.218083	0.0708925
P.......R...........	0.0174525	0.086815	0.0693625
I....R..............	0.01601	0.0851925	0.0691825
N..................T	0.0201675	0.0891375	0.06897
T...........E.......	0.0157275	0.0835425	0.067815
T...............K...	0.060455	0.12773	0.067275
G.........T.........	0.0150725	0.0794425	0.06437
G...............Q...	0.096675	0.160747	0.0640725
R.....K.............	0.024205	0.08713	0.062925
I................Q..	0.0817625	0.144325	0.0625625
G.............G.....	0.0129675	0.074135	0.0611675
I..........R........	0.06886	0.127715	0.058855
R.........I.........	0.043045	0.10116	0.058115
L...R...............	0.0414675	0.099445	0.0579775
I............V......	0.0322675	0.088775	0.0565075
T..............R....	0.0207875	0.07726	0.0564725
R.............D.....	0.037365	0.0921375	0.0547725
G.................Y.	0.0405425	0.095015	0.0544725
N.........R.........	0.01454	0.0654125	0.0508725
R................R..	0.0435525	0.0937575	0.050205
T..........I........	0.026235	0.061785	0.03555
K.........Y.........	0.023885	0.05869	0.034805
I.............V.....	0.0442425	0.075325	0.0310825
T................S..	0.0230575	0.0096325	-0.013425
H.......F...........	0.0265	0.00685	-0.01965
P.......N...........	0.02389	0.0033775	-0.0205125
R..........N........	0.029245	0.0065825	-0.0226625
G........N..........	0.0372825	0.0130125	-0.02427
L..........D........	0.028245	0.003205	-0.02504
L.................Q.	0.054565	0.029085	-0.02548
G..M................	0.0265225	0	-0.0265225
M..............N....	0.03635	0.0097875	-0.0265625
S............N......	0.03352	0.0066775	-0.0268425
R........S..........	0.036485	0.00946	-0.027025
G......Q............	0.033885	0.0064275	-0.0274575
S............E......	0.037785	0.010055	-0.02773
I.........N.........	0.03433	0.0064275	-0.0279025
T.........S.........	0.03142	0.003205	-0.028215
C................S..	0.0318775	0.003205	-0.0286725
N................N..	0.0529275	0.02349	-0.0294375
C..................I	0.03687	0.00685	-0.03002
M..............I....	0.0463875	0.0161525	-0.030235
H..................K	0.04318	0.0128375	-0.0303425
S..............V....	0.04651	0.013105	-0.033405
VH..................	0.0420925	0.0067575	-0.035335
PM..................	0.035455	0	-0.035455
N............S......	0.039935	0.003205	-0.03673
M.....Q.............	0.0380925	0	-0.0380925
L.......A...........	0.05175	0.012775	-0.038975
P....F..............	0.065525	0.0258475	-0.0396775
P...........D.......	0.040725	0	-0.040725
S.......H...........	0.0449275	0.0033775	-0.04155
M..........D........	0.0468825	0.0034725	-0.04341
G.....F.............	0.0827625	0.0389525	-0.04381
I..........H........	0.0545825	0.010055	-0.0445275
S..L................	0.0643125	0.0193575	-0.044955
G.............E.....	0.0496375	0.00305	-0.0465875
N............L......	0.0856875	0.03886	-0.0468275
S....K..............	0.06701	0.0192825	-0.0477275
H......L............	0.06164	0.013185	-0.048455
H....Q..............	0.0738525	0.0253625	-0.04849
S........L..........	0.063145	0.0137025	-0.0494425
KG..................	0.116837	0.065475	-0.0513625
P..................Q	0.0593325	0.0066775	-0.052655
G.......A...........	0.130633	0.07778	-0.0528525
I..............N....	0.14445	0.0914325	-0.0530175
G............Q......	0.0927075	0.039455	-0.0532525
H...............N...	0.079265	0.0259425	-0.0533225
K..P................	0.0691625	0.0155575	-0.053605
P...............D...	0.057585	0.0034725	-0.0541125
R...........E.......	0.0776925	0.0231925	-0.0545
T..........P........	0.06817	0.01268	-0.05549
G................G..	0.128358	0.0719	-0.0564575
N...............G...	0.0733925	0.016465	-0.0569275
G.................D.	0.0942675	0.036595	-0.0576725
P......F............	0.0622275	0.0034725	-0.058755
P..P................	0.082795	0.0231425	-0.0596525
C...........P.......	0.0849675	0.0221575	-0.06281
G..................I	0.125935	0.062285	-0.06365
S..............F....	0.095295	0.0306075	-0.0646875
G........F..........	0.113962	0.0491825	-0.06478
G..................G	0.103038	0.036955	-0.0660825
S.........F.........	0.0709875	0.0033775	-0.06761
P................I..	0.0745925	0.006945	-0.0676475
N.....P.............	0.0873275	0.019265	-0.0680625
M............I......	0.103625	0.0340775	-0.0695475
I..................Y	0.141923	0.0721025	-0.06982
M.................Q.	0.087335	0.01631	-0.071025
G....P..............	0.141203	0.068695	-0.0725075
G.........Y.........	0.138272	0.0650675	-0.073205
M.....F.............	0.0901675	0.0168125	-0.073355
M.......A...........	0.0839375	0.0097275	-0.07421
HM..................	0.075435	0	-0.075435
G..........A........	0.10048	0.02349	-0.07699
N......P............	0.09101	0.0129325	-0.0780775
I.................F.	0.10486	0.026775	-0.078085
N....G..............	0.155583	0.07638	-0.0792025
IP..................	0.083485	0.0034725	-0.0800125
P........A..........	0.113967	0.032415	-0.0815525
S.............A.....	0.1145	0.03251	-0.08199
S.....S.............	0.10746	0.02343	-0.08403
I.........I.........	0.106057	0.0198625	-0.086195
I........S..........	0.124435	0.03509	-0.089345
K..................N	0.149405	0.059405	-0.09
I..N................	0.09714	0.00685	-0.09029
N.......P...........	0.103097	0.012775	-0.0903225
S........I..........	0.1248	0.0338125	-0.0909875
I..G................	0.957743	0.865293	-0.09245
N.............T.....	0.14655	0.054095	-0.092455
M....A..............	0.097195	0.0034725	-0.0937225
I.....T.............	0.13738	0.0429275	-0.0944525
G..............I....	0.787412	0.69066	-0.0967525
R...........D.......	0.137375	0.040285	-0.09709
CI..................	0.1403	0.0429275	-0.0973725
S..M................	0.0980425	0	-0.0980425
N......M............	0.14165	0.043195	-0.098455
V.........A.........	0.135772	0.03669	-0.0990825
I.............P.....	0.127845	0.026775	-0.10107
I....N..............	0.138717	0.0366575	-0.10206
I....T..............	0.204818	0.0996975	-0.10512
I...N...............	0.138555	0.0332975	-0.105258
H...........D.......	0.116502	0.0066775	-0.109825
H...........E.......	0.11277	0	-0.11277
I......Y............	0.666118	0.552497	-0.11362
G...T...............	0.20302	0.087675	-0.115345
G.H.................	0.132607	0.0168125	-0.115795
P............N......	0.180347	0.0598	-0.120548
R........A..........	0.367015	0.24643	-0.120585
S.......T...........	0.21151	0.08681	-0.1247
G.........E.........	0.24094	0.109702	-0.131238
T.........I.........	0.568948	0.435655	-0.133293
K........T..........	0.150482	0.0136075	-0.136875
K..............E....	0.192273	0.0545525	-0.13772
R...............E...	0.24439	0.103605	-0.140785
I........T..........	0.666118	0.522728	-0.14339
I............E......	0.200618	0.0560925	-0.144525
T................E..	0.241597	0.096865	-0.144732
S.................N.	0.161802	0.0166725	-0.14513
H.G.................	0.347095	0.200338	-0.146757
I.....Q.............	0.206325	0.056	-0.150325
R.................Y.	0.823873	0.673373	-0.1505
P........E..........	0.236017	0.0845775	-0.15144
P..............T....	0.203593	0.050905	-0.152688
I...Q...............	0.389143	0.234973	-0.15417
N............Q......	0.211413	0.0570325	-0.15438
N...G...............	0.234602	0.0793175	-0.155285
S..........T........	0.215647	0.0601925	-0.155455
C.................T.	0.208343	0.050905	-0.157438
T..........H........	0.30423	0.145625	-0.158605
N............T......	0.22001	0.0603825	-0.159628
N...........T.......	0.22463	0.0634325	-0.161197
S.N.................	0.192383	0.030435	-0.161948
G...A...............	0.599235	0.434053	-0.165182
R....Q..............	0.296645	0.12787	-0.168775
T...............Q...	0.294365	0.12556	-0.168805
R...H...............	0.37368	0.201673	-0.172008
I...............I...	0.632235	0.45966	-0.172575
I..........E........	0.19906	0.0263975	-0.172662
R...........Y.......	0.81332	0.636227	-0.177093
H......F............	0.289863	0.11029	-0.179573
I.I.................	0.514962	0.334975	-0.179987
R..I................	0.695037	0.514718	-0.18032
I.................I.	0.616167	0.435713	-0.180455
S.............E.....	0.2012	0.0199875	-0.181212
N.................E.	0.29684	0.114888	-0.181952
H.........T.........	0.351017	0.168112	-0.182905
S.H.................	0.259425	0.0748225	-0.184603
H...G...............	0.391715	0.2065	-0.185215
I...............G...	0.627315	0.441968	-0.185347
I.............G.....	0.645352	0.458873	-0.18648
T.....I.............	0.725845	0.5378	-0.188045
I....G..............	0.719773	0.53149	-0.188283
N.......H...........	0.29158	0.10232	-0.18926
I................D..	0.464905	0.274873	-0.190032
H.....A.............	0.328035	0.137565	-0.19047
H........A..........	0.243732	0.0522625	-0.19147
H.......Y...........	0.357385	0.164922	-0.192463
I................R..	0.635417	0.438823	-0.196595
R.........H.........	0.381732	0.181888	-0.199845
P........H..........	0.36512	0.165252	-0.199868
G..Q................	0.404162	0.203545	-0.200617
I.............I.....	0.682327	0.480737	-0.20159
H...............D...	0.234272	0.03262	-0.201652
G..................H	0.569033	0.3638	-0.205233
I...........I.......	0.709677	0.502112	-0.207565
K......G............	0.663025	0.45448	-0.208545
K.......Q...........	0.242058	0.0321525	-0.209905
H..................Q	0.255148	0.0422525	-0.212895
G................Q..	0.54888	0.335332	-0.213548
C...........H.......	0.37922	0.165252	-0.213968
R..............Q....	0.397462	0.18326	-0.214202
H............I......	0.360305	0.142265	-0.21804
K..................D	0.436715	0.218642	-0.218073
K...I...............	0.497505	0.277143	-0.220362
K....G..............	0.622877	0.402342	-0.220535
I............D......	0.278385	0.0575125	-0.220872
IH..................	0.34378	0.120752	-0.223027
I.................Q.	0.446537	0.22152	-0.225017
H.............I.....	0.288988	0.0599075	-0.22908
R........Q..........	0.397722	0.1678	-0.229922
I..................R	0.619675	0.389093	-0.230582
I..................A	0.637443	0.406452	-0.23099
N......H............	0.38532	0.153652	-0.231667
I..........D........	0.304905	0.0730775	-0.231827
H..P................	0.363108	0.131125	-0.231983
N.................T.	0.576327	0.343885	-0.232442
R......K............	0.651497	0.41898	-0.232517
G....F..............	0.718725	0.484432	-0.234292
K..............D....	0.257545	0.0231275	-0.234418
I.....F.............	0.636968	0.400477	-0.23649
C........K..........	0.646118	0.409332	-0.236785
R.............T.....	0.813697	0.574925	-0.238772
H.................R.	0.317825	0.078155	-0.23967
K.I.................	0.53003	0.288388	-0.241642
P.............Q.....	0.378812	0.131958	-0.246855
K..H................	0.293595	0.045725	-0.24787
N.............A.....	0.50237	0.25184	-0.25053
P...........G.......	0.811262	0.559322	-0.25194
C...N...............	0.66666	0.413847	-0.252813
T....H..............	0.386833	0.133793	-0.25304
K.................G.	0.603317	0.350268	-0.25305
H..............G....	0.321412	0.0678625	-0.25355
R...............D...	0.449755	0.19271	-0.257045
H................I..	0.31678	0.0581375	-0.258642
P..............R....	0.786913	0.528118	-0.258795
C................Q..	0.390763	0.131958	-0.258805
N.....H.............	0.39366	0.133382	-0.260278
C..............P....	0.892807	0.632182	-0.260625
P.Q.................	0.34538	0.084625	-0.260755
H..........G........	0.310018	0.04846	-0.261557
R............P......	0.89666	0.63251	-0.26415
I.........A.........	0.475598	0.209952	-0.265645
G........G..........	0.724035	0.45582	-0.268215
P................A..	0.807355	0.539065	-0.26829
G.........D.........	0.357098	0.08645	-0.270648
I.P.................	0.78202	0.510745	-0.271275
I..........T........	0.64266	0.37099	-0.27167
N..........P........	0.605967	0.334062	-0.271905
T........G..........	0.933107	0.660142	-0.272965
I.......F...........	0.563473	0.287023	-0.27645
K........A..........	0.467797	0.187945	-0.279852
N..............F....	0.535015	0.254165	-0.28085
P..................C	0.788315	0.506302	-0.282012
P.......I...........	0.679265	0.396078	-0.283187
R..................G	0.795852	0.51074	-0.285112
I......A............	0.545558	0.258723	-0.286835
P......T............	0.74211	0.453745	-0.288365
P.................H.	0.584782	0.295272	-0.28951
P....Y..............	0.718825	0.42887	-0.289955
T.................F.	0.573218	0.28325	-0.289968
N..................G	0.549482	0.258345	-0.291137
N..................D	0.40996	0.117792	-0.292168
N................A..	0.448887	0.155885	-0.293002
I..............I....	0.679667	0.386057	-0.29361
RK..................	0.650005	0.3563	-0.293705
I........Y..........	0.648802	0.354457	-0.294345
T................D..	0.366005	0.07014	-0.295865
G...........I.......	0.714342	0.417835	-0.296507
S..I................	0.632387	0.335515	-0.296872
P........D..........	0.371038	0.0739425	-0.297095
P..A................	0.523465	0.225953	-0.297512
I.........G.........	0.590925	0.292365	-0.29856
R........I..........	0.710897	0.412155	-0.298742
N...........Q.......	0.40842	0.10788	-0.30054
S.............D.....	0.345998	0.0442625	-0.301735
S......Q............	0.380308	0.0748375	-0.30547
I.......A...........	0.510865	0.20304	-0.307825
I...........G.......	0.596215	0.286322	-0.309893
S...G...............	0.758262	0.44835	-0.309912
N..T................	0.702488	0.390468	-0.31202
R......P............	0.880687	0.56707	-0.313617
C..........I........	0.710198	0.396078	-0.31412
T.................I.	0.87971	0.563952	-0.315758
N..........Q........	0.427117	0.109735	-0.317383
P.............I.....	0.78492	0.467398	-0.317522
K................I..	0.566682	0.247175	-0.319507
K...............I...	0.628018	0.307885	-0.320132
R..............G....	0.790475	0.469403	-0.321073
K..........Y........	0.599348	0.276655	-0.322693
T........S..........	0.605997	0.281745	-0.324252
N.................D.	0.439105	0.114507	-0.324598
T.........Q.........	0.394068	0.068645	-0.325423
N.N.................	0.650277	0.322593	-0.327685
P...............Q...	0.565002	0.23478	-0.330222
R.S.................	0.805168	0.474935	-0.330233
T..........A........	0.624528	0.29121	-0.333317
I...P...............	0.68909	0.352555	-0.336535
K.....P.............	0.633252	0.295608	-0.337645
T.K.................	0.660105	0.32077	-0.339335
N............A......	0.64063	0.299492	-0.341138
K...........A.......	0.486585	0.145395	-0.34119
P...............F...	0.70675	0.364073	-0.342677
K............T......	0.605718	0.258157	-0.34756
N.....I.............	0.735792	0.38704	-0.348752
T...I...............	0.747263	0.397707	-0.349555
N..K................	0.677913	0.327115	-0.350798
S.......A...........	0.522745	0.171275	-0.35147
T..............T....	0.82706	0.472255	-0.354805
R.................I.	0.739315	0.377605	-0.36171
P...F...............	0.661215	0.2964	-0.364815
S.................D.	0.512648	0.14603	-0.366618
T............Y......	0.826285	0.457782	-0.368503
C..................F	0.734672	0.364073	-0.3706
T..................I	0.74646	0.375745	-0.370715
R................F..	0.735753	0.364073	-0.37168
G......A............	0.600855	0.222225	-0.37863
P.......G...........	0.72639	0.344602	-0.381788
K.............G.....	0.55941	0.17273	-0.38668
N.............Y.....	0.88085	0.49045	-0.3904
I............I......	0.67614	0.283575	-0.392565
R..........F........	0.741023	0.343615	-0.397408
N.....S.............	0.533282	0.131905	-0.401377
K.........F.........	0.542355	0.137362	-0.404993
P......S............	0.75078	0.344963	-0.405817
P..........I........	0.728097	0.32063	-0.407467
N...........A.......	0.657215	0.24043	-0.416785
N..................I	0.923732	0.504385	-0.419347
R.......S...........	0.786845	0.364885	-0.42196
KS..................	0.550717	0.117913	-0.432805
P.................A.	0.59477	0.159875	-0.434895
C.........S.........	0.778127	0.341915	-0.436212
T...............G...	0.746132	0.308157	-0.437975
R..................A	0.65136	0.208008	-0.443353
N....I..............	0.730073	0.285697	-0.444375
SI..................	0.595165	0.150698	-0.444468
S.........Y.........	0.70801	0.262458	-0.445553
S.....G.............	0.822895	0.374032	-0.448863
N...............A...	0.646203	0.196862	-0.44934
R............A......	0.622965	0.167233	-0.455732
P.....A.............	0.602903	0.144182	-0.45872
S............G......	0.652127	0.192497	-0.45963
N.............F.....	0.77145	0.305445	-0.466005
T.......P...........	0.898007	0.424787	-0.47322
N.................G.	0.78741	0.302005	-0.485405
S..........A........	0.539708	0.05347	-0.486237
T..S................	0.81237	0.323823	-0.488548
S........F..........	0.646365	0.14947	-0.496895
N..............A....	0.66416	0.167165	-0.496995
S...........T.......	0.709318	0.203932	-0.505385
T.............A.....	0.626502	0.121095	-0.505408
T...........F.......	0.739845	0.231428	-0.508417
S................G..	0.686817	0.176292	-0.510525
S..................I	0.674898	0.159718	-0.51518
N............F......	0.78182	0.261607	-0.520212
S....P..............	0.777922	0.254788	-0.523135
S..............I....	0.756023	0.221372	-0.53465
N........P..........	0.942075	0.400363	-0.541713
S...............I...	0.645345	0.0908475	-0.554497
N................G..	0.812257	0.24653	-0.565727
N....S..............	0.78984	0.221447	-0.568392
N...S...............	0.814237	0.22704	-0.587197
